# Supplementary material for: Coronavirus Host Genetics South Africa (COHG-SA) database—a variant database for gene regions associated with SARS-CoV-2 outcomes
Source: Eur J Hum Genet. 2022 Mar 29;30(8):880–8. doi: 10.1038/s41431-022-01089-8 (PMC8960680; doi:10.1038/s41431-022-01089-8)
Supplement: Supplementary file 2 — Supplementary Data A [file 41431_2022_1089_MOESM2_ESM.xlsx]

## Sheet: Database headings & description
Table 1
Papers		Significant Variant	Variant found significantly associated with a COVID-19 disease outcomes	Variant Detail	Includes details related to both significant variants and variants discovered that did not reach significance	Populations	Population and study details derived from each paper
Title	Title of paper	Name	First author_significant variant rsID	RSID	Allele rsID, tagging SNP, or mutation ID	Name	First author
DOI	DOI of paper hyperlinked to article	Paper	Paper title	HGVS	Human Genome Variation Society (HGVS) nomenclature	Genome	Version of the human genome build used in analysis
Method	Data collection technology and analysis method	Description of comparison	Which groups were compared in the study	Chromosome	Chromosome on which affected gene is located	Consortium	Recognised consortium the study forms part of (if any)
Curator 1	Name of first curator	Gene	Gene name	Start position	Start position of mutation	Super population	Super population code (International Genome Sample Resource)
Curator 2	Name of second curator	Gene ID	Ensemble/ HGNC gene ID	Stop position	Stop position of mutation	Population description	Description of populations compared in the study
		RSID	rsID hyperlinked to dbSNP database entry	Associated Gene (s)	Gene that variant is located in. Tagged variants include article defined genes and genes in linkage disequilibrium	Population origin	Country or region of origin
		Association	Association of rsID relative to disease status	Mutation type	InDel, SNP/SNV, tagged SNP	Case population size	Number of participants in case group
		Disease Status	Disease status associated with rsID (Asymptomatic: test positive without symptoms; Mild/Moderate: home treatment; Severe: hospitalisation; Critical: hospitalisation with ventilation)	Reference	Reference allele sequence	Control population size	Number of participants in control group
		MAF	Minor allele frequency reported in the study	Alternative	Alternate allele/mutation sequence	Comorbidities	Any comorbidities in either group reported in the study
		Statistical Odds ratio	Reported odds ratio associated with comparison	Associated Allele	Allele indicated in the article	Mean median age	Mean or median age reported for the cohort (if available
		Statistical p-value	Reported p-value associated with comparison	Associated African allele frequency	African allele frequency available from the ALFA allele frequency page on the dbSNP report for the specific rsID	Sex	Male / Female ratio reported for the cohort (if available)
				Consequence	Describes the consequence of the mutation on the gene or gene product	Severity	Severity of COVID-19 symptoms (Asymptomatic: test positive without symptoms; Mild/Moderate: home treatment; Severe: hospitalisation; Critical: hospitalisation with ventilation)
				Other population allele frequencies link	Hyperlinked to ALFA allele frequency page on the dbSNP report for the specific rsID	Sample source	Source of genetic sample (nasopharyngeal swab; whole blood)
				Number of times rsID associated with significance	Number of times variant rsID was associated within a significance threshold indicated in the article	Method	Data acquisition method (chip; array; sequencing platform)
						Bioinformatics	Bioinformatics pipelines, tools, and versions used to analyse data
						Imputation details	Imputation reference panel used to impute partial data (where applicable)
						Limitations	Limitations in study design or reporting

## Sheet: Glossary of terms
Table 2
Disease Classification (Name, Criteria)	Sample Type	Mutation Type	Consequence
Asymptomatic, No symptoms	Not applicable/ NA	Copy number variant (CNV)	3 Prime UTR Variant
Susceptibility, susceptibility	Nasopharyngeal swab	Insert/Deletion (Indel)	5' UTR variant
Mild, Home treatment	Whole blood	Single nucleotide polymorphism (SNP)	Deletion
Moderate, Home treatment	Nasopharyngeal swab/ whole blood	Single nucleotide variant (SNV)	Downstream transcript variant
Severe, Hospitalisation		Tagged SNP	Frameshift mutation
Critical, Hospitalisation with ventilation and or death			In frame deletion
Not applicable			Intergenic
To be determined (TBD)			Intragenic
			Intronic
			Missense Variant
			Non coding transcript variant
			Non sense
			Splice acceptor variant
			Splice donor variant
			Synonymous mutation
			Synonymous variant
			Upstream transcript variant
			Verify

## Sheet: Interaction mode
Table 3
Search Function		Filter and Rank
Search paper by title		Rank by-	Gene symbol
Search variants by rsID			Disease status
Search variant detail by rsID			MAF
Search variant detail by chromosome or start position			Statistical odds ratio
			Statistical p-value

## Sheet: Asselta
PAPERS
TITLE	ACE2 and TMPRSS2 variants and expression as candidates to sex and country differences in COVID-19 severity in Italy
DOI	https://doi.org/10.18632/aging.103415
METHOD	Whole Exome Sequencing and Genome-wide microarray genotyping
POPULATIONS
NAME	Asselta
GENOME	GrCH37/hg19
CONSORTIUM	none
SUPER POPULATION	EUR
POPULATION DESCRIPTION	Italian
	Souther europe
CASE POPULATION SIZE	3984 (WES), 3284(microarray)
CONTROL POPULATION SIZE	12748 WES, 71702 (WGS)
COMORBIDITIES	not specified
MEAN MEDIAN AGE	not specified
SEX	not specified
SEVERITY	NA
SAMPLE SOURCE	NA
METHOD	Whole exome sequencing (WES) and genome-wide microarray genotyping data analysis
BIOINFORMATICS	Expression: GTex repository and GEO database Burden analysis: LRT score, MutationTaster, PolyPhen-2 HumDiv, PolyPhen-2 HumVar, and SIFT
IMPUTATION DETAILS	Michigan Imputation server Reference panel: 1000G Phase 3 v5 Phasing: ShapeIT v2.r790 Software: Minimac3 Filters: r2>0.3
LIMITATIONS	Analysed genetic data for only two candidate genes No confounding issues addressed This was an exploratory study that did not include any genetic data from patients infected with SARS-CoV-2, therefore there is a need for experimental data.
VARIANT DETAIL
RSID	rs2285666	rs35803318	rs2298659	rs17854725	rs12329760	rs3787950
HGVS	NC_000023.10:g.15610348C>A	NC_000023.10:g.15582209C>T	NC_000021.9:g.41473447G>A	NC_000021.8:g.42845383A>G	NC_000021.8:g.42852497C>T	NC_000021.8:g.42866296T>C
CHROMOSOME	X	X	21	21	21	21
START POSITION	15592225	15564086	41473447	41473456	41480570	41494369
STOP POSITION	15592225	15564086	41473447	41473456	41480570	41494369
MUTATION TYPE	SNP	SNP	SNP	SNP	SNP	SNP
REF	C	C	G	A	C	T
ALT	A	T	A	G	T	C
Associated allele	A	T	A	G	T	C
Associated gene	ACE2	ACE2	TMPRSS2	TMPRSS2	TMPRSS2	TMPRSS2
CONSEQUENCE	Intronic	Synonymous variant	Synonymous variant	Synonymous variant	Missense Variant	Synonymous variant
AFRICAN ALLELE FREQUENCY	0.2315	0.0161	0.1784	0.378	0.29025	0.2018

## Sheet: Roberts
PAPERS
Title	AncestryDNA COVID-19 Host Genetic Study Identifies Three Novel Loci
DOI	https://doi.org/10.1101/2020.10.06.20205864
Method	Genome wide association study
VARIANT DETAIL
rsID	rs657152	rs11385942(Ellinghaus lead variant)/rs17713054(Roberts tagged snp)	rs		rs6668622			rs73166864			rs111972040
HGVS	NC_000009.11:g.136139265C>A	NC_000003.11:g.45876460_45876461=			NC_000001.10:g.185414582T>C			NC_000022.10:g.23340580T>C			NC_000001.10:g.24999361A>G
Chromosome	9	3			1			22			1
Start Position	133263862	45834968			185445450			22998413			24672870
Stop Position	133263862	45834969			185445450			22998413			24672870
Mutation Type	Tagged SNP	Indel/Tagged			Tagged SNP			SNP			SNP
Ref	A	A (G)			T			T			A
Alt	C,T (A ass)	AA (GA)			C			C,G			G
Associated allele	A	GA			C			C			G
Consequence	Intronic	Intronic			intergenic			intergenic			Non Coding Transcript Variant
African Alllele Frequency	0.5036	0.0592, unknown			0.2627			0.003			0.218
SIGNIFICANT VARIANT
Name of variant	Roberts_rs657152	Roberts_rs11385942		Roberts_rs6668622	Roberts_rs6668622			Roberts_rs73166864	Roberts_rs73166864	Roberts_rs73166864	Roberts_rs111972040
Description of Comparison	Meta-analysis	Meta-analysis		meta susceptibility	Male susceptibilitymeta-analysis			Meta-analysis	male sus	female sus	meta-analysis	female hospit	male hospitalisation
Gene	ABO	LZTFL1, SLC6A20, CCR9, FYCO1, CXCR6, XCR1, CCR1, CCR3			IVNS1ABP,SWT1, LOC1078985239			Immunoglobulin lamba locus (IGLL5), GNAZ,RSPH14,RAB36,BCR			SRRM1, NCMAP, CLIC4, RCAN3, NIPAL3, RUNX3
Gene ID	ENSG00000175164	ENSG00000163818			ENSG00000116679			ENSG00000254709			ENSG00000133226
RSID	rs657152	rs11385942			rs6668622			rs73166864			rs111972040
Association	positive	positive			positive			positive			positive
Disease Status	severe	severe			susceptibility			susceptibility			hospitalisation
MAF	0.36	0.08		0.3	0.31			0.02	0.03	0.02	0.01	0.01	0.01
Statistical Odds Ratio	1.26	1.43		0.87	0.69			1.7	1.97	1.55	8.29	9.37	6.5
Statistical P-value	0.022	0.02		3.83e-05	3.28e-09			1.56e-08	1.19e-05	0.000221	8.38e-09	8.01e-07	0.00346
												]
POPULATION TAB
Name	Roberts
Genome	GrCH37/hg19
Consortium'	AncestryDNA
Super population	EUR, AMR
Population description	European ancestry- (65%) Admixed African-European ancestry includes 100% African ancestry-(6%) Admixed Amerindian ancestry also includes 100% Amerindian ancestry-(11%) Other including Admixed East Asian-European ancestry also includes 100% East Asian ancestry- (18%)				European ancestry (65%), Admixed African-European ancestry includes 100% African ancestry (6%); Admixed Amerindian ancestry also includes 100% Amerindian ancestry (11%), Other (18%) including Admixed East Asian-European ancestry also includes 100% East Asian ancestry
Population origin	Northern America
Case population size	2417				250
Control population size	14993		16960		1967
Comorbidities	Asthma, Cardiovascular disease, diabetes, hypertension, autoimmune disease, rare health conditions (proportions specified in supplementary data)
Mean median age	56				56
Sex	case (862 male, 1555 female) control (4472 male 10461 female)				case (105 male, 145 female) control (679 male 1288 female)
Severity	susceptibility				severity
Sample source	nasophyryngeal swab
Method	GWAS (Illumina genotyping array)				GWAS (Illumina genotyping array)
Imputation	Haplotype Reference Consortium (HRC) reference panel , haplotypes : Eagle version 2.4.1, Software: Minimac4 (MAF)>0.01 R2>0.30
Bioinformatics	linkage disequilibrum (LD)-pruned using PLINK 1.9, COVID-19 Host Genetics Initiative (HGI) analysis plan version 1 using PLINK 2.0 for GWAS analysis
Limitations	Participants required to fill out a survey therefore cases that were very severe or fatal would not be included, Participants restricted to European ancestry due to small numbers from other ancestral groups, no indeoendet replication cohort to determine if results are reproducible, Did not assess indels

## Sheet: Kuo
PAPERS
Title	APOE e4 Genotype Predicts Severe COVID-19 in the UK Biobank Community Cohort
DOI	https://doi.org/10.1093/gerona/glaa131
Method	Genotype Array
POPULATION TAB
Name	Kuo
Genome	not specified
Consortium'	UK Biobank
Super population	EUR
Population description	European Ancestry
Population origin	England
Case population size	622
Control population size	322948
Comorbidities	ApoE e4e4, e3e4 and or e3e3 genotype cohort used. Cormorbidities include dementia, hypertension, coronary artery disease and type 2 diabetes
Mean median age	68 )SD=8)
Sex	55% female
Severity	severe (hospitalisation)
Sample source	nasophyryngeal swab
Method	UKB Axiome array
Imputation	not specified
Bioinformatics	not specified
Limitations	letter to the editor
VARIANT DETAIL
RSID	rs429358/rs7412
Chromosome	19
HGVS	NC_000019.9:g.45411941T>C	NC_000019.9:g.45412079C>T
Start Position	44908684
Stop Position	44908684
Mutation Type	SNP
Ref	T and C
Alt	C and T
Assoc allele	C and C
Consequence	missense for both
African Alllele Frequency	0.1288/0.1046
SIGNIFICANT VARIANT
Name of variant	Kuo_rs429358/Kuo_rs7412
Description of Comparison	ApoE e4e4 vs ApoE e3e3
Gene	ApoE
Gene ID	ENSG00000130203
RSID	rs429358 or rs7412
Association	positive
Disease Status	severe/hospitalisation
MAF	3%/0.03
Statistical Odds Ratio	2.31
Statistical P-value	1.19e-06

## Sheet: Horowitz
PAPERS
TITLE	Common genetic variants identify therapeutic targets for COVID-19 and individuals at high risk of severe disease
DOI	https://doi.org/10.1101/2020.12.14.20248176
METHOD	GWAS
SIGNIFICANT VARIANT	1	2	3	4	5	6	7	8	9
NAME	Horowitz_rs73064425	Horowitz_rs2531743	Horowitz_rs143334143	Horowitz_rs9411378	Horowitz_rs2109069	Horowitz_rs2236757	Horowitz_rs79833209	Horowitz_rs4782327	Horowitz_rs12461764
PAPER	Common genetic variants identify therapeutic targets for COVID-19 and individuals at high risk of severe disease	Common genetic variants identify therapeutic targets for COVID-19 and individuals at high risk of severe disease	Common genetic variants identify therapeutic targets for COVID-19 and individuals at high risk of severe disease	Common genetic variants identify therapeutic targets for COVID-19 and individuals at high risk of severe disease	Common genetic variants identify therapeutic targets for COVID-19 and individuals at high risk of severe disease	Common genetic variants identify therapeutic targets for COVID-19 and individuals at high risk of severe disease	Common genetic variants identify therapeutic targets for COVID-19 and individuals at high risk of severe disease	Common genetic variants identify therapeutic targets for COVID-19 and individuals at high risk of severe disease	Common genetic variants identify therapeutic targets for COVID-19 and individuals at high risk of severe disease
DESCRIPTION OF COMPARISON	Meta analysis, External data	Meta analysis, External data	Meta analysis, External data	Meta analysis, External data	Meta analysis, External data	Meta analysis, External data	Meta analysis, External data	Meta analysis, External data	Meta analysis, External data
GENE	LZTFL1, CCR9, SLC6A20, FYCO1, CXCR6, XCR1, CCR1, CCR3	SLC6A20, LOC107986082,LZTFL1, SACML1, CCR9, FYCO1, XCR1, CCR3, CCR1	MHC (CCHCR1)	ABO	DPP9	IFNAR2	LOC105377700; CCNG1 (PAPER REFERS TO HMMR WHICH IS 160KB AWAY FROM THE MUTATION)HOWEVER THE MUTATION IS IN THE LOC CCNG1 GENES)	ACSF3	FPR1/HAS1
Gene ID	ENSG00000163818	ENSG00000163817	ENSG00000204536	ENSG00000175164	ENSG00000142002	ENSG00000159110		ENSG00000176715
RSID	rs73064425	rs2531743	rs143334143	rs9411378	rs2109069	rs2236757	rs79833209	rs4782327	rs12461764
ASSOCIATION	POSITIVE	POSITIVE	positive	positive	positive	negative	positive	positive	positive
DISEASE STATUS	Severe/critical	susceptibility	severity/critical	susceptibility	severity/critical	severity/critical	severity	severity	severity
MAF	0.07	0.42	0.07	0.23	0.31	0.29	0.02	0.22	0.35
STATISTICAL ODDS RATIO	1.42	1.06	1.36	1.12	1.06	1.13	1.54	1.17	1.18
STATISTICAL P VALUE	7x10-11	9x10-4	6x10-4	6x10-10	1x10-4	2X10-4	2X10-8	8x10-9	1x10-8
VARIANT DETAIL
RSID	rs73064425	rs2531743	rs143334143	rs9411378	rs2109069	rs2236757	rs79833209	rs4782327	rs12461764
CHROMOSOME	3	3	6	9	19	21	5	16	19
HGVS		NC_000003.12:g.45796808G>A	NC_000006.11:g.31121426G>A	NC_000009.12:g.133270015=	NC_000019.10:g.4719431G>A	NC_000021.9:g.33252612A>G	NC_000005.10:g.163300447C>T	NC_000016.10:g.89117727=	NC_000019.10:g.51739497=
START POSITION	45859597	45796808	31153649	133270015	4719431	33252612	163300447	89117727	51739497
STOP POSITION	45859597	45796808	31153649	133270015	4719431	33252612	163300447	89117727	51739497
MUTATION TYPE	Tagged SNP	Tagged SNP	Tagged SNP	Tagged SNP	Tagged SNP	Tagged SNP	Tagged SNP	Tagged SNP	Tagged SNP
REF	C	G	G	A	G	A	C	G	G
ALT	T	A/C/T	A	C/T	A	G	T	A/C/T	A/C/T
Associated allele	T	A	A	C	A	G	T	G	G
Associated gene	LZTFL1, CCR9, SLC6A20, FYCO1, CXCR6, XCR1, CCR1, CCR3	SLC6A20, LOC107986082,LZTFL1, SACML1, CCR9, FYCO1, XCR1, CCR3, CCR1	CCHCR1(MHC)	ABO	DPP9	IFNAR2	LOC105377700 (closest), CCNG1, NUDCD2, HMMR	ACSF3	FPR1, HAS1
CONSEQUENCE	INTRON VARIANT	Upstream variant SLC6A20, intron variant LOC107986082	intron variant	intron variant	intron variant	intron variant	intron variant/ upstream variant CCNG1	intron variant	intergenic
AFRICAN ALLELE FREQUENCY	0.0139 (ALT)	A=0.4753, C=0.0000, T=0.0000	A=0.0468	0.486	A=0.2212	0.7856	T=0.0047	G=-0.3401	G=0.2477
POPULATIONS
NAME	Horowitz
GENOME	GRCh38
CONSORTIUM	Ancestry DNA (Ancestry), UK Biobank (UKB), Geisinger Health System (GHS), Penn Medicine BioBank (PMBB)
SUPER POPULATION	EUR, AFR, AMR, SAS
POPULATION DESCRIPTION	Four ancestries (Admixed American, African, European and South Asian) defined as two groups of COVID-19 outcomes: five phenotypes related to disease risk and two phenotypes related to disease severity among COVID-19 cases	Four ancestries (Admixed American, African, European and South Asian) defined as two groups of COVID-19 outcomes: five phenotypes related to disease risk and two phenotypes related to disease severity among COVID-19 cases
CASE POPULATION SIZE	11356
CONTROL POPULATION SIZE	651047
COMORBIDITIES	2,175 (19%) were hospitalized and 847 (7%) had severe disease. Comorbidities included hypertension, Cardiovascular disease, type 2 diabetes, chronic kidney disease, asthma, COPD.
MEAN MEDIAN AGE	Mean Ancestry DNA (52.49), UK Biobank (56.3), GHS (58.2), PMBB (55.65)
SEX	Females >50% in each consortium
SEVERITY	Validated and associated with disease severity	Risk or susceptibility
SAMPLE SOURCE	Ancestry (SARS-CoV-2 swab), UKB (SARS-CoV-2 swabs), PMBB (Whole blood), GHS (Lab based registry with SARS-CoV-2 swab)
METHOD	Ancestry (Illumina genotyping array) UKB (Applied Biosystems UK BiLEVE Axiom Array; GHS (Illumina OmniExpress Exome (OMNI) or Global Screening Array (GSA), PMBB (Illumina Global Screening Array)
BIOINFORMATICS	Replicated eight independent associations (r2<0.05) with disease risk reported in previous recent GWAS studies. Association analyses in each study were performed using the genomewide Firth logistic regression test implemented in REGENIE. Results were subsequently meta-analyzed across studies and ancestries using an inverse variance-weighed fixed-effects meta-analysis.
IMPUTATION DETAILS	Ancestry (Genotype data for variants not included in the array were then inferred using imputation to the Haplotype Reference Consortium (HRC) reference panel. Best-guess haplotypes with Eagle version 2.4.1 and performed imputation with Minimac4 version 1.0.1.) , UKB (Genotype data for variants not included in the arrays were inferred using three reference panels (Haplotype Reference Consortium, …
LIMITATIONS	Most participants were European ancestry

## Sheet: Latini
PAPERS
TITLE	COVID-19 and Genetic Variants of Protein Involved in the SARS-CoV-2 Entry into the Host Cells
DOI	doi:10.3390/genes11091010
METHOD	exome sequencing
SIGNIFICANT VARIANT
NAME	Latini_rs769208985	Latini_rs1236237792		Latini_rs75603675	Latini_rs114363287	Latini_rs12329760
PAPER	Latini	Latini		Latini	Latini	Latini
DESCRIPTION OF COMPARISON	COVID-19 positive vs GnomAD	COVID-19 positive vs GnomAD		COVID-19 positive vs GnomAD	COVID-19 positive vs GnomAD	COVID-19 positive vs GnomAD
GENE	PCSK3/FURIN	PCSK3/FURIN		TMPRSS2	TMPRSS2	TMPRSS2
RSID	rs769208985	rs1236237792		rs75603675	rs114363287	rs12329760
ASSOCIATION	positive	positive		negative	positive	negative
DISEASE STATUS	severity	severity with hospitalisation		suscep	severity	suscep
MAF	0.004	0.004		0.36	0.004	0.17
STATISTICAL ODDS RATIO	-	-		-	-	-
STATISTICAL P VALUE	0.0047	NA		0.0446	0.0163	0.0228
VARIANT DETAIL
RSID	rs769208985	rs1236237792		rs75603675	rs114363287	rs12329760
HGVS	NM_002569.2:c.893G>A	NM_002569.2:c.1906A>G		NM_001135099.1:c.23G>T	NG_047085.2:g.41743G>A	NM_001135099.1:c.589G>A
CHROMOSOME	15	15		21	21	21
START POSITION	90878816	90881399		41507982	41494374	41480570
STOP POSITION	90878816	90881399		41507982	41494374	41480570
MUTATION TYPE	SNP	SNP		SNP	SNP	SNP
REF	G	A		C	C	C
ALT	A	G		A/T	G/T	T
Associated allele	A	G		T	A	A
CONSEQUENCE	missense	missense		missense	missense	missense
AFRICAN ALLELE FREQUENCY	A=0.0000	G=0.0000		A=0.0295, T=0.0000	G=0.0000, T=0.0018	C=0.70975 T=0.29025
POPULATIONS
NAME	Latini
GENOME	hg19/GrCh38
CONSORTIUM	not specified
SUPER POPULATION	EUR
POPULATION DESCRIPTION	Rome, Italy
POPULATION ORIGIN	Souther Europe
CASE POPULATION SIZE	131
CONTROL POPULATION SIZE	5341
COMORBIDITIES	not specified
MEAN MEDIAN AGE	range 2-92 years
SEX	82 males, 49 females
SEVERITY	asymptomatic	severity with hospitalisation	critical requriing invasive respiratory assistance
SAMPLE SOURCE	nasophyryngeal swab
METHOD	WES using Twist Human Core Exome Kit and sequenced on the Illumina NovaSeq 6000 platform.
BIOINFORMATICS	Illumina BaseSpace pipeline and TGex software used for the variant calling and annotation (30x coverage) Variants were examined for coverage and Qscore using the Integrative Genome Viewer. Protein effect prediction: PolyPhen2, Mutation Taster, SIFT, MetaLR_pred, MetaSVM_pred.
IMPUTATION DETAILS	not specified
LIMITATIONS	Require larger independent cohorts as well as functional studies to evaluate the effect of the detected genetic variant. The number of subjects is too small to stratify them on the basis of clinical characteristics and clinical phenotypes.

## Sheet: Pairo 
PAPERS
TITLE	Genetic mechanisms of critical illness in COVID-19
DOI
METHOD	GWAS
SIGNIFICANT VARIANT
NAME	Pairo-Castineira_rs73064425	Pairo-Castineira_rs9380142	Pairo-Castineira_rs143334143	Pairo-Castineira_rs3131294	Pairo-Castineira_rs10735079	Pairo-Castineira_rs2109069	Pairo-Castineira_rs74956615	Pairo-Castineira_rs2236757		Pairo-Castineira_rs71325088	Pairo-Castineira_rs143334143	Pairo-Castineira_rs6489867	Pairo-Castineira_rs2109069	Pairo-Castineira_rs11085727	Pairo-Castineira_rs13050728
PAPER	Genetic mechanisms of critical illness in COVID-19	Genetic mechanisms of critical illness in COVID-19	Genetic mechanisms of critical illness in COVID-19	Genetic mechanisms of critical illness in COVID-19	Genetic mechanisms of critical illness in COVID-19	Genetic mechanisms of critical illness in COVID-19	Genetic mechanisms of critical illness in COVID-19	Genetic mechanisms of critical illness in COVID-19		Genetic mechanisms of critical illness in COVID-19	Genetic mechanisms of critical illness in COVID-19	Genetic mechanisms of critical illness in COVID-19	Genetic mechanisms of critical illness in COVID-19	Genetic mechanisms of critical illness in COVID-19	Genetic mechanisms of critical illness in COVID-19
DESCRIPTION OF COMPARISON	Critical COVID vs controls UKB no covid									hospitalised cased vs controls no covid
GENE ID	ENSG00000163818	ENSG00000204632	ENSG00000204536	ENSG00000204301	ENSG00000111331	ENSG00000142002	ENSG00000105397	ENSG00000249624		ENSG00000163818	ENSG00000204536	ENSG00000089127	ENSG00000142002	ENSG00000105397	ENSG00000249624
GENE	LZTFL1, FYCO1,CXCR6,CCR2,CCR3, SLC6A20	HLA-G	CCHCR1	NOTCH4	OAS3. OAS2 OAS1	DPP9	RAVER1, FDX2, ICAM1, ICAM4, ICAM5, ZGLP1, ICAM3, TYK2	IFNAR2		LZTFL1, LOC107986083, SLC6A20, SACM1L, CCR9, FYCO1, XCR1CCR1, CCR3	CCHCR1	OAS1-OAS3	DPP9	TYK2	IFNAR2
RSID	rs73064425	rs9380142	rs143334143	rs3131294	rs10735079	rs2109069	rs74956615	rs2236757		rs71325088	rs143334143	rs6489867	rs2109069	rs11085727	rs13050728
ASSOCIATION	POSITIVE	not determined	positive	positive	positive	positive	positive	negative		POSIITVE	positive	negative	posiitve	positive	negative
DISEASE STATUS	critical	critical	critical	critical	critical	critical	critical	critical		severity	severity	severity	severity	severity	severity
MAF	none	none	none	none	none	none	none	none		none	none	none	none	none	none
STATISTICAL ODDS RATIO	2.1	1.3	1.8	1.5	1.3	1.4	1.6	1.3		1.9	1.3	1.2	1.2	1.2	1.2
STATISTICAL P VALUE	4.8 × 10−30	3.2 × 10−8	8.8 × 10−18	2.8 × 10−8	1.6 × 10−8	4 × 10−12	2.3 × 10−8	5 × 10−8		2.5 × 10−54	1.5 × 10−10	9.7 × 10−10	7 × 10−13	1.2 × 10−13	5.1 × 10−12
VARIANT DETAIL
RSID	rs73064425	rs9380142	rs143334143	rs3131294	rs10735079	rs2109069	rs74956615	rs2236757		rs71325088	rs143334143	rs6489867	rs2109069	rs11085727	rs13050728
HGVS	NC_000003.11:g.45901089C>T	NC_000006.11:g.29798794=	NC_000006.11:g.31121426G>A	NC_000006.11:g.32180146A>G	NC_000012.11:g.113380008G>A	NC_000019.9:g.4719443G>A	NC_000019.9:g.10427721T>A	NC_000021.8:g.34624917=		NC_000003.11:g.45862952T>C		NC_000012.11:g.113363550C>T		NC_000019.9:g.10466123C>T	NC_000021.8:g.34615210=
CHROMOSOME	3	6	6	6	12	19	19	21		3	6	12	19	19	21
START POSITION	45901089	29798794	31121426	32180146	11338000	4719443	10427721	34624917		45862952	31121426	113363550	4719443	10466123	34615210
STOP POSITION	45901089	29798794	31121426	32180146	11338000	4719443	10427721	34624917		45862952	31121426	113363550	4719443	10466123	34615210
ASSOCIATED GENE	LZTFL1	HLA-G	CCHCR1	NOTCH4	OAS3. OAS2 OAS1	DPP9	RAVER1, FDX2, ICAM1, ICAM4, ICAM5, ZGLP1, ICAM3, TYK2	IFNAR2		LZTFL1, LOC107986083, SLC6A20, SACM1L, CCR9, FYCO1, XCR1CCR1, CCR3	CCHCR1	OAS1-OAS3	DPP9	TYK2	IFNAR2
MUTATION TYPE	Tagged SNP	Tagged SNP	Tagged SNP	Tagged SNP	Tagged SNP	Tagged SNP	Tagged SNP	Tagged SNP		Tagged SNP	Tagged SNP	Tagged SNP	Tagged SNP	Tagged SNP	Tagged SNP
REF	C	A	G	A	G	G	T	A		T	G	C	G	C	T
ALT	T	G	A	C/G/T	A/C	A	A/C	G		C	A	T	A	T	A/C
Associated allele	T	A	A	G	A	A	A	G		C	A	T	A	T	T
CONSEQUENCE	intron	3 Prime UTR Variant	intron	intron	intron	intron	Upstream	intron		intergenic (although found in the loc107 gene)	intron	intron	intron	intron	intron
AFRICAN ALLELE FREQUENCY	0.0139	0.8139	0.0468	0.9773	0.7728	0.2212	0.0003	0.2144		0.0143	0.0468	0.7427	0.2212	0.112	0.2132
POPULATIONS
NAME	Pairo-Castineira
GENOME	GRCh37
CONSORTIUM	GenOMICC (Genetics Of Mortality In Critical Care)
SUPER POPULATION	EUR		EUR
POPULATION DESCRIPTION	critically ill patients with COVID-19 in the UK population from two consortiums
POPULATION ORIGIN	not specified
CASE POPULATION SIZE	1,676 individuals of European descent
CONTROL POPULATION SIZE	8375
COMORBIDITIES	28% significant co-morbidity but not specified
MEAN MEDIAN AGE	57,3 (12.1+/-)
SEX	70% male 30% female
SEVERITY	critical
SAMPLE SOURCE	Nasophyryngeal swab/whole blood
METHOD	Genotyping with Illumina Global Screening Array v.3.0. In some cases genotypes and imputed variants were confirmed with Illumina NovaSeq 6000 WGS.
BIOINFORMATICS	DRAGEN pipeline used for variant calling. Variants were genotyped with the GATK GenotypeGVCFs tool v.4.1.8.150 and annotated with bcftools v.1.10.2. PLINK 1.9 was used for quality control and association tests. King 2.1 used to remove duplicate individuals with gcta 1.9 used for PCA. Genetic ancestry was inferred using principal component analyses and individuals from the 1000 Genomes Project wer…
IMPUTATION DETAILS	TOPMed reference panel with BCFtools 1.9. and QCtools 1.3 used for quality control
LIMITATIONS	The critical sample size was small. Thus, replication of results was sought in the HGI hospitalised COVID-19 vs population analysis, with duplicated samples excluded.

## Sheet: Hu
PAPERS
TITLE	Genetic variants are identified to increase risk of COVID-19 related mortality from UK Biobank data
DOI	https://doi.org/10.1186/s40246-021-00306-7
METHOD	GWAS
SIGNIFICANT VARIANT
NAME	Hu_rs2176724	Hu_rs71040457	Hu_rs117928001	Hu_rs13227460	Hu_rs4735444	Hu_rs531453964	Hu_rs9804218	Hu_rs2301762	Hu_rs117217714
PAPER	Genetic variants are identified to increase risk of COVID-19 related mortality from UK Biobank data	Genetic variants are identified to increase risk of COVID-19 related mortality from UK Biobank data	Genetic variants are identified to increase risk of COVID-19 related mortality from UK Biobank data	Genetic variants are identified to increase risk of COVID-19 related mortality from UK Biobank data	Genetic variants are identified to increase risk of COVID-19 related mortality from UK Biobank data	Genetic variants are identified to increase risk of COVID-19 related mortality from UK Biobank data	Genetic variants are identified to increase risk of COVID-19 related mortality from UK Biobank data	Genetic variants are identified to increase risk of COVID-19 related mortality from UK Biobank data	Genetic variants are identified to increase risk of COVID-19 related mortality from UK Biobank data
DESCRIPTION OF COMPARISON	COVID-19 positive individuals	COVID-19 positive individuals	COVID-19 positive individuals	COVID-19 positive individuals	COVID-19 positive individuals	COVID-19 positive individuals	COVID-19 positive individuals	COVID-19 positive individuals	COVID-19 positive individuals
GENE ID	ENSG00000118997 (DNAH7)	ENSG00000175084 (DES)		ENSG00000196683	ENSG00000104324	ENSG00000104324	ENSG00000150275	ENSG00000103351	ENSG00000109046
GENE	DNAH7/SLC39A10	DES/SPEG	STXBP5, STXBP5-AS1	TOMM7, STEAP1B, IL6,	CPQ/LOC101927067	CPQ/LOC101927068	PCDH15	CLUAP1	WSB1, LGALS9, KSR1, NOS2, LYRM9
RSID	rs2176724	rs71040457	rs117928001	rs13227460	rs4735444	rs531453964	rs9804218	rs2301762	rs117217714
ASSOCIATION	positive	positive	positive	positive	positive	positive	positive	positive	positive
DISEASE STATUS	severity	severity	severity	severity	severity	severity	severity	severity	severity
MAF	0.138	0.355	0.049	0.278	0.201	0.185	0.357	0.055	0.013
STATISTICAL ODDS RATIO	1.484	1.331	2.749	1.3	1.784	1.849	1.373	2.541	6.255
STATISTICAL P VALUE	6.1 × 10-3	7.7 × 10-3	1.1x10-5	2.6 × 10-2	5.8 × 10-6	3.2x10-6	3.3x10-3	2.0x10-5	3.3x10-5
VARIANT DETAIL
RSID	rs73060484	rs77578623	rs74417002	rs73070529	rs113892140	rs200008298	rs183712207	rs191631470	rs2176724		rs71040457			rs117928001	rs116898161		rs13227460	rs55986907		rs7817272	rs4735444	rs1431889	rs2874140	rs531453964	rs7007951	rs920576		rs9804218	rs2301762	rs60811869	rs117217714
HGVS	NC_000002.11:g.196364477A>C	NC_000002.11:g.196369073C>T	NC_000002.11:g.196384505A>G	NC_000002.11:g.196412097C>A	NC_000002.11:g.196439005G>A	NC_000002.11:g.196602159_196602163dup	NC_000002.11:g.196611282G>A	NC_000002.11:g.196859045C>T	NC_000002.11:g.196952410G>A		NC_000002.11:g.220294782_220294783insG			NC_000006.11:g.147514999C>T	NC_000006.11:g.147538692A>G		NC_000007.13:g.22588381C>T	NC_000007.13:g.22817292C>T		NC_000008.10:g.98140470T>C	NC_000008.10:g.98140991C>T	NC_000008.10:g.98141643G>C	NC_000008.10:g.98142930A>T	NC_000008.10:g.98143139dup	NC_000008.10:g.98146644C>T	NC_000008.10:g.98147539T>C		NC_000010.10:g.56495374G>C	NC_000016.9:g.3550977C>G	NC_000017.10:g.25590833T>C	NC_000017.10:g.25987181T>C
CHROMOSOME	2	2	2	2	2	2	2	2	2		2			6	6		7	7		8	8	8	8	8	8	8		10	16	17	17
START POSITION	196364477	196369073	196384505	196412097	196439005	196602155	196611282	196859045	196952410		220294783			147514999	147538692		22588381	22817292		98140470	98140991	98141643	98142930	98143138	98146644	98147539		56495374	3550977	25590833	25987181
STOP POSITION	196364477	196369073	196384505	196412097	196439005	196602161	196611282	196859045	196952410		220294784			147514999	147538692		22588381	22817292		98140470	98140991	98141643	98142930	98143139	98146644	98147539		56495374	3550977	25590833	25987181
ASSOCIATED GENE	DNAH7/SLC39A10/LOC105376755	DNAH7/SLC39A10/LOC105376755	DNAH7/SLC39A12	DNAH7/SLC39A13	SLC39A14/DNAH7/LINC01827	SLC39A15,DNAH7,LOC107985972	DNAH7/SLC39A16/LOC107985972	DNAH7/SLC39A17	DNAH7/SLC39A18		DES/SPEG			STXBP5/STXBP5-AS1	STXBP5		TOMM7, STEAP1B, IL6,	TOMM7, il6		CPQ/LOC101927066	CPQ/LOC101927067	CPQ/LOC101927068	CPQ/LOC101927069	CPQ/LOC101927070	CPQ/LOC101927071	CPQ/LOC101927072		PCDH15	CLUAP1	WSB1	WSB1, LGALS9, KSR1, NOS2, LYRM9
MUTATION TYPE	tagged SNP	tagged SNP	tagged SNP	tagged SNP	tagged SNP	tagged SNP (indel)	tagged SNP	tagged SNP	tagged SNP	tagged SNP	tagged SNP (indel)		tagged SNP	tagged SNP	tagged SNP	tagged SNP	tagged SNP	tagged SNP	tagged SNP	tagged SNP	tagged SNP	tagged SNP	tagged SNP	tagged SNP (indel)	tagged SNP	tagged SNP	tagged SNP	tagged SNP	tagged SNP	tagged SNP	tagged SNP
REF	A	C	A	C	G	A	G	C	G		AG			C	A		C	C		T	C	G	A	C	C	T		G	C	T	T
ALT	C	A/T	G	A/T	A/T	CTATA	A	T	A		AGG			A/G/T	G		T	A/T		A/C/G	T	C/T	G/T	CA	A/T	C/G		A/C	G/T	C	C
Associated allele	C	T	G	A	A	AATACT	A	T	A		A			T	G		T	T		C	T	C	T	CA	T	C		C	G	C	C
CONSEQUENCE	intron for LOC but we say intergenic	intergenic	intergenic	intergenic	upstream variant SLC/intron variant LINC	SLC39A10 : 3 Prime UTR Variant DNAH7 : 500B Downstream Variant LOC107985972 : 2KB Upstream Variant	intron DNA	intron DNA	intergenic		intergenic			Intron	Intron		INTERGENIC	intergenic		intron	INTRON	INTRON	INTRON	INTRON	INTRON	INTRON		INTRON	upstream variant	intergenic	Intergenic
AFRICAN ALLELE FREQUENCY	C=0.1059	T=0.0262	G=0.0608	A=0.2010	A=0.2383	0.0202	A=0.0045	T=0.0024	A=0.3642		unknown			T=0.0021	G=0.0044		T=0.0679	T=0.1494		C=0.35418	T=0.3466	C=0.0266	T=0.3951	0	T=0.3197	C=0.3126		C=0.1601	G=0.0003	C=0.0268	C=0.0031
POPULATIONS
NAME	Hu
GENOME	GRCh37
CONSORTIUM	not specified
SUPER POPULATION	EUR
POPULATION DESCRIPTION	COVID-19 positive cases including 292 deaths of participants from the UKB
POPULATION ORIGIN	Norther Europe
CASE POPULATION SIZE	1096
CONTROL POPULATION SIZE	-
COMORBIDITIES	not specified
MEAN MEDIAN AGE	not specified
SEX	not specified
SEVERITY	critical /severity with mortality
SAMPLE SOURCE	nasophyryngeal swab
METHOD	UK Biobank Axiom Array. Imputed SNPs used to perform a GWAS using super variants in statistical genetics to identify potential risk loci contributing to the COVID-19 mortality.
BIOINFORMATICS	Local ranking and aggregation used to identify super variants using a four step method which included two modes of transmission (recessive and dominant). This method was used in a discovery and validation identification. Logistic regression, replicated 10x for stability, was then used to investigate super variant associations with the death outcomes of COVID-19. Cox regression was used to futher …
IMPUTATION DETAILS	Haplotype Reference Consortium and UK10K + 1000 Genomes reference panels
LIMITATIONS	Role of super variants in COVID-19 susceptibility not validated. Comorbidities were not accounted for in the association analysis eventhough UKB COVID-19 hospitalised patients had comorbidities. Study was restricted by sample size. Environmetal influencers not factored. No other ethnicities were included in this study.
List of non significant variants

[truncated: 12 more sheets: Lu, Ellinghaus, Chen, Zhang, Namkoong, Shelton, Monticelli, van der made, COVID HGI, van blokland, Fadista, Sheet1]
