# Supplementary material for: Coronavirus Host Genetics South Africa (COHG-SA) database—a variant database for gene regions associated with SARS-CoV-2 outcomes
Source: Eur J Hum Genet. 2022 Mar 29;30(8):880–8. doi: 10.1038/s41431-022-01089-8 (PMC8960680; doi:10.1038/s41431-022-01089-8)
Supplement: Supplementary file 3 — Supplementary Data B [file 41431_2022_1089_MOESM3_ESM.xlsx]

## Sheet: Gene list analysed
Table 1				Gene list input from database
OFFICIAL_GENE_SYMBOL	Name	Species		Official Gene Symbol
DAB2IP	DAB2 interacting protein(DAB2IP)	Homo sapiens		TMPRSS2
DOCK2	dedicator of cytokinesis 2(DOCK2)	Homo sapiens		IFNAR2
WSB1	WD repeat and SOCS box containing 1(WSB1)	Homo sapiens		DOCK2
CCHCR1	coiled-coil alpha-helical rod protein 1(CCHCR1)	Homo sapiens		ABO
RPL24	ribosomal protein L24(RPL24)	Homo sapiens		DPP9
SRRM1	serine and arginine repetitive matrix 1(SRRM1)	Homo sapiens		FOXP4
XCR1	X-C motif chemokine receptor 1(XCR1)	Homo sapiens		IRF7
LYRM9	LYR motif containing 9(LYRM9)	Homo sapiens		SRRM1
TOMM7	translocase of outer mitochondrial membrane 7(TOMM7)	Homo sapiens		NCMAP
KRT126P	keratin 126 pseudogene(KRT126P)	Homo sapiens		CLIC4
CLUAP1	clusterin associated protein 1(CLUAP1)	Homo sapiens		RCAN3
RSPH14	radial spoke head 14 homolog(RSPH14)	Homo sapiens		NIPAL3
ARL17B	ADP ribosylation factor like GTPase 17B(ARL17B)	Homo sapiens		RUNX3
ABO	ABO blood group (transferase A, alpha 1-3-N-acetylgalactosaminyltransferase; transferase B, alpha 1-3-galactosyltransferase)(ABO)	Homo sapiens		OAS1
SWT1	SWT1, RNA endoribonuclease homolog(SWT1)	Homo sapiens		OAS2
ERAP1	endoplasmic reticulum aminopeptidase 1(ERAP1)	Homo sapiens		OAS3
NSF	N-ethylmaleimide sensitive factor, vesicle fusing ATPase(NSF)	Homo sapiens		LZTFL1
MAPT	microtubule associated protein tau(MAPT)	Homo sapiens		LOC107986083
MTHFD1L	methylenetetrahydrofolate dehydrogenase (NADP+ dependent) 1-like(MTHFD1L)	Homo sapiens		SLC6A20
STXBP5	syntaxin binding protein 5(STXBP5)	Homo sapiens		SACM1L
WNT3	Wnt family member 3(WNT3)	Homo sapiens		CCR9
SPEG	SPEG complex locus(SPEG)	Homo sapiens		FYCO1
CCR9	C-C motif chemokine receptor 9(CCR9)	Homo sapiens		XCR1
TICAM1	toll like receptor adaptor molecule 1(TICAM1)	Homo sapiens		CCR3
FPR1	formyl peptide receptor 1(FPR1)	Homo sapiens		CCR1
ICAM1	intercellular adhesion molecule 1(ICAM1)	Homo sapiens		IFNAR1
LOC107985239	uncharacterized LOC107985239(LOC107985239)	Homo sapiens		TMEM65
LZTFL1	leucine zipper transcription factor like 1(LZTFL1)	Homo sapiens		TICAM1
ICAM3	intercellular adhesion molecule 3(ICAM3)	Homo sapiens		RAVER1
ICAM4	intercellular adhesion molecule 4 (Landsteiner-Wiener blood group)(ICAM4)	Homo sapiens		FDX2
NUCB1	nucleobindin 1(NUCB1)	Homo sapiens		ICAM1
LRRC37A2	leucine rich repeat containing 37 member A2(LRRC37A2)	Homo sapiens		ICAM4
HLA-G	major histocompatibility complex, class I, G(HLA-G)	Homo sapiens		ICAM5
PLEKHA4	pleckstrin homology domain containing A4(PLEKHA4)	Homo sapiens		ZGLP1
OAS1	2'-5'-oligoadenylate synthetase 1(OAS1)	Homo sapiens		ICAM3
OAS2	2'-5'-oligoadenylate synthetase 2(OAS2)	Homo sapiens		TYK2
OAS3	2'-5'-oligoadenylate synthetase 3(OAS3)	Homo sapiens		CXCR6
CLIC4	chloride intracellular channel 4(CLIC4)	Homo sapiens		LOC102723831
IRF3	interferon regulatory factor 3(IRF3)	Homo sapiens		MIR12131
STXBP5-AS1	STXBP5 antisense RNA 1(STXBP5-AS1)	Homo sapiens		MTHFD1L
IRF7	interferon regulatory factor 7(IRF7)	Homo sapiens		AKAP12
MUC5B	mucin 5B, oligomeric mucus/gel-forming(MUC5B)	Homo sapiens		IGL
FYCO1	FYVE and coiled-coil domain containing 1(FYCO1)	Homo sapiens		GNAZ
TLR7	toll like receptor 7(TLR7)	Homo sapiens		RSPH14
TAC4	tachykinin 4 (hemokinin)(TAC4)	Homo sapiens		RAB36
HMMR	hyaluronan mediated motility receptor(HMMR)	Homo sapiens		BCR
ApoE	apolipoprotein E(APOE)	Homo sapiens		IVNS1ABP
PPP1R15A	protein phosphatase 1 regulatory subunit 15A(PPP1R15A)	Homo sapiens		SWT1
SLC39A10	solute carrier family 39 member 10(SLC39A10)	Homo sapiens		LOC107985239
NUDCD2	NudC domain containing 2(NUDCD2)	Homo sapiens		IGH
RUNX3	runt related transcription factor 3(RUNX3)	Homo sapiens		Furin
NIPAL3	NIPA like domain containing 3(NIPAL3)	Homo sapiens		CPQ
BCR	BCR, RhoGEF and GTPase activating protein(BCR)	Homo sapiens		LOC101927066
IGLL5	immunoglobulin lambda like polypeptide 5(IGLL5)	Homo sapiens		CCHCR1
DNAH7	dynein axonemal heavy chain 7(DNAH7)	Homo sapiens		IGLL5
NCMAP	non-compact myelin associated protein(NCMAP)	Homo sapiens		ZFYVE28
PLEKHM1	pleckstrin homology and RUN domain containing M1(PLEKHM1)	Homo sapiens		WSB1
CRHR1	corticotropin releasing hormone receptor 1(CRHR1)	Homo sapiens		LGALS9
RCAN3	RCAN family member 3(RCAN3)	Homo sapiens		KSR1
AKAP12	A-kinase anchoring protein 12(AKAP12)	Homo sapiens		NOS2
TULP2	tubby like protein 2(TULP2)	Homo sapiens		LYRM9
SACM1L	SAC1 suppressor of actin mutations 1-like (yeast)(SACM1L)	Homo sapiens		TOMM7
LGALS9	galectin 9(LGALS9)	Homo sapiens		STEAP1B
ARL17A	ADP ribosylation factor like GTPase 17A(ARL17A)	Homo sapiens		IL6
NXPE3	neurexophilin and PC-esterase domain family member 3(NXPE3)	Homo sapiens		TMEM181
IFNAR1	interferon alpha and beta receptor subunit 1(IFNAR1)	Homo sapiens		TLR7
IFNAR2	interferon alpha and beta receptor subunit 2(IFNAR2)	Homo sapiens		TLR3
IVNS1ABP	influenza virus NS1A binding protein(IVNS1ABP)	Homo sapiens		TAC4
TYK2	tyrosine kinase 2(TYK2)	Homo sapiens		KAT7
CCNG1	cyclin G1(CCNG1)	Homo sapiens		DLX3
ZFYVE28	zinc finger FYVE-type containing 28(ZFYVE28)	Homo sapiens		FLJ45513
KAT7	lysine acetyltransferase 7(KAT7)	Homo sapiens		STXBP5-AS1
LOC101927066	uncharacterized LOC101927066(LOC101927066)	Homo sapiens		STXBP5
RAB36	RAB36, member RAS oncogene family(RAB36)	Homo sapiens		LOC107986082
DES	desmin(DES)	Homo sapiens		RPL24
KSR1	kinase suppressor of ras 1(KSR1)	Homo sapiens		CEP97
FLJ45513	uncharacterized LOC729220(FLJ45513)	Homo sapiens		NXPE3
FOXP4	forkhead box P4(FOXP4)	Homo sapiens		ZBTB11
R3HCC1L	R3H domain and coiled-coil containing 1 like(R3HCC1L)	Homo sapiens		R3HCC1L
LRRC37A	leucine rich repeat containing 37A(LRRC37A)	Homo sapiens		PLEKHA4
DPP9	dipeptidyl peptidase 9(DPP9)	Homo sapiens		PPP1R15A
KANSL1	KAT8 regulatory NSL complex subunit 1(KANSL1)	Homo sapiens		TULP2
ZGLP1	zinc finger, GATA-like protein 1(ZGLP1)	Homo sapiens		NUCB1
LOC400036	DEAD-box helicase 23 pseudogene(LOC400036)	Homo sapiens		HSD17B14
CPQ	carboxypeptidase Q(CPQ)	Homo sapiens		PCDH15
IGH	immunoglobulin heavy locus(IGH)	Homo sapiens		NOTCH4
ERAP2	endoplasmic reticulum aminopeptidase 2(ERAP2)	Homo sapiens		MUC5B
CXCR6	C-X-C motif chemokine receptor 6(CXCR6)	Homo sapiens		LOC105377700
ICAM5	intercellular adhesion molecule 5(ICAM5)	Homo sapiens		CCNG1
TTLL11	tubulin tyrosine ligase like 11(TTLL11)	Homo sapiens		NUDCD2
Furin	furin, paired basic amino acid cleaving enzyme(FURIN)	Homo sapiens		HMMR
TLR3	toll like receptor 3(TLR3)	Homo sapiens		KRT126P
SLC6A20	solute carrier family 6 member 20(SLC6A20)	Homo sapiens		LOC400036
TMEM65	transmembrane protein 65(TMEM65)	Homo sapiens		KANSL1
PCDH15	protocadherin related 15(PCDH15)	Homo sapiens		ARHGAP27
TMPRSS2	transmembrane protease, serine 2(TMPRSS2)	Homo sapiens		PLEKHM1
ACSF3	acyl-CoA synthetase family member 3(ACSF3)	Homo sapiens		LINC02210-CRHR1
LOC107986083	uncharacterized LOC107986083(LOC107986083)	Homo sapiens		CRHR1
LOC107986082	uncharacterized LOC107986082(LOC107986082)	Homo sapiens		SPPL2C
CCR1	C-C motif chemokine receptor 1(CCR1)	Homo sapiens		MAPT
IGL	immunoglobulin lambda locus(IGL)	Homo sapiens		STH
ALOXE3	arachidonate lipoxygenase 3(ALOXE3)	Homo sapiens		LRRC37A
CCR3	C-C motif chemokine receptor 3(CCR3)	Homo sapiens		ARL17B
DLX3	distal-less homeobox 3(DLX3)	Homo sapiens		LRRC37A2
STH	saitohin(STH)	Homo sapiens		ARL17A
ARHGAP27	Rho GTPase activating protein 27(ARHGAP27)	Homo sapiens		NSF
HAS1	hyaluronan synthase 1(HAS1)	Homo sapiens		WNT3
GNAZ	G protein subunit alpha z(GNAZ)	Homo sapiens		IRF3
STEAP1B	STEAP family member 1B(STEAP1B)	Homo sapiens		HLA-G
ZBTB11	zinc finger and BTB domain containing 11(ZBTB11)	Homo sapiens		FPR1
HSD17B14	hydroxysteroid 17-beta dehydrogenase 14(HSD17B14)	Homo sapiens		HAS1
LOC105377700	uncharacterized LOC105377700(LOC105377700)	Homo sapiens		ERAP1
LOC102723831	uncharacterized LOC102723831(LOC102723831)	Homo sapiens		ERAP2
NOS2	nitric oxide synthase 2(NOS2)	Homo sapiens		DNAH7
SPPL2C	signal peptide peptidase like 2C(SPPL2C)	Homo sapiens		SLC39A10
CEP97	centrosomal protein 97(CEP97)	Homo sapiens		DES
TMEM181	transmembrane protein 181(TMEM181)	Homo sapiens		SPEG
IL6	interleukin 6(IL6)	Homo sapiens		DAB2IP
NOTCH4	notch 4(NOTCH4)	Homo sapiens		TTLL11
BRF2	BRF2, RNA polymerase III transcription initiation factor 50 kDa subunit(BRF2)	Homo sapiens		CLUAP1
RAVER1	ribonucleoprotein, PTB binding 1(RAVER1)	Homo sapiens		BRF2
not analysed	MIR12131			ApoE
not analysed	LINC02210-CRHR1			ALOXE3
not analysed	FDX2			ACSF3

## Sheet: Gene functional classification 
Table 2
Gene Group 1	Enrichment Score: 1.8671813664476486
OFFICIAL_GENE_SYMBOL	Gene Name
TMEM181	transmembrane protein 181(TMEM181)
NCMAP	non-compact myelin associated protein(NCMAP)
STEAP1B	STEAP family member 1B(STEAP1B)
TMEM65	transmembrane protein 65(TMEM65)
Gene Group 2	Enrichment Score: 1.7237266096863055
OFFICIAL_GENE_SYMBOL	Gene Name
CCR9	C-C motif chemokine receptor 9(CCR9)
CRHR1	corticotropin releasing hormone receptor 1(CRHR1)
CXCR6	C-X-C motif chemokine receptor 6(CXCR6)
CCR3	C-C motif chemokine receptor 3(CCR3)
FPR1	formyl peptide receptor 1(FPR1)
CCR1	C-C motif chemokine receptor 1(CCR1)
IFNAR2	interferon alpha and beta receptor subunit 2(IFNAR2)
ICAM4	intercellular adhesion molecule 4 (Landsteiner-Wiener blood group)(ICAM4)
ICAM3	intercellular adhesion molecule 3(ICAM3)
ICAM5	intercellular adhesion molecule 5(ICAM5)
ICAM1	intercellular adhesion molecule 1(ICAM1)
XCR1	X-C motif chemokine receptor 1(XCR1)

## Sheet: GADD disease list
Table 3
Category	Term	Count	%	PValue	Genes	List Total	Pop Hits	Pop Total	Fold Enrichment	Bonferroni	Benjamini	FDR
GAD_DISEASE	progressive supranuclear palsy	7	5.78512	7.02246e-13	NSF, SPPL2C, STH, MAPT, APOE, WNT3, CRHR1	92	7	12971	140.989	1.14812e-09	1.14817e-09	1.13062e-09
GAD_DISEASE	Dengue Hemorrhagic Fever	12	9.91736	1.15241e-10	IFNAR2, IL6, OAS1, OAS2, OAS3, IRF7, TLR7, TYK2, TICAM1, TLR3, ICAM1, IFNAR1	92	102	12971	16.587	1.88419e-07	9.42097e-08	9.27692e-08
GAD_DISEASE	Hepatitis C|Remission, Spontaneous	12	9.91736	3.20686e-10	IFNAR2, IRF3, NOTCH4, IRF7, ICAM3, ICAM4, APOE, ICAM5, TICAM1, TLR3, ICAM1, IFNAR1	92	112	12971	15.106	5.24321e-07	1.74774e-07	1.72101e-07
GAD_DISEASE	Birth Weight|Leukemia|Leukemia, Myeloid, Acute|Precursor Cell Lymphoblastic Leukemia-Lymphoma	13	10.7438	2.07247e-08	CCR1, NOS2, ICAM3, ICAM4, TYK2, ICAM5, TICAM1, ICAM1, RAVER1, CCR9, ALOXE3, CCR3, TLR3	92	207	12971	8.85439	3.38843e-05	6.62969e-06	6.52832e-06
GAD_DISEASE	HIV	13	10.7438	2.1869e-08	CCR1, NOS2, FPR1, CXCR6, HLA-G, ICAM1, IL6, CCR9, TLR7, APOE, CCR3, TLR3, IFNAR1	92	208	12971	8.81182	3.57551e-05	6.62969e-06	6.52832e-06
GAD_DISEASE	Meningeal Neoplasms|meningioma	13	10.7438	2.43292e-08	CCR1, NOS2, ICAM3, ICAM4, TYK2, ICAM5, TICAM1, ICAM1, RAVER1, CCR9, ALOXE3, CCR3, TLR3	92	210	12971	8.7279	3.97774e-05	6.62969e-06	6.52832e-06
GAD_DISEASE	Hepatitis C, Chronic|Neutropenia|Thrombocytopenia	5	4.13223	1.07493e-06	IFNAR2, IRF3, IRF7, TYK2, IFNAR1	92	12	12971	58.7455	0.00175597	0.000251073	0.000247234
GAD_DISEASE	Celiac disease	10	8.26446	1.26786e-06	CCR1, IL6, XCR1, CCR9, TLR7, RUNX3, HLA-G, CCR3, WNT3, ICAM1	92	154	12971	9.15514	0.00207081	0.000257815	0.000253872
GAD_DISEASE	Asthma|Bronchiolitis, Viral|Respiratory Syncytial Virus Infections	11	9.09091	1.57685e-06	IFNAR2, IL6, NOS2, IRF3, TLR7, TYK2, MUC5B, CCR3, TLR3, ICAM1, IFNAR1	92	204	12971	7.60236	0.00257483	0.000257815	0.000253872
GAD_DISEASE	respiratory syncytial virus bronchiolitis	11	9.09091	1.57685e-06	IFNAR2, IL6, NOS2, IRF3, TLR7, TYK2, MUC5B, CCR3, TLR3, ICAM1, IFNAR1	92	204	12971	7.60236	0.00257483	0.000257815	0.000253872
GAD_DISEASE	Bronchiolitis, Viral|Respiratory Syncytial Virus Infections	11	9.09091	2.13899e-06	IFNAR2, IL6, NOS2, IRF3, TLR7, TYK2, MUC5B, CCR3, TLR3, ICAM1, IFNAR1	92	211	12971	7.35014	0.00349114	0.000317931	0.00031307
GAD_DISEASE	Encephalitis, Tick-Borne|Tick-Borne Encephalitis	4	3.30579	3.30691e-06	OAS1, OAS2, OAS3, TLR3	92	5	12971	112.791	0.00539222	0.000450567	0.000443677
GAD_DISEASE	Behcet Syndrome	9	7.43802	3.88964e-06	IFNAR2, FYCO1, XCR1, APOE, CCHCR1, HLA-G, CCR3, LZTFL1, ICAM1	92	132	12971	9.6129	0.0063394	0.000489197	0.000481717
GAD_DISEASE	Hepatitis C, Chronic|Liver Cirrhosis	7	5.78512	7.79065e-06	IFNAR2, OAS1, IRF3, IRF7, TYK2, APOE, IFNAR1	92	68	12971	14.5136	0.012657	0.000909836	0.000895925
GAD_DISEASE	hepatitis C, chronic	7	5.78512	2.46963e-05	IL6, NOS2, TLR7, APOE, CCR3, TLR3, IFNAR1	92	83	12971	11.8906	0.0395745	0.00269189	0.00265073
GAD_DISEASE	diabetes, type 1	9	7.43802	5.50595e-05	IL6, OAS1, NOS2, OAS2, OAS3, APOE, TLR3, ABO, ICAM1	92	190	12971	6.67843	0.0860915	0.00562639	0.00554036
GAD_DISEASE	hepatitis B	6	4.95868	6.63986e-05	IL6, OAS1, OAS2, OAS3, APOE, IFNAR1	92	61	12971	13.8678	0.10288	0.00638599	0.00628834
GAD_DISEASE	Asthma	13	10.7438	8.50482e-05	NOS2, NOTCH4, PCDH15, LYRM9, HLA-G, CRHR1, ABO, ICAM1, IL6, TAC4, DOCK2, CCR3, TLR3	92	460	12971	3.98448	0.129824	0.00772521	0.00760709
GAD_DISEASE	Hepatitis B, Chronic	6	4.95868	0.000137527	IFNAR2, IL6, OAS1, OAS2, OAS3, IFNAR1	92	71	12971	11.9146	0.201381	0.0118345	0.0116536
GAD_DISEASE	Psoriasis	8	6.61157	0.000195427	IL6, NOS2, NOTCH4, ERAP1, TYK2, APOE, CCHCR1, HLA-G	92	171	12971	6.59598	0.273527	0.0153366	0.0151021
GAD_DISEASE	Multiple Sclerosis	14	11.5702	0.000196984	CCR1, IFNAR2, NOS2, NOTCH4, TYK2, HLA-G, ICAM1, IL6, OAS1, TAC4, TLR7, APOE, TLR3, IFNAR1	92	581	12971	3.39733	0.275375	0.0153366	0.0151021
GAD_DISEASE	hepatitis C	6	4.95868	0.000287088	IFNAR2, IL6, OAS1, APOE, CCR3, IFNAR1	92	83	12971	10.192	0.374658	0.0205745	0.0202599
GAD_DISEASE	cedar pollinosis	3	2.47934	0.000289428	CCR1, XCR1, CCR3	92	4	12971	105.742	0.377046	0.0205745	0.0202599
GAD_DISEASE	Multiple Sclerosis, Relapsing-Remitting	4	3.30579	0.000405428	IFNAR2, NOS2, OAS3, APOE	92	21	12971	26.8551	0.484702	0.0276198	0.0271975
GAD_DISEASE	Angina Pectoris	3	2.47934	0.000480175	IL6, APOE, ICAM1	92	5	12971	84.5935	0.544005	0.0314034	0.0309232
GAD_DISEASE	Parkinson's disease	3	2.47934	0.000999178	SPPL2C, PLEKHM1, MAPT	92	7	12971	60.4239	0.804945	0.0628329	0.0618722
GAD_DISEASE	Brain Ischemia|Hypertension|Osteoporosis|Stroke	5	4.13223	0.00104459	IL6, NOS2, APOE, CCR3, ICAM1	92	64	12971	11.0148	0.818917	0.0632559	0.0622887
GAD_DISEASE	Brain Ischemia|Inflammation|Stroke	4	3.30579	0.00156503	IL6, NOS2, CCR3, ICAM1	92	33	12971	17.0896	0.92276	0.0852944	0.0839902
GAD_DISEASE	Inflammation|Venous Thromboembolism	4	3.30579	0.00156503	IL6, NOS2, CCR3, ICAM1	92	33	12971	17.0896	0.92276	0.0852944	0.0839902
GAD_DISEASE	Chlamydia Infections|Inflammation|Trachoma	4	3.30579	0.00156503	IL6, NOS2, CCR3, ICAM1	92	33	12971	17.0896	0.92276	0.0852944	0.0839902
GAD_DISEASE	Coronary Artery Disease|Inflammation	4	3.30579	0.00273553	IL6, NOS2, CCR3, ICAM1	92	40	12971	14.0989	0.988652	0.144277	0.142071
GAD_DISEASE	Malaria, Falciparum	4	3.30579	0.00293664	NOS2, APOE, ABO, ICAM1	92	41	12971	13.755	0.99184	0.148061	0.145797
GAD_DISEASE	prostate cancer	11	9.09091	0.00298839	IL6, NOS2, DAB2IP, TMPRSS2, SLC39A10, TLR7, APOE, ICAM5, FOXP4, TLR3, ICAM1	92	510	12971	3.04094	0.992504	0.148061	0.145797
GAD_DISEASE	Parkinson's Disease	7	5.78512	0.00324573	NSF, IL6, NOS2, KANSL1, SPPL2C, MAPT, APOE	92	206	12971	4.79089	0.995085	0.156081	0.153695
GAD_DISEASE	Migraine Disorders	5	4.13223	0.00365874	IL6, NOS2, CPQ, CCR3, ICAM1	92	90	12971	7.83273	0.997504	0.170915	0.168302
GAD_DISEASE	Parkinson Disease	7	5.78512	0.00391278	NSF, KANSL1, SPPL2C, PLEKHM1, MAPT, APOE, WNT3	92	214	12971	4.61179	0.998355	0.177706	0.174988
GAD_DISEASE	ovarian cancer	9	7.43802	0.0044044	BCR, IL6, OAS1, OAS3, CCNG1, IRF7, TYK2, CXCR6, MAPT	92	370	12971	3.42947	0.999266	0.194627	0.191651
GAD_DISEASE	Brain Ischemia|Stroke	5	4.13223	0.00460783	IL6, NOS2, ICAM4, APOE, ICAM1	92	96	12971	7.34318	0.999475	0.198258	0.195227
GAD_DISEASE	Depression	6	4.95868	0.00478466	IL6, MAPT, APOE, CRHR1, ABO, IFNAR1	92	156	12971	5.42266	0.999607	0.200588	0.197521
GAD_DISEASE	Hodgkin Disease|Inflammation	3	2.47934	0.00692346	IL6, TLR7, TLR3	92	18	12971	23.4982	0.999988	0.282996	0.278669
GAD_DISEASE	Recurrence|Venous Thromboembolism	4	3.30579	0.00780308	IL6, NOS2, APOE, ICAM1	92	58	12971	9.72339	0.999997	0.311171	0.306413
GAD_DISEASE	Alzheimer's Disease	8	6.61157	0.00885709	IL6, MTHFD1L, NOTCH4, STH, PCDH15, MAPT, APOE, ICAM1	92	333	12971	3.38713	1	0.344794	0.339522
GAD_DISEASE	Malaria	4	3.30579	0.00937413	NOS2, ABO, ICAM1, IFNAR1	92	62	12971	9.09607	1	0.356435	0.350985
GAD_DISEASE	Chorioamnionitis|Fetal Membranes, Premature Rupture|Infection of amniotic sac and membranes	6	4.95868	0.00989687	IL6, NOS2, APOE, HLA-G, CRHR1, TLR3	92	186	12971	4.54804	1	0.357084	0.351624
GAD_DISEASE	Chorioamnionitis|Fetal Membranes, Premature Rupture|Infection of amniotic sac and membranes|Obstetric Labor, Premature|Pre-Eclampsia|Premature Birth	6	4.95868	0.0101137	IL6, NOS2, APOE, HLA-G, CRHR1, TLR3	92	187	12971	4.52372	1	0.357084	0.351624
GAD_DISEASE	Intercellular Adhesion Molecule-1	3	2.47934	0.0102648	ICAM4, ABO, ICAM1	92	22	12971	19.2258	1	0.357084	0.351624
GAD_DISEASE	Erythema Nodosum|Sarcoidosis	3	2.47934	0.0102648	IL6, NOS2, ICAM1	92	22	12971	19.2258	1	0.357084	0.351624
GAD_DISEASE	dementia	4	3.30579	0.010665	IL6, NOS2, MAPT, APOE	92	65	12971	8.67625	1	0.359829	0.354327
GAD_DISEASE	rheumatoid arthritis	6	4.95868	0.0107839	IL6, NOS2, NOTCH4, TYK2, HLA-G, CCR3	92	190	12971	4.45229	1	0.359829	0.354327
GAD_DISEASE	Bladder Cancer	10	8.26446	0.0117698	BCR, IFNAR2, IL6, NOS2, IRF3, APOE, MUC5B, RUNX3, CCR3, ICAM1	92	529	12971	2.6652	1	0.381026	0.3752
GAD_DISEASE	Coronary Disease|Coronary heart disease	4	3.30579	0.012054	IL6, NOS2, APOE, ICAM1	92	68	12971	8.29348	1	0.381026	0.3752
GAD_DISEASE	patent ductus arteriosus	5	4.13223	0.0131679	IL6, NOS2, APOE, HLA-G, CRHR1	92	130	12971	5.42266	1	0.381026	0.3752
GAD_DISEASE	soluble ICAM-1	2	1.65289	0.0139826	ABO, ICAM1	92	2	12971	140.989	1	0.381026	0.3752
GAD_DISEASE	posterior cortical atrophy	2	1.65289	0.0139826	MAPT, APOE	92	2	12971	140.989	1	0.381026	0.3752
GAD_DISEASE	Brain aging	2	1.65289	0.0139826	IL6, APOE	92	2	12971	140.989	1	0.381026	0.3752
GAD_DISEASE	Brain Concussion	2	1.65289	0.0139826	MAPT, APOE	92	2	12971	140.989	1	0.381026	0.3752
GAD_DISEASE	Brain Diseases|Neurodegenerative Diseases|Supranuclear Palsy, Progressive	2	1.65289	0.0139826	MAPT, CRHR1	92	2	12971	140.989	1	0.381026	0.3752
GAD_DISEASE	Alzheimer's disease dementia, frontotemporal Parkinson's disease	2	1.65289	0.0139826	STH, MAPT	92	2	12971	140.989	1	0.381026	0.3752
GAD_DISEASE	Cardiovascular Diseases|Polycystic Ovary Syndrome	2	1.65289	0.0139826	IL6, APOE	92	2	12971	140.989	1	0.381026	0.3752
GAD_DISEASE	Dystonia|Psychomotor Disorders|Syndrome	2	1.65289	0.0139826	MAPT, APOE	92	2	12971	140.989	1	0.381026	0.3752
GAD_DISEASE	myeloid leukemia	3	2.47934	0.0152477	IFNAR2, TYK2, IFNAR1	92	27	12971	15.6655	1	0.408688	0.402439
GAD_DISEASE	Arthritis, Rheumatoid|	5	4.13223	0.016466	IL6, NOS2, NOTCH4, ICAM3, ICAM1	92	139	12971	5.07155	1	0.434223	0.427584
GAD_DISEASE	Pre-Eclampsia	4	3.30579	0.0192312	IL6, NOS2, APOE, HLA-G	92	81	12971	6.96243	1	0.495268	0.487696
GAD_DISEASE	cleft lip with cleft palate cleft lip without cleft palate cleft palate	3	2.47934	0.0198379	SPPL2C, MAPT, CRHR1	92	31	12971	13.6441	1	0.495268	0.487696
GAD_DISEASE	Bone Density	6	4.95868	0.0202489	IL6, NOTCH4, APOE, CCR3, ICAM1, IFNAR1	92	223	12971	3.79343	1	0.495268	0.487696
GAD_DISEASE	Diabetes mellitus type II|Diabetes Mellitus, Type 2|Hyperlipidemias	2	1.65289	0.0209012	IL6, APOE	92	3	12971	93.9928	1	0.495268	0.487696
GAD_DISEASE	Alzheimer Disease|	2	1.65289	0.0209012	STH, APOE	92	3	12971	93.9928	1	0.495268	0.487696
GAD_DISEASE	Alzheimer Disease|Alzheimer's Disease|Aphasia, Primary Progressive|Dementia|Memory Disorders|Neurodegenerative Diseases	2	1.65289	0.0209012	MAPT, APOE	92	3	12971	93.9928	1	0.495268	0.487696
GAD_DISEASE	Coronary Artery Disease|Hyperlipidemias	2	1.65289	0.0209012	IL6, APOE	92	3	12971	93.9928	1	0.495268	0.487696
GAD_DISEASE	retinopathy, diabetic	3	2.47934	0.0223231	NOS2, APOE, ICAM1	92	33	12971	12.8172	1	0.518139	0.510216
GAD_DISEASE	monocyte chemoattractant protein 1 (66-77)	4	3.30579	0.0225002	FYCO1, CXCR6, CCR3, LZTFL1	92	86	12971	6.55763	1	0.518139	0.510216
GAD_DISEASE	Lung Cancer	10	8.26446	0.0230445	BCR, IFNAR2, IL6, NOS2, IRF3, STXBP5, APOE, CCR3, ICAM1, IFNAR1	92	593	12971	2.37756	1	0.523303	0.515302
GAD_DISEASE	Asthma|Bronchial Hyperreactivity|Hypersensitivity, Immediate	4	3.30579	0.0260536	NOS2, HLA-G, CCR3, CRHR1	92	91	12971	6.19732	1	0.569615	0.560905
GAD_DISEASE	thrombosis	3	2.47934	0.0262777	APOE, ABO, ICAM1	92	36	12971	11.7491	1	0.569615	0.560905
GAD_DISEASE	Lupus Erythematosus, Systemic	7	5.78512	0.0273411	IRF3, NOTCH4, IRF7, TLR7, TYK2, CCHCR1, HLA-G	92	327	12971	3.01812	1	0.569615	0.560905
GAD_DISEASE	Cardiovascular Diseases|Lupus Erythematosus, Systemic	2	1.65289	0.0277718	IL6, APOE	92	4	12971	70.4946	1	0.569615	0.560905
GAD_DISEASE	Frontotemporal Dementia	2	1.65289	0.0277718	MAPT, APOE	92	4	12971	70.4946	1	0.569615	0.560905
GAD_DISEASE	Alzheimer Disease|Alzheimer's Disease|Dementia	2	1.65289	0.0277718	IL6, APOE	92	4	12971	70.4946	1	0.569615	0.560905
GAD_DISEASE	Atrial Fibrillation|Postoperative Complications	2	1.65289	0.0277718	IL6, APOE	92	4	12971	70.4946	1	0.569615	0.560905
GAD_DISEASE	Type 2 Diabetes| edema | rosiglitazone	24	19.8347	0.0278711	CCR1, IFNAR2, NOS2, PCDH15, ICAM3, FURIN, ICAM4, ICAM5, FOXP4, HLA-G, CRHR1, ABO, ICAM1, IL6, DES, IRF3, MTHFD1L, RAVER1, SPEG, KAT7, TLR7, APOE, DOCK2, IFNAR1	92	2198	12971	1.53946	1	0.569615	0.560905
GAD_DISEASE	lung cancer	9	7.43802	0.0282394	BCR, IFNAR2, IL6, NOS2, IRF3, APOE, CCR3, ICAM1, IFNAR1	92	516	12971	2.45911	1	0.570017	0.561302
GAD_DISEASE	Arthritis, Rheumatoid	5	4.13223	0.029288	IL6, NOS2, NOTCH4, PCDH15, ICAM1	92	166	12971	4.24666	1	0.583974	0.575044
GAD_DISEASE	null	13	10.7438	0.0300814	NOS2, ERAP1, TYK2, RUNX3, HLA-G, CRHR1, ABO, ICAM1, IL6, CCR9, MAPT, APOE, TLR3	92	936	12971	1.95818	1	0.592567	0.583506
GAD_DISEASE	macular degeneration	6	4.95868	0.0330328	IL6, NOS2, NOTCH4, TLR7, APOE, TLR3	92	254	12971	3.33045	1	0.637918	0.628164
GAD_DISEASE	Kidney Diseases	4	3.30579	0.0331639	AKAP12, IL6, WNT3, ICAM1	92	100	12971	5.63957	1	0.637918	0.628164
GAD_DISEASE	familial combined hyperlipidemia	2	1.65289	0.0345948	PCDH15, APOE	92	5	12971	56.3957	1	0.642755	0.632927
GAD_DISEASE	Hepatitis C, Chronic|Multiple Sclerosis	2	1.65289	0.0345948	IFNAR2, IFNAR1	92	5	12971	56.3957	1	0.642755	0.632927
GAD_DISEASE	Arteriosclerosis	2	1.65289	0.0345948	IL6, APOE	92	5	12971	56.3957	1	0.642755	0.632927
GAD_DISEASE	Arthritis, Rheumatoid|Rheumatoid Arthritis	5	4.13223	0.0352027	IL6, TLR7, HLA-G, TLR3, ICAM1	92	176	12971	4.00537	1	0.646702	0.636814
GAD_DISEASE	Crohn's disease ulcerative colitis	3	2.47934	0.0396571	NOS2, HLA-G, ICAM1	92	45	12971	9.39928	1	0.690209	0.679655
GAD_DISEASE	ankylosing spondylitis	3	2.47934	0.0396571	IL6, ERAP2, ERAP1	92	45	12971	9.39928	1	0.690209	0.679655
GAD_DISEASE	Apoplexy|Brain Ischemia|Cerebral Hemorrhage|Cerebral Hemorrhages|Stroke	2	1.65289	0.0413703	IL6, APOE	92	6	12971	46.9964	1	0.690209	0.679655
GAD_DISEASE	Brain Ischemia|Hemorrhage	2	1.65289	0.0413703	APOE, ABO	92	6	12971	46.9964	1	0.690209	0.679655
GAD_DISEASE	Vertebral Artery Dissection	2	1.65289	0.0413703	APOE, ICAM1	92	6	12971	46.9964	1	0.690209	0.679655
GAD_DISEASE	Virus Diseases	2	1.65289	0.0413703	TLR7, TLR3	92	6	12971	46.9964	1	0.690209	0.679655
GAD_DISEASE	Osteomyelitis	2	1.65289	0.0413703	IL6, NOS2	92	6	12971	46.9964	1	0.690209	0.679655
GAD_DISEASE	Postoperative Complications	2	1.65289	0.0413703	NOS2, APOE	92	6	12971	46.9964	1	0.690209	0.679655
GAD_DISEASE	Apoplexy|Ischemic Attack, Transient|Stroke|Transient Ischemic Attack	2	1.65289	0.0413703	IL6, APOE	92	6	12971	46.9964	1	0.690209	0.679655
GAD_DISEASE	Cardiovascular Diseases	5	4.13223	0.0438587	IL6, APOE, TLR3, ABO, ICAM1	92	189	12971	3.72987	1	0.71709	0.706125
GAD_DISEASE	diabetes, type 1	5	4.13223	0.0438587	IL6, NOTCH4, ERAP1, TYK2, HLA-G	92	189	12971	3.72987	1	0.71709	0.706125
GAD_DISEASE	cervical intraepithelial neoplasia grade 3	3	2.47934	0.0462717	IL6, NOS2, IRF3	92	49	12971	8.63199	1	0.721483	0.710451
GAD_DISEASE	Hypercholesterolemia|LDLC levels	5	4.13223	0.0467428	IL6, NOTCH4, APOE, CRHR1, ICAM1	92	193	12971	3.65257	1	0.721483	0.710451
GAD_DISEASE	Glomerulonephritis, IGA	4	3.30579	0.0470222	IL6, NOTCH4, APOE, ICAM1	92	115	12971	4.90397	1	0.721483	0.710451
GAD_DISEASE	severe malaria	2	1.65289	0.0480988	APOE, IFNAR1	92	7	12971	40.2826	1	0.721483	0.710451
GAD_DISEASE	allergies; common cold	2	1.65289	0.0480988	IL6, ICAM1	92	7	12971	40.2826	1	0.721483	0.710451
GAD_DISEASE	Cardiovascular Diseases|Obesity	2	1.65289	0.0480988	IL6, APOE	92	7	12971	40.2826	1	0.721483	0.710451
GAD_DISEASE	Meningococcal Infections|Sepsis	2	1.65289	0.0480988	NOTCH4, CCHCR1	92	7	12971	40.2826	1	0.721483	0.710451
GAD_DISEASE	Bleeding After Cardiac Surgery	2	1.65289	0.0480988	IL6, ICAM1	92	7	12971	40.2826	1	0.721483	0.710451
GAD_DISEASE	Geographic Atrophy|Macular Degeneration	2	1.65289	0.0480988	APOE, TLR3	92	7	12971	40.2826	1	0.721483	0.710451
GAD_DISEASE	Coronary Artery Disease|	3	2.47934	0.0514791	IL6, APOE, ICAM1	92	52	12971	8.13399	1	0.765166	0.753466
GAD_DISEASE	myocardial infarct	4	3.30579	0.0532486	IL6, APOE, ABO, ICAM1	92	121	12971	4.6608	1	0.784338	0.772345
GAD_DISEASE	Infection|Inflammation|Premature Birth	4	3.30579	0.0576097	IL6, TLR7, CRHR1, TLR3	92	125	12971	4.51165	1	0.840999	0.828139
GAD_DISEASE	stroke, ischemic	3	2.47934	0.0605954	IL6, APOE, ICAM1	92	57	12971	7.42048	1	0.849831	0.836836
GAD_DISEASE	pregnancy loss, recurrent	3	2.47934	0.0605954	IL6, APOE, HLA-G	92	57	12971	7.42048	1	0.849831	0.836836
GAD_DISEASE	Inflammation|Premature Birth	4	3.30579	0.0609886	IL6, TLR7, CRHR1, TLR3	92	128	12971	4.40591	1	0.849831	0.836836
GAD_DISEASE	Connective Tissue Diseases|Fetal Diseases|Inflammation|Musculoskeletal Diseases|Pregnancy Complications, Hematologic|Premature Birth|Skin Diseases	4	3.30579	0.0609886	IL6, TLR7, CRHR1, TLR3	92	128	12971	4.40591	1	0.849831	0.836836
GAD_DISEASE	Cervical Intraepithelial Neoplasia|Papillomavirus Infections|Uterine Cervical Neoplasms	2	1.65289	0.0614161	IL6, HLA-G	92	9	12971	31.3309	1	0.849831	0.836836
GAD_DISEASE	Alzheimer`s Disease	2	1.65289	0.0614161	IL6, APOE	92	9	12971	31.3309	1	0.849831	0.836836
GAD_DISEASE	Leukemia, Lymphocytic, Chronic, B-Cell	5	4.13223	0.0618531	IL6, NOS2, RCAN3, APOE, ICAM1	92	212	12971	3.32522	1	0.849831	0.836836
GAD_DISEASE	Arthritis	3	2.47934	0.0643861	IL6, NOS2, ICAM1	92	59	12971	7.16894	1	0.877261	0.863847
GAD_DISEASE	Uveitis, Anterior	2	1.65289	0.0680054	IL6, ICAM1	92	10	12971	28.1978	1	0.911384	0.897449
GAD_DISEASE	Alzheimer's disease; Parkinson's disease	2	1.65289	0.0680054	APOE, ICAM1	92	10	12971	28.1978	1	0.911384	0.897449
GAD_DISEASE	chronic obstructive pulmonary disease	7	5.78512	0.0706903	BCR, IFNAR2, NOS2, IRF3, APOE, CCR3, ICAM1	92	414	12971	2.38387	1	0.939664	0.925296
GAD_DISEASE	Bronchiolitis Obliterans	2	1.65289	0.074549	TLR7, TLR3	92	11	12971	25.6344	1	0.952247	0.937687
GAD_DISEASE	frontotemporal lobar degeneration	2	1.65289	0.074549	MAPT, APOE	92	11	12971	25.6344	1	0.952247	0.937687
GAD_DISEASE	Diabetes Mellitus, Insulin-Dependent|Diabetes Mellitus, Type 1|Diabetic Nephropathies|Diabetic Nephropathy	2	1.65289	0.074549	CCR1, APOE	92	11	12971	25.6344	1	0.952247	0.937687
GAD_DISEASE	Dementia, Vascular	2	1.65289	0.074549	APOE, ICAM1	92	11	12971	25.6344	1	0.952247	0.937687
GAD_DISEASE	Cardiovascular Diseases|Inflammation	2	1.65289	0.074549	IL6, APOE	92	11	12971	25.6344	1	0.952247	0.937687
GAD_DISEASE	Parkinson's disease	4	3.30579	0.0779383	KANSL1, STH, MAPT, APOE	92	142	12971	3.97152	1	0.97662	0.961687
GAD_DISEASE	multiple myeloma	4	3.30579	0.0779383	IL6, ICAM4, ICAM5, ICAM1	92	142	12971	3.97152	1	0.97662	0.961687
GAD_DISEASE	restenosis	3	2.47934	0.0782491	IL6, APOE, ICAM1	92	66	12971	6.4086	1	0.97662	0.961687
GAD_DISEASE	Cardiovascular Diseases|	3	2.47934	0.0803004	IL6, APOE, ICAM1	92	67	12971	6.31295	1	0.988896	0.973776
GAD_DISEASE	Brain Infarction	2	1.65289	0.0810472	NOS2, APOE	92	12	12971	23.4982	1	0.988896	0.973776
GAD_DISEASE	Helicobacter Infections|Inflammation|Precancerous Conditions|Stomach Neoplasms	2	1.65289	0.0810472	IL6, NOS2	92	12	12971	23.4982	1	0.988896	0.973776
GAD_DISEASE	lupus erythematosus	3	2.47934	0.0865535	IL6, NOS2, TYK2	92	70	12971	6.04239	1	1	0.985312
GAD_DISEASE	Kidney Failure	2	1.65289	0.0875002	IL6, APOE	92	13	12971	21.6906	1	1	0.985312
GAD_DISEASE	Inflammation|Myocardial Infarction	2	1.65289	0.0939084	IL6, APOE	92	14	12971	20.1413	1	1	0.985312
GAD_DISEASE	Measles|Mumps|Rubella	2	1.65289	0.0939084	IFNAR2, IL6	92	14	12971	20.1413	1	1	0.985312
GAD_DISEASE	Otitis Media|Recurrence	2	1.65289	0.0939084	IL6, NOS2	92	14	12971	20.1413	1	1	0.985312
GAD_DISEASE	atherosclerosis, coronary	4	3.30579	0.095317	NOS2, APOE, ABO, ICAM1	92	155	12971	3.63843	1	1	0.985312
GAD_DISEASE	C-Reactive Protein	4	3.30579	0.095317	IVNS1ABP, IL6, PCDH15, APOE	92	155	12971	3.63843	1	1	0.985312
GAD_DISEASE	Acute Coronary Syndrome|	3	2.47934	0.0972859	IL6, APOE, ICAM1	92	75	12971	5.63957	1	1	0.985312
GAD_DISEASE	preeclampsia	3	2.47934	0.0972859	IL6, APOE, HLA-G	92	75	12971	5.63957	1	1	0.985312
GAD_DISEASE	Lupus Erythematosus, Systemic|Systemic lupus erythematosus	4	3.30579	0.0981217	IL6, IRF7, TLR7, TYK2	92	157	12971	3.59208	1	1	0.985312
92/121

## Sheet: GADD class
Table 4
Category	Term	Count	%	PValue	Genes	List Total	Pop Hits	Pop Total	Fold Enrichment	Bonferroni	Benjamini	FDR
GAD_DISEASE_CLASS	INFECTION	37	30.5785	1.39984e-07	CLIC4, NOTCH4, FPR1, TMEM181, ICAM3, FURIN, ICAM4, CXCR6, ICAM5, ABO, CRHR1, ICAM1, TMEM65, MTHFD1L, CCR9, STXBP5, APOE, CCHCR1, CCR3, CCR1, IFNAR2, NOS2, TYK2, MUC5B, TICAM1, ACSF3, HLA-G, IL6, OAS1, IRF3, OAS2, OAS3, TOMM7, IRF7, TLR7, TLR3, IFNAR1	92	2154	12971	2.42182	2.51971e-06	2.51971e-06	2.23974e-06
GAD_DISEASE_CLASS	CANCER	43	35.5372	6.21664e-06	DNAH7, TMPRSS2, ICAM3, FURIN, ICAM4, HMMR, CXCR6, ICAM5, ABO, CRHR1, ICAM1, RAVER1, HAS1, CCR9, STXBP5, APOE, CCHCR1, ALOXE3, CCR3, CCR1, IFNAR2, NOS2, DAB2IP, SLC39A10, TYK2, IGH, FOXP4, MUC5B, TICAM1, RUNX3, HLA-G, BCR, IL6, OAS1, IRF3, OAS3, CCNG1, RCAN3, IRF7, TLR7, MAPT, TLR3, IFNAR1	92	3197	12971	1.89632	0.000111894	5.59498e-05	4.97331e-05
GAD_DISEASE_CLASS	IMMUNE	40	33.0579	2.01876e-05	CPQ, NOTCH4, PCDH15, FPR1, ICAM3, CXCR6, ABO, CRHR1, ICAM1, FYCO1, CCR9, TAC4, APOE, CCHCR1, CCR3, WNT3, CCR1, IFNAR2, XCR1, ERAP2, NOS2, SWT1, ERAP1, LYRM9, TYK2, IGH, TICAM1, RUNX3, HLA-G, LZTFL1, IL6, OAS1, IRF3, OAS2, OAS3, IRF7, TLR7, DOCK2, TLR3, IFNAR1	92	2986	12971	1.88867	0.000363314	0.000121125	0.000107667
GAD_DISEASE_CLASS	DEVELOPMENTAL	20	16.5289	0.00740574	CCR1, GNAZ, WSB1, DLX3, SPPL2C, TMPRSS2, CRHR1, SRRM1, ICAM1, BCR, MTHFD1L, DPP9, RSPH14, TLR7, TTLL11, MAPT, APOE, DOCK2, ALOXE3, WNT3	92	1502	12971	1.87735	0.125235	0.0333258	0.029623
GAD_DISEASE_CLASS	UNKNOWN	19	15.7025	0.0298846	ERAP2, NOS2, ERAP1, ICAM3, TYK2, MUC5B, RUNX3, HLA-G, CRHR1, ABO, ICAM1, BCR, IL6, CCR9, TLR7, MAPT, APOE, CCR3, TLR3	92	1613	12971	1.66075	0.42081	0.107585	0.0956309
GAD_DISEASE_CLASS	PHARMACOGENOMIC	27	22.314	0.0517452	PCDH15, ICAM3, FURIN, ICAM4, ICAM5, ABO, CRHR1, ICAM1, MTHFD1L, RAVER1, SPEG, KAT7, APOE, CCHCR1, CCR1, IFNAR2, NOS2, SACM1L, FOXP4, HLA-G, BCR, IL6, DES, IRF3, TLR7, DOCK2, IFNAR1	92	2717	12971	1.40107	0.615717	0.155235	0.137987
GAD_DISEASE_CLASS	RENAL	16	13.2231	0.0679264	IVNS1ABP, CCR1, PPP1R15A, DNAH7, NOS2, NOTCH4, ICAM3, TYK2, HMMR, HLA-G, ICAM1, AKAP12, IL6, APOE, WNT3, TLR3	92	1417	12971	1.59197	0.718094	0.174668	0.15526
92/121

## Sheet: UP keywords
Table 5
Category	Term	Count	%	PValue	Genes	List Total	Pop Hits	Pop Total	Fold Enrichment	Bonferroni	Benjamini	FDR
UP_KEYWORDS	Immunity	13	10.7438	1.2484e-05	ERAP2, ERAP1, DAB2IP, TICAM1, HLA-G, OAS1, IRF3, OAS2, OAS3, IRF7, TLR7, LGALS9, TLR3	109	500	20581	4.90923	0.00254352	0.00254674	0.00249681
UP_KEYWORDS	Innate immunity	9	7.43802	7.0897e-05	OAS1, IRF3, OAS2, OAS3, DAB2IP, IRF7, TLR7, TICAM1, TLR3	109	261	20581	6.51091	0.0143594	0.0072315	0.0070897
UP_KEYWORDS	Antiviral defense	6	4.95868	0.000366262	OAS1, IRF3, OAS2, OAS3, IRF7, TICAM1	109	116	20581	9.76637	0.0720071	0.0249058	0.0244175
UP_KEYWORDS	Polymorphism	80	66.1157	0.00109271	CPQ, SPPL2C, STH, ICAM3, ICAM4, ICAM5, ICAM1, ZFYVE28, AKAP12, FYCO1, CCR9, SPEG, LGALS9, CCHCR1, CCR3, NSF, NXPE3, IFNAR2, WSB1, KSR1, SACM1L, SLC39A10, TYK2, FOXP4, TICAM1, LZTFL1, SRRM1, BCR, RAB36, OAS1, IRF3, OAS3, IRF7, TLR7, MAPT, DOCK2, R3HCC1L, TLR3, IFNAR1, PPP1R15A, STEAP1B, DNAH7, NOTCH4, FPR1, PCDH15, TMPRSS2, HSD17B14, FURIN, TULP2, CXCR6, HMMR, SLC6A20, ABO, ARL17B, ARL17A, MTHFD1L…	109	12043	20581	1.25428	0.199913	0.0557283	0.0546356
UP_KEYWORDS	Glycoprotein	38	31.405	0.00250859	CPQ, SPPL2C, NOTCH4, PCDH15, FPR1, TMPRSS2, ICAM3, FURIN, ICAM4, HMMR, CXCR6, ICAM5, SLC6A20, NCMAP, ABO, CRHR1, ICAM1, NIPAL3, CCR9, APOE, WNT3, CCR1, NXPE3, IFNAR2, LRRC37A2, ERAP2, ERAP1, SLC39A10, MUC5B, HLA-G, LRRC37A, IL6, OAS2, NUCB1, TLR7, MAPT, TLR3, IFNAR1	109	4551	20581	1.57658	0.40094	0.0879604	0.0862357
UP_KEYWORDS	Membrane	55	45.4545	0.00258707	CLIC4, SPPL2C, ICAM3, TMEM181, ICAM4, ICAM5, NCMAP, ICAM1, ZFYVE28, AKAP12, NIPAL3, CCR9, CCR3, IFNAR2, KSR1, SACM1L, SLC39A10, HLA-G, LZTFL1, LRRC37A, BCR, RAB36, OAS3, TLR7, MAPT, DOCK2, TLR3, IFNAR1, PPP1R15A, GNAZ, STEAP1B, NOTCH4, FPR1, PCDH15, TMPRSS2, FURIN, CXCR6, SLC6A20, ABO, CRHR1, TMEM65, HAS1, STXBP5, CCR1, LRRC37A2, XCR1, ERAP2, ERAP1, DAB2IP, PLEKHA4, ARHGAP27, DES, TOMM7, PLEKHM1,…	109	7494	20581	1.38576	0.41048	0.0879604	0.0862357
UP_KEYWORDS	Phosphoprotein	58	47.9339	0.0049492	CLIC4, ICAM3, TMEM181, ICAM5, ICAM1, ZFYVE28, AKAP12, FYCO1, NUDCD2, RAVER1, NIPAL3, SPEG, KAT7, CEP97, CCR3, NSF, IFNAR2, KSR1, SLC39A10, TYK2, FOXP4, TICAM1, RUNX3, SRRM1, BCR, IRF3, OAS3, IRF7, RPL24, MAPT, DOCK2, R3HCC1L, TLR3, IFNAR1, PPP1R15A, NOTCH4, FPR1, FURIN, TULP2, HMMR, CRHR1, MTHFD1L, STXBP5, APOE, IVNS1ABP, CCR1, BRF2, NOS2, DAB2IP, PLEKHA4, ARHGAP27, ZBTB11, IL6, DES, KANSL1, PLEK…	109	8246	20581	1.32808	0.636561	0.144234	0.141406
UP_KEYWORDS	Aminopeptidase	3	2.47934	0.00943494	ERAP2, DPP9, ERAP1	109	28	20581	20.2303	0.855412	0.240591	0.235874
UP_KEYWORDS	Disulfide bond	28	23.1405	0.0175745	NOTCH4, PCDH15, FPR1, TMPRSS2, ICAM3, FURIN, ICAM4, CXCR6, ICAM5, CRHR1, ICAM1, CCR9, SPEG, CCR3, WNT3, CCR1, IFNAR2, XCR1, ERAP2, ERAP1, MUC5B, HLA-G, IGLL5, IL6, IRF3, MAPT, TLR3, IFNAR1	109	3434	20581	1.53956	0.973139	0.39819	0.390383
UP_KEYWORDS	Myristate	5	4.13223	0.0195191	AKAP12, ARL17B, GNAZ, ARL17A, OAS2	109	195	20581	4.84145	0.98207	0.39819	0.390383
UP_KEYWORDS	Cytoplasm	35	28.9256	0.0334204	CLIC4, DNAH7, STH, HSD17B14, TULP2, HMMR, ZFYVE28, AKAP12, NUDCD2, RAVER1, DPP9, STXBP5, LGALS9, CCHCR1, CEP97, ALOXE3, IVNS1ABP, NSF, KSR1, DAB2IP, PLEKHA4, ARHGAP27, RUNX3, LZTFL1, DES, OAS1, IRF3, OAS2, OAS3, IRF7, PLEKHM1, NUCB1, TTLL11, MAPT, DOCK2	109	4816	20581	1.37221	0.999026	0.59297	0.581343
UP_KEYWORDS	Endosome	7	5.78512	0.0412165	ZFYVE28, FYCO1, PLEKHM1, TLR7, CRHR1, TLR3, IFNAR1	109	481	20581	2.74785	0.999813	0.59297	0.581343
UP_KEYWORDS	Transmembrane helix	39	32.2314	0.0454829	CLIC4, STEAP1B, SPPL2C, NOTCH4, PCDH15, FPR1, TMPRSS2, TMEM181, ICAM3, FURIN, ICAM4, CXCR6, ICAM5, SLC6A20, NCMAP, ABO, CRHR1, ICAM1, TMEM65, HAS1, NIPAL3, CCR9, CCR3, CCR1, IFNAR2, LRRC37A2, XCR1, ERAP2, SACM1L, ERAP1, SLC39A10, HLA-G, LZTFL1, LRRC37A, OAS3, TOMM7, TLR7, TLR3, IFNAR1	109	5634	20581	1.30704	0.999925	0.59297	0.581343
UP_KEYWORDS	Inflammatory response	4	3.30579	0.0459899	DAB2IP, TLR7, TICAM1, TLR3	109	152	20581	4.96886	0.999933	0.59297	0.581343
UP_KEYWORDS	Transmembrane	39	32.2314	0.0474103	CLIC4, STEAP1B, SPPL2C, NOTCH4, PCDH15, FPR1, TMPRSS2, TMEM181, ICAM3, FURIN, ICAM4, CXCR6, ICAM5, SLC6A20, NCMAP, ABO, CRHR1, ICAM1, TMEM65, HAS1, NIPAL3, CCR9, CCR3, CCR1, IFNAR2, LRRC37A2, XCR1, ERAP2, SACM1L, ERAP1, SLC39A10, HLA-G, LZTFL1, LRRC37A, OAS3, TOMM7, TLR7, TLR3, IFNAR1	109	5651	20581	1.3031	0.99995	0.59297	0.581343
UP_KEYWORDS	Lysosome	5	4.13223	0.0498909	FYCO1, CPQ, PLEKHM1, TLR7, IFNAR1	109	263	20581	3.58967	0.999971	0.59297	0.581343
UP_KEYWORDS	Secreted	17	14.0496	0.0506765	NXPE3, IFNAR2, CPQ, PCDH15, TMPRSS2, TULP2, ICAM4, MUC5B, ABO, IGLL5, IL6, OAS1, TAC4, NUCB1, APOE, LGALS9, WNT3	109	1965	20581	1.63353	0.999975	0.59297	0.581343
UP_KEYWORDS	Endoplasmic reticulum	11	9.09091	0.0536514	PPP1R15A, ERAP2, OAS1, KSR1, CPQ, OAS2, SPPL2C, SACM1L, ERAP1, TLR7, TLR3	109	1067	20581	1.94656	0.999987	0.59297	0.581343
UP_KEYWORDS	Signal	30	24.7934	0.058056	CPQ, SPPL2C, NOTCH4, PCDH15, ICAM3, FURIN, ICAM4, ICAM5, ABO, CRHR1, ICAM1, TAC4, APOE, WNT3, NXPE3, IFNAR2, LRRC37A2, WSB1, ERAP1, SLC39A10, MUC5B, HLA-G, LRRC37A, IGLL5, IL6, TOMM7, NUCB1, TLR7, TLR3, IFNAR1	109	4160	20581	1.36166	0.999995	0.59297	0.581343
UP_KEYWORDS	Glycation	2	1.65289	0.0612006	MAPT, APOE	109	12	20581	31.4694	0.999997	0.59297	0.581343
UP_KEYWORDS	Cell membrane	24	19.8347	0.0637944	CCR1, IFNAR2, CLIC4, XCR1, KSR1, NOTCH4, DAB2IP, PCDH15, FPR1, TMPRSS2, FURIN, ICAM4, CXCR6, SLC6A20, NCMAP, CRHR1, BCR, DES, TMEM65, CCR9, STXBP5, MAPT, CCR3, IFNAR1	109	3175	20581	1.42727	0.999999	0.59297	0.581343
UP_KEYWORDS	Nucleotidyltransferase	3	2.47934	0.0647625	OAS1, OAS2, OAS3	109	79	20581	7.17025	0.999999	0.59297	0.581343
UP_KEYWORDS	Protease	7	5.78512	0.0668545	ERAP2, CPQ, DPP9, SPPL2C, ERAP1, TMPRSS2, FURIN	109	544	20581	2.42962	0.999999	0.59297	0.581343
UP_KEYWORDS	Lipoprotein	9	7.43802	0.0793362	AKAP12, ARL17B, GNAZ, ARL17A, RAB36, OAS2, APOE, WNT3, IFNAR1	109	852	20581	1.99454	1	0.637821	0.625315
UP_KEYWORDS	Alzheimer disease	2	1.65289	0.0807644	MAPT, APOE	109	16	20581	23.6021	1	0.637821	0.625315
UP_KEYWORDS	Leucine-rich repeat	5	4.13223	0.0812909	LRRC37A2, TLR7, CEP97, TLR3, LRRC37A	109	311	20581	3.03564	1	0.637821	0.625315
UP_KEYWORDS	Nucleotide-binding	15	12.3967	0.0845366	NSF, GNAZ, DNAH7, TYK2, ACSF3, BCR, ARL17B, ARL17A, RAB36, OAS1, MTHFD1L, OAS2, OAS3, SPEG, TTLL11	109	1788	20581	1.58403	1	0.638721	0.626197
UP_KEYWORDS	Receptor	14	11.5702	0.0905927	CCR1, IFNAR2, XCR1, NOTCH4, FPR1, CXCR6, HMMR, CRHR1, ICAM1, CCR9, TLR7, CCR3, TLR3, IFNAR1	109	1648	20581	1.60402	1	0.660033	0.647091
109/121

## Sheet: BP direct
Table 6
Category	Term	Count	%	PValue	Genes	List Total	Pop Hits	Pop Total	Fold Enrichment	Bonferroni	Benjamini	FDR
GOTERM_BP_DIRECT	GO:0060337~type I interferon signaling pathway	9	7.56303	3.69395e-09	IFNAR2, OAS1, IRF3, OAS2, OAS3, IRF7, TYK2, HLA-G, IFNAR1	100	64	16792	23.6137	2.88497e-06	2.88498e-06	2.85173e-06
GOTERM_BP_DIRECT	GO:0060333~interferon-gamma-mediated signaling pathway	7	5.88235	3.78764e-06	OAS1, IRF3, OAS2, OAS3, IRF7, HLA-G, ICAM1	100	71	16792	16.5555	0.00295378	0.00147907	0.00146203
GOTERM_BP_DIRECT	GO:0051607~defense response to virus	9	7.56303	5.87895e-06	IFNAR2, OAS1, IRF3, OAS2, OAS3, TLR7, TICAM1, TLR3, IFNAR1	100	165	16792	9.15927	0.00458095	0.00150275	0.00148543
GOTERM_BP_DIRECT	GO:0006935~chemotaxis	8	6.72269	7.69653e-06	CCR1, XCR1, CCR9, FPR1, CXCR6, LGALS9, DOCK2, CCR3	100	122	16792	11.0111	0.00599298	0.00150275	0.00148543
GOTERM_BP_DIRECT	GO:0009615~response to virus	7	5.88235	4.70853e-05	IVNS1ABP, IFNAR2, OAS1, OAS2, OAS3, IRF7, IFNAR1	100	110	16792	10.6858	0.0361065	0.00735473	0.00726998
GOTERM_BP_DIRECT	GO:0006954~inflammatory response	11	9.2437	7.96546e-05	CCR1, XCR1, DAB2IP, FPR1, TAC4, TLR7, CXCR6, LGALS9, TICAM1, CCR3, TLR3	100	379	16792	4.87367	0.060317	0.0103684	0.0102489
GOTERM_BP_DIRECT	GO:0045351~type I interferon biosynthetic process	3	2.52101	0.000204872	IRF3, IRF7, IFNAR1	100	4	16792	125.94	0.147874	0.0228579	0.0225944
GOTERM_BP_DIRECT	GO:0032728~positive regulation of interferon-beta production	4	3.36134	0.000524636	IRF3, IRF7, TLR3, IFNAR1	100	27	16792	24.877	0.336249	0.0507726	0.0501875
GOTERM_BP_DIRECT	GO:0035666~TRIF-dependent toll-like receptor signaling pathway	4	3.36134	0.000585088	IRF3, IRF7, TICAM1, TLR3	100	28	16792	23.9886	0.366875	0.0507726	0.0501875
GOTERM_BP_DIRECT	GO:0045359~positive regulation of interferon-beta biosynthetic process	3	2.52101	0.000708809	TLR7, TICAM1, TLR3	100	7	16792	71.9657	0.425225	0.055358	0.0547201
GOTERM_BP_DIRECT	GO:0070098~chemokine-mediated signaling pathway	5	4.20168	0.000816131	CCR1, XCR1, CCR9, CXCR6, CCR3	100	71	16792	11.8254	0.471472	0.0579453	0.0572776
GOTERM_BP_DIRECT	GO:0007204~positive regulation of cytosolic calcium ion concentration	6	5.04202	0.00117872	CCR1, XCR1, CCR9, FPR1, TAC4, CCR3	100	134	16792	7.51881	0.601928	0.0767149	0.0758309
GOTERM_BP_DIRECT	GO:0007252~I-kappaB phosphorylation	3	2.52101	0.00218525	DAB2IP, TLR7, TLR3	100	12	16792	41.98	0.818871	0.131283	0.12977
GOTERM_BP_DIRECT	GO:0050776~regulation of immune response	6	5.04202	0.0040557	IRF7, ICAM3, ICAM4, ICAM5, HLA-G, ICAM1	100	178	16792	5.66022	0.958162	0.22625	0.223643
GOTERM_BP_DIRECT	GO:0007263~nitric oxide mediated signal transduction	3	2.52101	0.00551174	NOS2, FPR1, APOE	100	19	16792	26.5137	0.986654	0.286978	0.283671
GOTERM_BP_DIRECT	GO:0042346~positive regulation of NF-kappaB import into nucleus	3	2.52101	0.00671716	TLR7, LGALS9, TLR3	100	21	16792	23.9886	0.994824	0.327882	0.324103
GOTERM_BP_DIRECT	GO:0043171~peptide catabolic process	3	2.52101	0.00736066	ERAP2, CPQ, ERAP1	100	22	16792	22.8982	0.99688	0.338157	0.334261
GOTERM_BP_DIRECT	GO:0060338~regulation of type I interferon-mediated signaling pathway	3	2.52101	0.0101988	IFNAR2, TYK2, IFNAR1	100	26	16792	19.3754	0.999667	0.442514	0.437415
GOTERM_BP_DIRECT	GO:0060700~regulation of ribonuclease activity	2	1.68067	0.0117569	OAS1, OAS3	100	2	16792	167.92	0.999903	0.483271	0.477702
GOTERM_BP_DIRECT	GO:0002474~antigen processing and presentation of peptide antigen via MHC class I	3	2.52101	0.013444	ERAP2, ERAP1, HLA-G	100	30	16792	16.792	0.999974	0.524986	0.518937
GOTERM_BP_DIRECT	GO:0043330~response to exogenous dsRNA	3	2.52101	0.017076	IRF3, TICAM1, TLR3	100	34	16792	14.8165	0.999999	0.624231	0.617037
GOTERM_BP_DIRECT	GO:0039530~MDA-5 signaling pathway	2	1.68067	0.017584	IRF3, IRF7	100	3	16792	111.947	0.999999	0.624231	0.617037
GOTERM_BP_DIRECT	GO:0007188~adenylate cyclase-modulating G-protein coupled receptor signaling pathway	3	2.52101	0.0200421	GNAZ, FPR1, CCR3	100	37	16792	13.6151	1	0.68056	0.672717
GOTERM_BP_DIRECT	GO:0016337~single organismal cell-cell adhesion	4	3.36134	0.0218534	ICAM3, ICAM4, ICAM5, ICAM1	100	101	16792	6.6503	1	0.711147	0.702952
GOTERM_BP_DIRECT	GO:0045356~positive regulation of interferon-alpha biosynthetic process	2	1.68067	0.023377	TLR7, TLR3	100	4	16792	83.96	1	0.730297	0.721882
GOTERM_BP_DIRECT	GO:0030198~extracellular matrix organization	5	4.20168	0.0287313	ICAM3, FURIN, ICAM4, ICAM5, ICAM1	100	196	16792	4.28367	1	0.81447	0.805084
GOTERM_BP_DIRECT	GO:0032755~positive regulation of interleukin-6 production	3	2.52101	0.028902	TLR7, TICAM1, TLR3	100	45	16792	11.1947	1	0.81447	0.805084
GOTERM_BP_DIRECT	GO:0071222~cellular response to lipopolysaccharide	4	3.36134	0.0291999	NOS2, DAB2IP, TICAM1, ICAM1	100	113	16792	5.94407	1	0.81447	0.805084
GOTERM_BP_DIRECT	GO:0019885~antigen processing and presentation of endogenous peptide antigen via MHC class I	2	1.68067	0.040554	ERAP2, ERAP1	100	7	16792	47.9771	1	1	0.989744
GOTERM_BP_DIRECT	GO:0046598~positive regulation of viral entry into host cell	2	1.68067	0.040554	TMPRSS2, LGALS9	100	7	16792	47.9771	1	1	0.989744
GOTERM_BP_DIRECT	GO:0045087~innate immune response	7	5.88235	0.0417139	IGLL5, DAB2IP, IRF7, TLR7, TYK2, TICAM1, TLR3	100	430	16792	2.73358	1	1	0.989744
GOTERM_BP_DIRECT	GO:0051092~positive regulation of NF-kappaB transcription factor activity	4	3.36134	0.0439837	LGALS9, TICAM1, TLR3, ICAM1	100	133	16792	5.05023	1	1	0.989744
GOTERM_BP_DIRECT	GO:0071346~cellular response to interferon-gamma	3	2.52101	0.0445302	NOS2, LGALS9, TLR3	100	57	16792	8.83789	1	1	0.989744
GOTERM_BP_DIRECT	GO:1900744~regulation of p38MAPK cascade	2	1.68067	0.0462129	DAB2IP, LGALS9	100	8	16792	41.98	1	1	0.989744
GOTERM_BP_DIRECT	GO:0034128~negative regulation of MyD88-independent toll-like receptor signaling pathway	2	1.68067	0.0462129	TICAM1, TLR3	100	8	16792	41.98	1	1	0.989744
GOTERM_BP_DIRECT	GO:0006968~cellular defense response	3	2.52101	0.0517785	CCR9, HLA-G, CCR3	100	62	16792	8.12516	1	1	0.989744
GOTERM_BP_DIRECT	GO:0060340~positive regulation of type I interferon-mediated signaling pathway	2	1.68067	0.0518388	IRF3, IRF7	100	9	16792	37.3156	1	1	0.989744
GOTERM_BP_DIRECT	GO:0035457~cellular response to interferon-alpha	2	1.68067	0.0518388	OAS1, IFNAR1	100	9	16792	37.3156	1	1	0.989744
GOTERM_BP_DIRECT	GO:0007155~cell adhesion	7	5.88235	0.0541189	CCR1, HAS1, ICAM3, ICAM4, ICAM5, CCR3, ICAM1	100	459	16792	2.56087	1	1	0.989744
GOTERM_BP_DIRECT	GO:0042742~defense response to bacterium	4	3.36134	0.0543328	IGLL5, NOS2, MUC5B, TLR3	100	145	16792	4.63228	1	1	0.989744
GOTERM_BP_DIRECT	GO:0008217~regulation of blood pressure	3	2.52101	0.0563161	ERAP2, ERAP1, TAC4	100	65	16792	7.75015	1	1	0.989744
GOTERM_BP_DIRECT	GO:0045080~positive regulation of chemokine biosynthetic process	2	1.68067	0.0574318	TICAM1, TLR3	100	10	16792	33.584	1	1	0.989744
GOTERM_BP_DIRECT	GO:0016192~vesicle-mediated transport	4	3.36134	0.0608616	ARL17B, NSF, ARL17A, STXBP5	100	152	16792	4.41895	1	1	0.989744
GOTERM_BP_DIRECT	GO:0001886~endothelial cell morphogenesis	2	1.68067	0.0629922	CLIC4, NOTCH4	100	11	16792	30.5309	1	1	0.989744
GOTERM_BP_DIRECT	GO:0032727~positive regulation of interferon-alpha production	2	1.68067	0.0685201	IRF3, IRF7	100	12	16792	27.9867	1	1	0.989744
GOTERM_BP_DIRECT	GO:0006164~purine nucleotide biosynthetic process	2	1.68067	0.0685201	OAS1, OAS2	100	12	16792	27.9867	1	1	0.989744
GOTERM_BP_DIRECT	GO:0045078~positive regulation of interferon-gamma biosynthetic process	2	1.68067	0.0685201	TLR7, TLR3	100	12	16792	27.9867	1	1	0.989744
GOTERM_BP_DIRECT	GO:0002756~MyD88-independent toll-like receptor signaling pathway	2	1.68067	0.0740157	TICAM1, TLR3	100	13	16792	25.8338	1	1	0.989744
GOTERM_BP_DIRECT	GO:0051044~positive regulation of membrane protein ectodomain proteolysis	2	1.68067	0.0849109	FURIN, APOE	100	15	16792	22.3893	1	1	0.989744
GOTERM_BP_DIRECT	GO:0006887~exocytosis	3	2.52101	0.0861486	NSF, CCR1, STXBP5	100	83	16792	6.0694	1	1	0.989744
GOTERM_BP_DIRECT	GO:0043982~histone H4-K8 acetylation	2	1.68067	0.0903107	KANSL1, KAT7	100	16	16792	20.99	1	1	0.989744
GOTERM_BP_DIRECT	GO:0043981~histone H4-K5 acetylation	2	1.68067	0.0903107	KANSL1, KAT7	100	16	16792	20.99	1	1	0.989744
GOTERM_BP_DIRECT	GO:0032722~positive regulation of chemokine production	2	1.68067	0.0956791	TLR7, TLR3	100	17	16792	19.7553	1	1	0.989744

## Sheet: CC direct
Table 7
Category	Term	Count	%	PValue	Genes	List Total	Pop Hits	Pop Total	Fold Enrichment	Bonferroni	Benjamini	FDR
GOTERM_CC_DIRECT	GO:0005887~integral component of plasma membrane	22	18.4874	4.85366e-05	CCR1, IFNAR2, STEAP1B, XCR1, NOTCH4, FPR1, TMPRSS2, ICAM3, SLC39A10, ICAM4, CXCR6, ICAM5, SLC6A20, NCMAP, CRHR1, ICAM1, HAS1, CCR9, TLR7, CCR3, TLR3, IFNAR1	106	1415	18224	2.67303	0.00788044	0.00791146	0.00786293
GOTERM_CC_DIRECT	GO:0016020~membrane	24	20.1681	0.00310883	PPP1R15A, KSR1, ERAP1, ICAM3, FURIN, PLEKHA4, TYK2, ICAM5, HMMR, ARHGAP27, HLA-G, CRHR1, ABO, ICAM1, BCR, FYCO1, MTHFD1L, OAS2, NIPAL3, RPL24, NUCB1, APOE, DOCK2, TLR3	106	2200	18224	1.87554	0.398018	0.212139	0.210837
GOTERM_CC_DIRECT	GO:0005622~intracellular	17	14.2857	0.0039044	IFNAR2, CLIC4, WSB1, NOS2, KSR1, FPR1, ARHGAP27, BCR, ARL17B, ARL17A, NUDCD2, RAB36, RCAN3, PLEKHM1, LGALS9, DOCK2, TLR3	106	1332	18224	2.19423	0.471473	0.212139	0.210837
GOTERM_CC_DIRECT	GO:0005886~plasma membrane	36	30.2521	0.00763234	GNAZ, CLIC4, NOTCH4, PCDH15, FPR1, TMPRSS2, ICAM3, FURIN, ICAM4, HMMR, CXCR6, ICAM5, SLC6A20, CRHR1, ICAM1, AKAP12, TMEM65, HAS1, CCR9, STXBP5, APOE, CCR3, WNT3, CCR1, NSF, IFNAR2, XCR1, ERAP2, ERAP1, DAB2IP, SLC39A10, HLA-G, OAS3, TLR7, MAPT, IFNAR1	106	4121	18224	1.50189	0.713164	0.311018	0.30911
GOTERM_CC_DIRECT	GO:0005829~cytosol	30	25.2101	0.0111571	PPP1R15A, GNAZ, CLIC4, NOTCH4, HSD17B14, HMMR, ZFYVE28, MTHFD1L, DPP9, CEP97, NSF, WSB1, KSR1, NOS2, ERAP1, DAB2IP, TYK2, TICAM1, LZTFL1, SRRM1, BCR, DES, OAS1, IRF3, OAS2, OAS3, IRF7, RPL24, MAPT, DOCK2	106	3315	18224	1.55588	0.839399	0.363722	0.361491
GOTERM_CC_DIRECT	GO:0005783~endoplasmic reticulum	11	9.2437	0.0210513	PPP1R15A, GNAZ, ERAP2, OAS1, KSR1, CPQ, OAS2, ERAP1, TLR7, FURIN, APOE	106	828	18224	2.28402	0.96882	0.517696	0.51452
GOTERM_CC_DIRECT	GO:0010008~endosome membrane	5	4.20168	0.0222324	IRF7, PLEKHM1, TLR7, TICAM1, TLR3	106	185	18224	4.64661	0.97439	0.517696	0.51452
GOTERM_CC_DIRECT	GO:0005615~extracellular space	14	11.7647	0.0456972	IFNAR2, CPQ, ERAP1, PCDH15, FURIN, ICAM4, MUC5B, ICAM1, OAS3, TAC4, NUCB1, APOE, LGALS9, WNT3	106	1347	18224	1.78689	0.999512	0.840836	0.835678
GOTERM_CC_DIRECT	GO:0000139~Golgi membrane	8	6.72269	0.0546246	NSF, RAB36, NOTCH4, SACM1L, TLR7, FURIN, HLA-G, TLR3	106	591	18224	2.32724	0.999894	0.840836	0.835678
GOTERM_CC_DIRECT	GO:0005737~cytoplasm	39	32.7731	0.0565763	PPP1R15A, CLIC4, DNAH7, CPQ, STH, PCDH15, TULP2, ICAM4, AKAP12, NUDCD2, RAVER1, DPP9, HAS1, KAT7, STXBP5, APOE, LGALS9, CCHCR1, CEP97, ALOXE3, IVNS1ABP, NSF, NOS2, DAB2IP, PLEKHA4, TYK2, ARHGAP27, RUNX3, OAS1, IRF3, OAS2, OAS3, RCAN3, IRF7, RPL24, TLR7, TTLL11, MAPT, TLR3	106	5222	18224	1.284	0.999925	0.840836	0.835678
GOTERM_CC_DIRECT	GO:0005929~cilium	4	3.36134	0.0567436	DNAH7, TTLL11, TULP2, CLUAP1	106	151	18224	4.55429	0.999927	0.840836	0.835678
GOTERM_CC_DIRECT	GO:0036020~endolysosome membrane	2	1.68067	0.0670098	TLR7, TLR3	106	12	18224	28.6541	0.999988	0.910216	0.904632
GOTERM_CC_DIRECT	GO:0070062~extracellular exosome	23	19.3277	0.0792206	NSF, GNAZ, CLIC4, CPQ, ERAP1, DAB2IP, PCDH15, TMPRSS2, ICAM3, FURIN, TYK2, MUC5B, ICAM1, BCR, IGLL5, DES, NUDCD2, RPL24, NUCB1, APOE, LGALS9, DOCK2, WNT3	106	2811	18224	1.40671	0.999999	0.993304	0.98721
GOTERM_CC_DIRECT	GO:0009986~cell surface	7	5.88235	0.0931053	CLIC4, NOTCH4, CCR9, FURIN, HMMR, TLR3, ICAM1	106	542	18224	2.22043	1	1	1

## Sheet: MF direct
Table 8
Category	Term	Count	%	PValue	Genes	List Total	Pop Hits	Pop Total	Fold Enrichment	Bonferroni	Benjamini	FDR
GOTERM_MF_DIRECT	GO:0004950~chemokine receptor activity	4	3.36134	0.000121613	CCR1, XCR1, CCR9, CCR3	99	17	16881	40.1212	0.0267568	0.022149	0.0220497
GOTERM_MF_DIRECT	GO:0001730~2'-5'-oligoadenylate synthetase activity	3	2.52101	0.000198646	OAS1, OAS2, OAS3	99	4	16881	127.886	0.0433354	0.022149	0.0220497
GOTERM_MF_DIRECT	GO:0003725~double-stranded RNA binding	5	4.20168	0.000432508	OAS1, OAS2, OAS3, TLR7, TLR3	99	61	16881	13.9767	0.091963	0.0321498	0.0320056
GOTERM_MF_DIRECT	GO:0016493~C-C chemokine receptor activity	3	2.52101	0.00211985	CCR1, CCR9, CCR3	99	12	16881	42.6288	0.377012	0.118182	0.117652
GOTERM_MF_DIRECT	GO:0004177~aminopeptidase activity	3	2.52101	0.0106538	ERAP2, DPP9, ERAP1	99	27	16881	18.9461	0.908236	0.322718	0.321271
GOTERM_MF_DIRECT	GO:0016779~nucleotidyltransferase activity	3	2.52101	0.0106538	OAS1, OAS2, OAS3	99	27	16881	18.9461	0.908236	0.322718	0.321271
GOTERM_MF_DIRECT	GO:0019962~type I interferon binding	2	1.68067	0.0115773	IFNAR2, IFNAR1	99	2	16881	170.515	0.925489	0.322718	0.321271
GOTERM_MF_DIRECT	GO:0004905~type I interferon receptor activity	2	1.68067	0.0115773	IFNAR2, IFNAR1	99	2	16881	170.515	0.925489	0.322718	0.321271
GOTERM_MF_DIRECT	GO:0016740~transferase activity	4	3.36134	0.0183735	OAS1, OAS2, OAS3, ABO	99	96	16881	7.1048	0.984004	0.455254	0.453213
GOTERM_MF_DIRECT	GO:0005178~integrin binding	4	3.36134	0.0232272	ICAM3, ICAM4, ICAM5, ICAM1	99	105	16881	6.49582	0.994704	0.517967	0.515645
GOTERM_MF_DIRECT	GO:0071813~lipoprotein particle binding	2	1.68067	0.028695	MAPT, APOE	99	5	16881	68.2061	0.998485	0.581726	0.579117
GOTERM_MF_DIRECT	GO:0004175~endopeptidase activity	3	2.52101	0.0392679	ERAP2, ERAP1, FURIN	99	54	16881	9.47306	0.999868	0.718302	0.715081
GOTERM_MF_DIRECT	GO:0005515~protein binding	61	51.2605	0.0418741	CLIC4, ICAM3, ICAM5, ICAM1, ZFYVE28, AKAP12, FYCO1, NUDCD2, NIPAL3, SPEG, KAT7, CEP97, CCR3, NSF, IFNAR2, WSB1, KSR1, SACM1L, TYK2, FOXP4, TICAM1, RUNX3, LZTFL1, SRRM1, BCR, OAS1, IRF3, OAS2, OAS3, IRF7, RPL24, MAPT, DOCK2, R3HCC1L, TLR3, IFNAR1, PPP1R15A, NOTCH4, FPR1, TMPRSS2, HSD17B14, FURIN, HMMR, SLC6A20, CRHR1, APOE, ALOXE3, WNT3, CCR1, NOS2, ERAP1, DAB2IP, MUC5B, DES, KANSL1, CCNG1, RCAN3,…	99	8785	16881	1.184	0.999928	0.718302	0.715081
GOTERM_MF_DIRECT	GO:0042277~peptide binding	3	2.52101	0.0460889	ERAP2, ERAP1, FURIN	99	59	16881	8.67026	0.999973	0.73413	0.730838
GOTERM_MF_DIRECT	GO:0000975~regulatory region DNA binding	2	1.68067	0.0675036	IRF3, IRF7	99	12	16881	28.4192	1	0.946362	0.942118
GOTERM_MF_DIRECT	GO:0019901~protein kinase binding	6	5.04202	0.0679004	NSF, PPP1R15A, IFNAR2, DAB2IP, MAPT, TICAM1	99	376	16881	2.72099	1	0.946362	0.942118
GOTERM_MF_DIRECT	GO:0005096~GTPase activator activity	5	4.20168	0.0793658	BCR, DAB2IP, STXBP5, ARHGAP27, DOCK2	99	279	16881	3.05583	1	1	1
GOTERM_MF_DIRECT	GO:0031434~mitogen-activated protein kinase kinase binding	2	1.68067	0.0889866	KSR1, DAB2IP	99	16	16881	21.3144	1	1	1
GOTERM_MF_DIRECT	GO:0017075~syntaxin-1 binding	2	1.68067	0.0995437	NSF, STXBP5	99	18	16881	18.9461	1	1	1

## Sheet: chromosome
Table 9
Category	Term	Count	%	PValue	Genes	List Total	Pop Hits	Pop Total	Fold Enrichment	Bonferroni	Benjamini	FDR
CHROMOSOME	17	22	18.1818	3.36925e-07	NSF, LRRC37A2, WSB1, DLX3, NOS2, KSR1, SPPL2C, STH, LYRM9, ARHGAP27, CRHR1, LRRC37A, ARL17A, KANSL1, PLEKHM1, TAC4, KAT7, FLJ45513, MAPT, LGALS9, ALOXE3, WNT3	113	1799	34285	3.71037	6.73849e-06	6.73851e-06	6.73851e-06
CHROMOSOME	19	18	14.876	0.000344695	PPP1R15A, FPR1, HSD17B14, ICAM3, TULP2, ICAM4, PLEKHA4, TYK2, ICAM5, TICAM1, ICAM1, IRF3, RAVER1, DPP9, ZGLP1, HAS1, NUCB1, APOE	113	2045	34285	2.67058	0.00687138	0.00344695	0.00344695
CHROMOSOME	3	13	10.7438	0.0215362	CCR1, NXPE3, XCR1, SACM1L, ZBTB11, CXCR6, SLC6A20, LZTFL1, FYCO1, CCR9, RPL24, CEP97, CCR3	113	1901	34285	2.07485	0.353013	0.143574	0.143574
68 genes not in the output

## Sheet: Kegg
Table 10
Category	Term	Count	%	PValue	Genes	List Total	Pop Hits	Pop Total	Fold Enrichment	Bonferroni	Benjamini	FDR
KEGG_PATHWAY	hsa05164:Influenza A	16	13.2231	1.08041e-13	IVNS1ABP, IFNAR2, TMPRSS2, FURIN, TYK2, TICAM1, ICAM1, IL6, OAS1, IRF3, OAS2, OAS3, IRF7, TLR7, TLR3, IFNAR1	46	174	6879	13.7511	1.00463e-11	1.00478e-11	9.50762e-12
KEGG_PATHWAY	hsa05168:Herpes simplex infection	12	9.91736	1.6156e-08	IFNAR2, IL6, OAS1, IRF3, OAS2, OAS3, IRF7, TYK2, TICAM1, HLA-G, TLR3, IFNAR1	46	183	6879	9.80613	1.5025e-06	7.51252e-07	7.10862e-07
KEGG_PATHWAY	hsa05160:Hepatitis C	10	8.26446	1.41483e-07	IFNAR2, OAS1, IRF3, OAS2, OAS3, IRF7, TYK2, TICAM1, TLR3, IFNAR1	46	133	6879	11.2439	1.31578e-05	3.28948e-06	3.11263e-06
KEGG_PATHWAY	hsa05162:Measles	10	8.26446	1.41483e-07	IFNAR2, IL6, OAS1, IRF3, OAS2, OAS3, IRF7, TLR7, TYK2, IFNAR1	46	133	6879	11.2439	1.31578e-05	3.28948e-06	3.11263e-06
KEGG_PATHWAY	hsa04620:Toll-like receptor signaling pathway	8	6.61157	4.73977e-06	IFNAR2, IL6, IRF3, IRF7, TLR7, TICAM1, TLR3, IFNAR1	46	106	6879	11.2863	0.000440702	8.81596e-05	8.34199e-05
KEGG_PATHWAY	hsa04060:Cytokine-cytokine receptor interaction	8	6.61157	0.000906043	CCR1, IFNAR2, IL6, XCR1, CCR9, CXCR6, CCR3, IFNAR1	46	243	6879	4.92324	0.0808447	0.0140437	0.0132886
KEGG_PATHWAY	hsa05161:Hepatitis B	6	4.95868	0.00240717	IL6, IRF3, IRF7, TICAM1, TLR3, IFNAR1	46	145	6879	6.18801	0.200794	0.031981	0.0302616
KEGG_PATHWAY	hsa04062:Chemokine signaling pathway	6	4.95868	0.00696373	CCR1, XCR1, CCR9, CXCR6, DOCK2, CCR3	46	186	6879	4.82398	0.477898	0.0809534	0.0766011
KEGG_PATHWAY	hsa05133:Pertussis	4	3.30579	0.0127252	IL6, NOS2, IRF3, TICAM1	46	75	6879	7.97565	0.696093	0.131493	0.124424
KEGG_PATHWAY	hsa05169:Epstein-Barr virus infection	4	3.30579	0.0450355	IRF3, TYK2, HLA-G, ICAM1	46	122	6879	4.90306	0.986234	0.41883	0.396312
KEGG_PATHWAY	hsa04623:Cytosolic DNA-sensing pathway	3	2.47934	0.0653376	IL6, IRF3, IRF7	46	64	6879	7.00985	0.998134	0.530953	0.502407
KEGG_PATHWAY	hsa04630:Jak-STAT signaling pathway	4	3.30579	0.06851	IFNAR2, IL6, TYK2, IFNAR1	46	145	6879	4.12534	0.99864	0.530953	0.502407
97 genes not in output

[truncated: 7 more sheets: reactome, Functional clusters-pathways, Pathway cluster 1, Pathway cluster 2, Pathway cluster 3, Functional annotation cluster a, Sheet14]
