# Supplementary material for: Coronavirus Host Genetics South Africa (COHG-SA) database—a variant database for gene regions associated with SARS-CoV-2 outcomes
Source: Eur J Hum Genet. 2022 Mar 29;30(8):880–8. doi: 10.1038/s41431-022-01089-8 (PMC8960680; doi:10.1038/s41431-022-01089-8)
Supplement: Supplementary file 4 — Supplementary Data C [file 41431_2022_1089_MOESM4_ESM.xlsx]

## Sheet: Kegg pathways
Table 1
#term ID	term description	observed gene count	background gene count	strength	false discovery rate	matching proteins in your network (IDs)	matching proteins in your network (labels)
hsa05164	Influenza A	16	168	1.22	8.18e-13	9606.ENSP00000228928,9606.ENSP00000248244,9606.ENSP00000264832,9606.ENSP00000270139,9606.ENSP00000296795,9606.ENSP00000342278,9606.ENSP00000343957,9606.ENSP00000356468,9606.ENSP00000370034,9606.ENSP00000380697,9606.ENSP00000381588,9606.ENSP00000385675,9606.ENSP00000388001,9606.ENSP00000431885,9606.ENSP00000471896,9606.ENSP00000483552	OAS3,TICAM1,ICAM1,IFNAR1,TLR3,OAS2,IFNAR2,IVNS1ABP,TLR7,IRF7,TMPRSS2,IL6,OAS1,TYK2,IRF3,FURIN
hsa05162	Measles	11	133	1.16	3.42e-08	9606.ENSP00000228928,9606.ENSP00000270139,9606.ENSP00000342278,9606.ENSP00000343957,9606.ENSP00000370034,9606.ENSP00000380697,9606.ENSP00000385675,9606.ENSP00000388001,9606.ENSP00000431885,9606.ENSP00000471896,9606.ENSP00000478289	OAS3,IFNAR1,OAS2,IFNAR2,TLR7,IRF7,IL6,OAS1,TYK2,IRF3,IGHV4-38-2
hsa05167	Kaposi's sarcoma-associated herpesvirus infection	12	183	1.06	3.9e-08	9606.ENSP00000248244,9606.ENSP00000264832,9606.ENSP00000270139,9606.ENSP00000296140,9606.ENSP00000296795,9606.ENSP00000343957,9606.ENSP00000380697,9606.ENSP00000385675,9606.ENSP00000412927,9606.ENSP00000431885,9606.ENSP00000441600,9606.ENSP00000471896	TICAM1,ICAM1,IFNAR1,CCR1,TLR3,IFNAR2,IRF7,IL6,HLA-G,TYK2,CCR3,IRF3
hsa05168	Herpes simplex infection	12	181	1.07	3.9e-08	9606.ENSP00000228928,9606.ENSP00000248244,9606.ENSP00000270139,9606.ENSP00000296795,9606.ENSP00000342278,9606.ENSP00000343957,9606.ENSP00000380697,9606.ENSP00000385675,9606.ENSP00000388001,9606.ENSP00000412927,9606.ENSP00000431885,9606.ENSP00000471896	OAS3,TICAM1,IFNAR1,TLR3,OAS2,IFNAR2,IRF7,IL6,OAS1,HLA-G,TYK2,IRF3
hsa05160	Hepatitis C	10	131	1.13	1.77e-07	9606.ENSP00000228928,9606.ENSP00000248244,9606.ENSP00000270139,9606.ENSP00000296795,9606.ENSP00000342278,9606.ENSP00000343957,9606.ENSP00000380697,9606.ENSP00000388001,9606.ENSP00000431885,9606.ENSP00000471896	OAS3,TICAM1,IFNAR1,TLR3,OAS2,IFNAR2,IRF7,OAS1,TYK2,IRF3
hsa04621	NOD-like receptor signaling pathway	10	166	1.03	1.23e-06	9606.ENSP00000228928,9606.ENSP00000248244,9606.ENSP00000270139,9606.ENSP00000342278,9606.ENSP00000343957,9606.ENSP00000380697,9606.ENSP00000385675,9606.ENSP00000388001,9606.ENSP00000431885,9606.ENSP00000471896	OAS3,TICAM1,IFNAR1,OAS2,IFNAR2,IRF7,IL6,OAS1,TYK2,IRF3
hsa04620	Toll-like receptor signaling pathway	8	102	1.14	3.55e-06	9606.ENSP00000248244,9606.ENSP00000270139,9606.ENSP00000296795,9606.ENSP00000343957,9606.ENSP00000370034,9606.ENSP00000380697,9606.ENSP00000385675,9606.ENSP00000471896	TICAM1,IFNAR1,TLR3,IFNAR2,TLR7,IRF7,IL6,IRF3
hsa05165	Human papillomavirus infection	9	317	0.7	0.0015	9606.ENSP00000225512,9606.ENSP00000248244,9606.ENSP00000270139,9606.ENSP00000296795,9606.ENSP00000343957,9606.ENSP00000364163,9606.ENSP00000412927,9606.ENSP00000431885,9606.ENSP00000471896	WNT3,TICAM1,IFNAR1,TLR3,IFNAR2,NOTCH4,HLA-G,TYK2,IRF3
hsa04060	Cytokine-cytokine receptor interaction	8	263	0.73	0.0021	9606.ENSP00000270139,9606.ENSP00000296140,9606.ENSP00000310405,9606.ENSP00000343957,9606.ENSP00000350256,9606.ENSP00000385675,9606.ENSP00000395704,9606.ENSP00000441600	IFNAR1,CCR1,XCR1,IFNAR2,CCR9,IL6,CXCR6,CCR3
hsa05161	Hepatitis B	6	142	0.87	0.0024	9606.ENSP00000248244,9606.ENSP00000270139,9606.ENSP00000296795,9606.ENSP00000380697,9606.ENSP00000385675,9606.ENSP00000471896	TICAM1,IFNAR1,TLR3,IRF7,IL6,IRF3
hsa04062	Chemokine signaling pathway	6	181	0.77	0.0075	9606.ENSP00000256935,9606.ENSP00000296140,9606.ENSP00000310405,9606.ENSP00000350256,9606.ENSP00000395704,9606.ENSP00000441600	DOCK2,CCR1,XCR1,CCR9,CXCR6,CCR3
hsa04650	Natural killer cell mediated cytotoxicity	5	124	0.85	0.0084	9606.ENSP00000264832,9606.ENSP00000270139,9606.ENSP00000343957,9606.ENSP00000412927,9606.ENSP00000478289	ICAM1,IFNAR1,IFNAR2,HLA-G,IGHV4-38-2
hsa05133	Pertussis	4	74	0.98	0.0094	9606.ENSP00000248244,9606.ENSP00000327251,9606.ENSP00000385675,9606.ENSP00000471896	TICAM1,NOS2,IL6,IRF3
hsa05143	African trypanosomiasis	3	34	1.19	0.0104	9606.ENSP00000264832,9606.ENSP00000385675,9606.ENSP00000478289	ICAM1,IL6,IGHV4-38-2
hsa04217	Necroptosis	5	155	0.75	0.0176	9606.ENSP00000248244,9606.ENSP00000270139,9606.ENSP00000296795,9606.ENSP00000343957,9606.ENSP00000431885	TICAM1,IFNAR1,TLR3,IFNAR2,TYK2
hsa04672	Intestinal immune network for IgA production	3	44	1.08	0.0182	9606.ENSP00000350256,9606.ENSP00000385675,9606.ENSP00000478289	CCR9,IL6,IGHV4-38-2
hsa05150	Staphylococcus aureus infection	3	51	1.02	0.0254	9606.ENSP00000264832,9606.ENSP00000471493,9606.ENSP00000478289	ICAM1,FPR1,IGHV4-38-2
hsa05416	Viral myocarditis	3	56	0.98	0.0309	9606.ENSP00000264832,9606.ENSP00000412927,9606.ENSP00000478289	ICAM1,HLA-G,IGHV4-38-2
hsa05169	Epstein-Barr virus infection	5	194	0.66	0.0351	9606.ENSP00000264832,9606.ENSP00000412927,9606.ENSP00000431885,9606.ENSP00000471896,9606.ENSP00000478289	ICAM1,HLA-G,TYK2,IRF3,IGHV4-38-2
hsa04623	Cytosolic DNA-sensing pathway	3	62	0.93	0.0364	9606.ENSP00000380697,9606.ENSP00000385675,9606.ENSP00000471896	IRF7,IL6,IRF3

## Sheet: Reactome
Table 2
#term ID	term description	observed gene count	background gene count	strength	false discovery rate	matching proteins in your network (IDs)	matching proteins in your network (labels)
HSA-1169410	Antiviral mechanism by IFN-stimulated genes	3	7	1.88	0.00063	9606.ENSP00000228928,9606.ENSP00000342278,9606.ENSP00000388001	OAS3,OAS2,OAS1
HSA-1059683	Interleukin-6 signaling	2	11	1.51	0.0366	9606.ENSP00000385675,9606.ENSP00000431885	IL6,TYK2

## Sheet: BP
Table 3
#term ID	term description	observed gene count	background gene count	strength	false discovery rate	matching proteins in your network (IDs)	matching proteins in your network (labels)
GO:0060337	type I interferon signaling pathway	9	65	1.39	9.03e-07	9606.ENSP00000228928,9606.ENSP00000270139,9606.ENSP00000342278,9606.ENSP00000343957,9606.ENSP00000380697,9606.ENSP00000388001,9606.ENSP00000412927,9606.ENSP00000431885,9606.ENSP00000471896	OAS3,IFNAR1,OAS2,IFNAR2,IRF7,OAS1,HLA-G,TYK2,IRF3
GO:0006952	defense response	26	1234	0.57	3.79e-06	9606.ENSP00000228928,9606.ENSP00000248244,9606.ENSP00000259371,9606.ENSP00000264832,9606.ENSP00000270139,9606.ENSP00000296140,9606.ENSP00000296795,9606.ENSP00000310405,9606.ENSP00000327251,9606.ENSP00000334042,9606.ENSP00000340820,9606.ENSP00000342278,9606.ENSP00000343957,9606.ENSP00000350256,9606.ENSP00000370034,9606.ENSP00000378856,9606.ENSP00000380697,9606.ENSP00000385675,9606.ENSP00000388001,…	OAS3,TICAM1,DAB2IP,ICAM1,IFNAR1,CCR1,TLR3,XCR1,NOS2,TAC4,MAPT,OAS2,IFNAR2,CCR9,TLR7,LGALS9,IRF7,IL6,OAS1,CXCR6,HLA-G,IGLL5,TYK2,CCR3,FPR1,IRF3
GO:0009615	response to virus	13	270	0.93	3.9e-06	9606.ENSP00000228928,9606.ENSP00000248244,9606.ENSP00000270139,9606.ENSP00000296795,9606.ENSP00000342278,9606.ENSP00000343957,9606.ENSP00000356468,9606.ENSP00000370034,9606.ENSP00000378856,9606.ENSP00000380697,9606.ENSP00000385675,9606.ENSP00000388001,9606.ENSP00000471896	OAS3,TICAM1,IFNAR1,TLR3,OAS2,IFNAR2,IVNS1ABP,TLR7,LGALS9,IRF7,IL6,OAS1,IRF3
GO:0071346	cellular response to interferon-gamma	10	155	1.06	1.45e-05	9606.ENSP00000228928,9606.ENSP00000264832,9606.ENSP00000296795,9606.ENSP00000327251,9606.ENSP00000342278,9606.ENSP00000378856,9606.ENSP00000380697,9606.ENSP00000388001,9606.ENSP00000412927,9606.ENSP00000471896	OAS3,ICAM1,TLR3,NOS2,OAS2,LGALS9,IRF7,OAS1,HLA-G,IRF3
GO:0019221	cytokine-mediated signaling pathway	18	655	0.69	1.52e-05	9606.ENSP00000228928,9606.ENSP00000264832,9606.ENSP00000270139,9606.ENSP00000296140,9606.ENSP00000310405,9606.ENSP00000327251,9606.ENSP00000342278,9606.ENSP00000343957,9606.ENSP00000350256,9606.ENSP00000380697,9606.ENSP00000385675,9606.ENSP00000388001,9606.ENSP00000395704,9606.ENSP00000412927,9606.ENSP00000431885,9606.ENSP00000441600,9606.ENSP00000471493,9606.ENSP00000471896	OAS3,ICAM1,IFNAR1,CCR1,XCR1,NOS2,OAS2,IFNAR2,CCR9,IRF7,IL6,OAS1,CXCR6,HLA-G,TYK2,CCR3,FPR1,IRF3
GO:0050776	regulation of immune response	20	873	0.61	3.36e-05	9606.ENSP00000160262,9606.ENSP00000221980,9606.ENSP00000248244,9606.ENSP00000259371,9606.ENSP00000264832,9606.ENSP00000296754,9606.ENSP00000296795,9606.ENSP00000303507,9606.ENSP00000342114,9606.ENSP00000343957,9606.ENSP00000370034,9606.ENSP00000378856,9606.ENSP00000380697,9606.ENSP00000385675,9606.ENSP00000386766,9606.ENSP00000412927,9606.ENSP00000431254,9606.ENSP00000436812,9606.ENSP00000471493,…	ICAM3,ICAM5,TICAM1,DAB2IP,ICAM1,ERAP1,TLR3,BCR,ICAM4,IFNAR2,TLR7,LGALS9,IRF7,IL6,SLC39A10,HLA-G,IGLL5,MUC5B,FPR1,IRF3
GO:0051607	defense response to virus	10	181	0.99	3.36e-05	9606.ENSP00000228928,9606.ENSP00000248244,9606.ENSP00000296795,9606.ENSP00000342278,9606.ENSP00000343957,9606.ENSP00000370034,9606.ENSP00000380697,9606.ENSP00000385675,9606.ENSP00000388001,9606.ENSP00000471896	OAS3,TICAM1,TLR3,OAS2,IFNAR2,TLR7,IRF7,IL6,OAS1,IRF3
GO:0071345	cellular response to cytokine stimulus	21	953	0.59	3.36e-05	9606.ENSP00000228928,9606.ENSP00000259371,9606.ENSP00000264832,9606.ENSP00000270139,9606.ENSP00000296140,9606.ENSP00000296795,9606.ENSP00000310405,9606.ENSP00000327251,9606.ENSP00000342278,9606.ENSP00000343957,9606.ENSP00000350256,9606.ENSP00000378856,9606.ENSP00000380697,9606.ENSP00000385675,9606.ENSP00000388001,9606.ENSP00000395704,9606.ENSP00000412927,9606.ENSP00000431885,9606.ENSP00000441600,…	OAS3,DAB2IP,ICAM1,IFNAR1,CCR1,TLR3,XCR1,NOS2,OAS2,IFNAR2,CCR9,LGALS9,IRF7,IL6,OAS1,CXCR6,HLA-G,TYK2,CCR3,FPR1,IRF3
GO:0060333	interferon-gamma-mediated signaling pathway	7	69	1.25	5.3e-05	9606.ENSP00000228928,9606.ENSP00000264832,9606.ENSP00000342278,9606.ENSP00000380697,9606.ENSP00000388001,9606.ENSP00000412927,9606.ENSP00000471896	OAS3,ICAM1,OAS2,IRF7,OAS1,HLA-G,IRF3
GO:0045087	innate immune response	17	676	0.65	6.91e-05	9606.ENSP00000228928,9606.ENSP00000248244,9606.ENSP00000259371,9606.ENSP00000264832,9606.ENSP00000270139,9606.ENSP00000296795,9606.ENSP00000327251,9606.ENSP00000342278,9606.ENSP00000343957,9606.ENSP00000370034,9606.ENSP00000378856,9606.ENSP00000380697,9606.ENSP00000388001,9606.ENSP00000412927,9606.ENSP00000431254,9606.ENSP00000431885,9606.ENSP00000471896	OAS3,TICAM1,DAB2IP,ICAM1,IFNAR1,TLR3,NOS2,OAS2,IFNAR2,TLR7,LGALS9,IRF7,OAS1,HLA-G,IGLL5,TYK2,IRF3
GO:0006955	immune response	26	1560	0.47	9.97e-05	9606.ENSP00000228928,9606.ENSP00000248244,9606.ENSP00000256935,9606.ENSP00000259371,9606.ENSP00000264832,9606.ENSP00000270139,9606.ENSP00000296140,9606.ENSP00000296754,9606.ENSP00000296795,9606.ENSP00000327251,9606.ENSP00000342278,9606.ENSP00000343957,9606.ENSP00000350256,9606.ENSP00000370034,9606.ENSP00000378856,9606.ENSP00000380697,9606.ENSP00000381333,9606.ENSP00000385675,9606.ENSP00000388001,…	OAS3,TICAM1,DOCK2,DAB2IP,ICAM1,IFNAR1,CCR1,ERAP1,TLR3,NOS2,OAS2,IFNAR2,CCR9,TLR7,LGALS9,IRF7,CRHR1,IL6,OAS1,ERAP2,HLA-G,IGLL5,TYK2,FPR1,IRF3,IGHV4-38-2
GO:0045357	regulation of interferon-beta biosynthetic process	4	9	1.89	0.00011	9606.ENSP00000248244,9606.ENSP00000296795,9606.ENSP00000370034,9606.ENSP00000471896	TICAM1,TLR3,TLR7,IRF3
GO:0006954	inflammatory response	14	482	0.71	0.00012	9606.ENSP00000248244,9606.ENSP00000259371,9606.ENSP00000264832,9606.ENSP00000296140,9606.ENSP00000296795,9606.ENSP00000310405,9606.ENSP00000334042,9606.ENSP00000340820,9606.ENSP00000370034,9606.ENSP00000378856,9606.ENSP00000385675,9606.ENSP00000395704,9606.ENSP00000441600,9606.ENSP00000471493	TICAM1,DAB2IP,ICAM1,CCR1,TLR3,XCR1,TAC4,MAPT,TLR7,LGALS9,IL6,CXCR6,CCR3,FPR1
GO:0009605	response to external stimulus	31	2152	0.4	0.00012	9606.ENSP00000225512,9606.ENSP00000228928,9606.ENSP00000248244,9606.ENSP00000252486,9606.ENSP00000256935,9606.ENSP00000259371,9606.ENSP00000264832,9606.ENSP00000270139,9606.ENSP00000296140,9606.ENSP00000296754,9606.ENSP00000296795,9606.ENSP00000303507,9606.ENSP00000310405,9606.ENSP00000327251,9606.ENSP00000334042,9606.ENSP00000342278,9606.ENSP00000343957,9606.ENSP00000350256,9606.ENSP00000356468,…	WNT3,OAS3,TICAM1,APOE,DOCK2,DAB2IP,ICAM1,IFNAR1,CCR1,ERAP1,TLR3,BCR,XCR1,NOS2,TAC4,OAS2,IFNAR2,CCR9,IVNS1ABP,TLR7,LGALS9,IRF7,IL6,OAS1,CXCR6,HLA-G,IGLL5,TYK2,CCR3,FPR1,IRF3
GO:0043900	regulation of multi-organism process	16	653	0.64	0.00015	9606.ENSP00000160262,9606.ENSP00000228928,9606.ENSP00000248244,9606.ENSP00000252486,9606.ENSP00000259371,9606.ENSP00000296754,9606.ENSP00000296795,9606.ENSP00000327251,9606.ENSP00000343957,9606.ENSP00000370034,9606.ENSP00000378856,9606.ENSP00000380697,9606.ENSP00000381588,9606.ENSP00000388001,9606.ENSP00000436812,9606.ENSP00000471896	ICAM3,OAS3,TICAM1,APOE,DAB2IP,ERAP1,TLR3,NOS2,IFNAR2,TLR7,LGALS9,IRF7,TMPRSS2,OAS1,MUC5B,IRF3
GO:0031347	regulation of defense response	16	676	0.62	0.00022	9606.ENSP00000160262,9606.ENSP00000248244,9606.ENSP00000252486,9606.ENSP00000259371,9606.ENSP00000296754,9606.ENSP00000296795,9606.ENSP00000303507,9606.ENSP00000327251,9606.ENSP00000343957,9606.ENSP00000370034,9606.ENSP00000378856,9606.ENSP00000380697,9606.ENSP00000385675,9606.ENSP00000431254,9606.ENSP00000436812,9606.ENSP00000471896	ICAM3,TICAM1,APOE,DAB2IP,ERAP1,TLR3,BCR,NOS2,IFNAR2,TLR7,LGALS9,IRF7,IL6,IGLL5,MUC5B,IRF3
GO:0002376	immune system process	32	2370	0.38	0.00025	9606.ENSP00000160262,9606.ENSP00000228928,9606.ENSP00000248244,9606.ENSP00000256935,9606.ENSP00000259371,9606.ENSP00000264832,9606.ENSP00000270139,9606.ENSP00000296140,9606.ENSP00000296754,9606.ENSP00000296795,9606.ENSP00000303507,9606.ENSP00000327251,9606.ENSP00000340820,9606.ENSP00000342278,9606.ENSP00000343957,9606.ENSP00000350256,9606.ENSP00000364163,9606.ENSP00000370034,9606.ENSP00000378856,…	ICAM3,OAS3,TICAM1,DOCK2,DAB2IP,ICAM1,IFNAR1,CCR1,ERAP1,TLR3,BCR,NOS2,MAPT,OAS2,IFNAR2,CCR9,NOTCH4,TLR7,LGALS9,IRF7,CRHR1,RUNX3,IL6,OAS1,ERAP2,HLA-G,IGLL5,TYK2,MUC5B,FPR1,IRF3,IGHV4-38-2
GO:0032728	positive regulation of interferon-beta production	5	32	1.44	0.00025	9606.ENSP00000248244,9606.ENSP00000296795,9606.ENSP00000370034,9606.ENSP00000380697,9606.ENSP00000471896	TICAM1,TLR3,TLR7,IRF7,IRF3
GO:0098542	defense response to other organism	18	859	0.57	0.00025	9606.ENSP00000228928,9606.ENSP00000248244,9606.ENSP00000259371,9606.ENSP00000264832,9606.ENSP00000270139,9606.ENSP00000296795,9606.ENSP00000327251,9606.ENSP00000342278,9606.ENSP00000343957,9606.ENSP00000370034,9606.ENSP00000378856,9606.ENSP00000380697,9606.ENSP00000385675,9606.ENSP00000388001,9606.ENSP00000412927,9606.ENSP00000431254,9606.ENSP00000431885,9606.ENSP00000471896	OAS3,TICAM1,DAB2IP,ICAM1,IFNAR1,TLR3,NOS2,OAS2,IFNAR2,TLR7,LGALS9,IRF7,IL6,OAS1,HLA-G,IGLL5,TYK2,IRF3
GO:0051707	response to other organism	21	1173	0.5	0.00032	9606.ENSP00000228928,9606.ENSP00000248244,9606.ENSP00000259371,9606.ENSP00000264832,9606.ENSP00000270139,9606.ENSP00000296754,9606.ENSP00000296795,9606.ENSP00000303507,9606.ENSP00000327251,9606.ENSP00000342278,9606.ENSP00000343957,9606.ENSP00000356468,9606.ENSP00000370034,9606.ENSP00000378856,9606.ENSP00000380697,9606.ENSP00000385675,9606.ENSP00000388001,9606.ENSP00000412927,9606.ENSP00000431254,…	OAS3,TICAM1,DAB2IP,ICAM1,IFNAR1,ERAP1,TLR3,BCR,NOS2,OAS2,IFNAR2,IVNS1ABP,TLR7,LGALS9,IRF7,IL6,OAS1,HLA-G,IGLL5,TYK2,IRF3
GO:0032101	regulation of response to external stimulus	18	955	0.52	0.00081	9606.ENSP00000160262,9606.ENSP00000225512,9606.ENSP00000248244,9606.ENSP00000252486,9606.ENSP00000259371,9606.ENSP00000296140,9606.ENSP00000296754,9606.ENSP00000296795,9606.ENSP00000303507,9606.ENSP00000327251,9606.ENSP00000343957,9606.ENSP00000370034,9606.ENSP00000378856,9606.ENSP00000380697,9606.ENSP00000385675,9606.ENSP00000431254,9606.ENSP00000436812,9606.ENSP00000471896	ICAM3,WNT3,TICAM1,APOE,DAB2IP,CCR1,ERAP1,TLR3,BCR,NOS2,IFNAR2,TLR7,LGALS9,IRF7,IL6,IGLL5,MUC5B,IRF3
GO:0045088	regulation of innate immune response	11	361	0.73	0.00081	9606.ENSP00000160262,9606.ENSP00000248244,9606.ENSP00000259371,9606.ENSP00000296754,9606.ENSP00000296795,9606.ENSP00000343957,9606.ENSP00000370034,9606.ENSP00000378856,9606.ENSP00000380697,9606.ENSP00000436812,9606.ENSP00000471896	ICAM3,TICAM1,DAB2IP,ERAP1,TLR3,IFNAR2,TLR7,LGALS9,IRF7,MUC5B,IRF3
GO:0002682	regulation of immune system process	22	1391	0.45	0.001	9606.ENSP00000160262,9606.ENSP00000221980,9606.ENSP00000248244,9606.ENSP00000259371,9606.ENSP00000264832,9606.ENSP00000296140,9606.ENSP00000296754,9606.ENSP00000296795,9606.ENSP00000303507,9606.ENSP00000342114,9606.ENSP00000343957,9606.ENSP00000370034,9606.ENSP00000378856,9606.ENSP00000380697,9606.ENSP00000382800,9606.ENSP00000385675,9606.ENSP00000386766,9606.ENSP00000412927,9606.ENSP00000431254,…	ICAM3,ICAM5,TICAM1,DAB2IP,ICAM1,CCR1,ERAP1,TLR3,BCR,ICAM4,IFNAR2,TLR7,LGALS9,IRF7,RUNX3,IL6,SLC39A10,HLA-G,IGLL5,MUC5B,FPR1,IRF3
GO:0007166	cell surface receptor signaling pathway	29	2198	0.37	0.001	9606.ENSP00000160262,9606.ENSP00000225512,9606.ENSP00000228928,9606.ENSP00000248244,9606.ENSP00000259371,9606.ENSP00000264832,9606.ENSP00000270139,9606.ENSP00000296140,9606.ENSP00000296795,9606.ENSP00000303507,9606.ENSP00000310405,9606.ENSP00000327251,9606.ENSP00000342278,9606.ENSP00000343957,9606.ENSP00000350256,9606.ENSP00000364163,9606.ENSP00000380697,9606.ENSP00000381333,9606.ENSP00000385675,…	ICAM3,WNT3,OAS3,TICAM1,DAB2IP,ICAM1,IFNAR1,CCR1,TLR3,BCR,XCR1,NOS2,OAS2,IFNAR2,CCR9,NOTCH4,IRF7,CRHR1,IL6,OAS1,CXCR6,HLA-G,IGLL5,TYK2,MUC5B,CCR3,FPR1,IRF3,FURIN
GO:0032727	positive regulation of interferon-alpha production	4	23	1.49	0.0013	9606.ENSP00000296795,9606.ENSP00000370034,9606.ENSP00000380697,9606.ENSP00000471896	TLR3,TLR7,IRF7,IRF3
GO:0035666	TRIF-dependent toll-like receptor signaling pathway	4	24	1.47	0.0014	9606.ENSP00000248244,9606.ENSP00000296795,9606.ENSP00000380697,9606.ENSP00000471896	TICAM1,TLR3,IRF7,IRF3
GO:0043902	positive regulation of multi-organism process	11	394	0.69	0.0014	9606.ENSP00000160262,9606.ENSP00000248244,9606.ENSP00000252486,9606.ENSP00000296795,9606.ENSP00000327251,9606.ENSP00000370034,9606.ENSP00000378856,9606.ENSP00000380697,9606.ENSP00000381588,9606.ENSP00000436812,9606.ENSP00000471896	ICAM3,TICAM1,APOE,TLR3,NOS2,TLR7,LGALS9,IRF7,TMPRSS2,MUC5B,IRF3
GO:0009617	response to bacterium	13	555	0.62	0.0015	9606.ENSP00000248244,9606.ENSP00000259371,9606.ENSP00000264832,9606.ENSP00000270139,9606.ENSP00000296754,9606.ENSP00000296795,9606.ENSP00000303507,9606.ENSP00000327251,9606.ENSP00000342278,9606.ENSP00000378856,9606.ENSP00000385675,9606.ENSP00000431254,9606.ENSP00000471896	TICAM1,DAB2IP,ICAM1,IFNAR1,ERAP1,TLR3,BCR,NOS2,OAS2,LGALS9,IL6,IGLL5,IRF3
GO:0045359	positive regulation of interferon-beta biosynthetic process	3	7	1.88	0.0015	9606.ENSP00000248244,9606.ENSP00000296795,9606.ENSP00000370034	TICAM1,TLR3,TLR7
GO:0051704	multi-organism process	31	2514	0.34	0.0015	9606.ENSP00000225512,9606.ENSP00000228928,9606.ENSP00000248244,9606.ENSP00000252486,9606.ENSP00000256935,9606.ENSP00000259371,9606.ENSP00000264832,9606.ENSP00000270139,9606.ENSP00000296754,9606.ENSP00000296795,9606.ENSP00000303507,9606.ENSP00000327251,9606.ENSP00000342278,9606.ENSP00000343957,9606.ENSP00000356057,9606.ENSP00000356468,9606.ENSP00000363500,9606.ENSP00000370034,9606.ENSP00000378856,…	WNT3,OAS3,TICAM1,APOE,DOCK2,DAB2IP,ICAM1,IFNAR1,ERAP1,TLR3,BCR,NOS2,OAS2,IFNAR2,TMEM181,IVNS1ABP,CLIC4,TLR7,LGALS9,IRF7,CRHR1,ZGLP1,IL6,OAS1,CXCR6,HLA-G,IGLL5,TYK2,CCR3,IRF3,FURIN
GO:0032722	positive regulation of chemokine production	5	56	1.2	0.0017	9606.ENSP00000248244,9606.ENSP00000296795,9606.ENSP00000370034,9606.ENSP00000378856,9606.ENSP00000385675	TICAM1,TLR3,TLR7,LGALS9,IL6
GO:0071222	cellular response to lipopolysaccharide	7	146	0.93	0.0017	9606.ENSP00000248244,9606.ENSP00000259371,9606.ENSP00000264832,9606.ENSP00000303507,9606.ENSP00000327251,9606.ENSP00000385675,9606.ENSP00000471896	TICAM1,DAB2IP,ICAM1,BCR,NOS2,IL6,IRF3
GO:0034127	regulation of MyD88-independent toll-like receptor signaling pathway	3	8	1.82	0.0018	9606.ENSP00000248244,9606.ENSP00000296795,9606.ENSP00000380697	TICAM1,TLR3,IRF7
GO:0071310	cellular response to organic substance	28	2219	0.35	0.0023	9606.ENSP00000222115,9606.ENSP00000225512,9606.ENSP00000228928,9606.ENSP00000248244,9606.ENSP00000259371,9606.ENSP00000264832,9606.ENSP00000270139,9606.ENSP00000296140,9606.ENSP00000296795,9606.ENSP00000303507,9606.ENSP00000310405,9606.ENSP00000327251,9606.ENSP00000340820,9606.ENSP00000342278,9606.ENSP00000343957,9606.ENSP00000350256,9606.ENSP00000378856,9606.ENSP00000380697,9606.ENSP00000381333,…	HAS1,WNT3,OAS3,TICAM1,DAB2IP,ICAM1,IFNAR1,CCR1,TLR3,BCR,XCR1,NOS2,MAPT,OAS2,IFNAR2,CCR9,LGALS9,IRF7,CRHR1,IL6,OAS1,CXCR6,HLA-G,TYK2,CCR3,FPR1,IRF3,FURIN
GO:0002684	positive regulation of immune system process	16	882	0.5	0.0025	9606.ENSP00000160262,9606.ENSP00000248244,9606.ENSP00000264832,9606.ENSP00000296140,9606.ENSP00000296795,9606.ENSP00000370034,9606.ENSP00000378856,9606.ENSP00000380697,9606.ENSP00000382800,9606.ENSP00000385675,9606.ENSP00000386766,9606.ENSP00000412927,9606.ENSP00000431254,9606.ENSP00000436812,9606.ENSP00000471493,9606.ENSP00000471896	ICAM3,TICAM1,ICAM1,CCR1,TLR3,TLR7,LGALS9,IRF7,RUNX3,IL6,SLC39A10,HLA-G,IGLL5,MUC5B,FPR1,IRF3
GO:0007165	signal transduction	46	4738	0.23	0.0027	9606.ENSP00000160262,9606.ENSP00000200453,9606.ENSP00000225512,9606.ENSP00000228928,9606.ENSP00000248244,9606.ENSP00000252486,9606.ENSP00000256935,9606.ENSP00000259021,9606.ENSP00000259371,9606.ENSP00000262394,9606.ENSP00000264832,9606.ENSP00000270139,9606.ENSP00000296140,9606.ENSP00000296754,9606.ENSP00000296795,9606.ENSP00000303507,9606.ENSP00000310405,9606.ENSP00000314879,9606.ENSP00000327251,…	ICAM3,PPP1R15A,WNT3,OAS3,TICAM1,APOE,DOCK2,KAT7,DAB2IP,WSB1,ICAM1,IFNAR1,CCR1,ERAP1,TLR3,BCR,XCR1,ALOXE3,NOS2,TAC4,OAS2,IFNAR2,CCR9,RCAN3,NOTCH4,TLR7,LGALS9,IRF7,CRHR1,KSR1,AKAP12,IL6,OAS1,PLEKHM1,CXCR6,ERAP2,ARHGAP27,HLA-G,IGLL5,TYK2,MUC5B,CCR3,FPR1,IRF3,GNAZ,FURIN
GO:0035556	intracellular signal transduction	22	1528	0.4	0.0027	9606.ENSP00000200453,9606.ENSP00000248244,9606.ENSP00000252486,9606.ENSP00000256935,9606.ENSP00000259021,9606.ENSP00000259371,9606.ENSP00000262394,9606.ENSP00000270139,9606.ENSP00000296795,9606.ENSP00000303507,9606.ENSP00000327251,9606.ENSP00000343957,9606.ENSP00000363516,9606.ENSP00000370034,9606.ENSP00000378856,9606.ENSP00000380697,9606.ENSP00000381333,9606.ENSP00000381958,9606.ENSP00000389913,…	PPP1R15A,TICAM1,APOE,DOCK2,KAT7,DAB2IP,WSB1,IFNAR1,TLR3,BCR,NOS2,IFNAR2,RCAN3,TLR7,LGALS9,IRF7,CRHR1,KSR1,PLEKHM1,TYK2,FPR1,IRF3
GO:0002764	immune response-regulating signaling pathway	10	365	0.68	0.0028	9606.ENSP00000160262,9606.ENSP00000248244,9606.ENSP00000296795,9606.ENSP00000370034,9606.ENSP00000380697,9606.ENSP00000412927,9606.ENSP00000431254,9606.ENSP00000436812,9606.ENSP00000471493,9606.ENSP00000471896	ICAM3,TICAM1,TLR3,TLR7,IRF7,HLA-G,IGLL5,MUC5B,FPR1,IRF3
GO:0002758	innate immune response-activating signal transduction	7	168	0.87	0.0032	9606.ENSP00000160262,9606.ENSP00000248244,9606.ENSP00000296795,9606.ENSP00000370034,9606.ENSP00000380697,9606.ENSP00000436812,9606.ENSP00000471896	ICAM3,TICAM1,TLR3,TLR7,IRF7,MUC5B,IRF3
GO:0032496	response to lipopolysaccharide	9	298	0.73	0.0032	9606.ENSP00000248244,9606.ENSP00000259371,9606.ENSP00000264832,9606.ENSP00000270139,9606.ENSP00000303507,9606.ENSP00000327251,9606.ENSP00000378856,9606.ENSP00000385675,9606.ENSP00000471896	TICAM1,DAB2IP,ICAM1,IFNAR1,BCR,NOS2,LGALS9,IL6,IRF3
GO:0045073	regulation of chemokine biosynthetic process	3	11	1.68	0.0032	9606.ENSP00000248244,9606.ENSP00000296795,9606.ENSP00000385675	TICAM1,TLR3,IL6
GO:0070887	cellular response to chemical stimulus	31	2672	0.31	0.0032	9606.ENSP00000220659,9606.ENSP00000222115,9606.ENSP00000225512,9606.ENSP00000228928,9606.ENSP00000248244,9606.ENSP00000252486,9606.ENSP00000259371,9606.ENSP00000264832,9606.ENSP00000270139,9606.ENSP00000296140,9606.ENSP00000296795,9606.ENSP00000303507,9606.ENSP00000310405,9606.ENSP00000327251,9606.ENSP00000340820,9606.ENSP00000342278,9606.ENSP00000343957,9606.ENSP00000350256,9606.ENSP00000363500,…	BRF2,HAS1,WNT3,OAS3,TICAM1,APOE,DAB2IP,ICAM1,IFNAR1,CCR1,TLR3,BCR,XCR1,NOS2,MAPT,OAS2,IFNAR2,CCR9,CLIC4,LGALS9,IRF7,CRHR1,IL6,OAS1,CXCR6,HLA-G,TYK2,CCR3,FPR1,IRF3,FURIN
GO:0023052	signaling	48	5108	0.22	0.0035	9606.ENSP00000160262,9606.ENSP00000200453,9606.ENSP00000225512,9606.ENSP00000228928,9606.ENSP00000248244,9606.ENSP00000252486,9606.ENSP00000256935,9606.ENSP00000259021,9606.ENSP00000259371,9606.ENSP00000262394,9606.ENSP00000264832,9606.ENSP00000270139,9606.ENSP00000296140,9606.ENSP00000296754,9606.ENSP00000296795,9606.ENSP00000303507,9606.ENSP00000310405,9606.ENSP00000314879,9606.ENSP00000327251,…	ICAM3,PPP1R15A,WNT3,OAS3,TICAM1,APOE,DOCK2,KAT7,DAB2IP,WSB1,ICAM1,IFNAR1,CCR1,ERAP1,TLR3,BCR,XCR1,ALOXE3,NOS2,TAC4,MAPT,OAS2,IFNAR2,CCR9,PCDH15,RCAN3,NOTCH4,TLR7,LGALS9,IRF7,CRHR1,KSR1,AKAP12,IL6,OAS1,PLEKHM1,CXCR6,ERAP2,ARHGAP27,HLA-G,IGLL5,TYK2,MUC5B,CCR3,FPR1,IRF3,GNAZ,FURIN
GO:0032755	positive regulation of interleukin-6 production	5	74	1.08	0.0039	9606.ENSP00000248244,9606.ENSP00000296795,9606.ENSP00000370034,9606.ENSP00000378856,9606.ENSP00000385675	TICAM1,TLR3,TLR7,LGALS9,IL6
GO:0070098	chemokine-mediated signaling pathway	5	75	1.07	0.004	9606.ENSP00000296140,9606.ENSP00000310405,9606.ENSP00000350256,9606.ENSP00000395704,9606.ENSP00000441600	CCR1,XCR1,CCR9,CXCR6,CCR3
GO:0007252	I-kappaB phosphorylation	3	13	1.61	0.0041	9606.ENSP00000259371,9606.ENSP00000296795,9606.ENSP00000370034	DAB2IP,TLR3,TLR7
GO:0042116	macrophage activation	4	41	1.24	0.0051	9606.ENSP00000248244,9606.ENSP00000296795,9606.ENSP00000340820,9606.ENSP00000370034	TICAM1,TLR3,MAPT,TLR7
GO:0007154	cell communication	48	5219	0.21	0.0053	9606.ENSP00000160262,9606.ENSP00000200453,9606.ENSP00000225512,9606.ENSP00000228928,9606.ENSP00000248244,9606.ENSP00000252486,9606.ENSP00000256935,9606.ENSP00000259021,9606.ENSP00000259371,9606.ENSP00000262394,9606.ENSP00000264832,9606.ENSP00000270139,9606.ENSP00000296140,9606.ENSP00000296754,9606.ENSP00000296795,9606.ENSP00000303507,9606.ENSP00000310405,9606.ENSP00000314879,9606.ENSP00000327251,…	ICAM3,PPP1R15A,WNT3,OAS3,TICAM1,APOE,DOCK2,KAT7,DAB2IP,WSB1,ICAM1,IFNAR1,CCR1,ERAP1,TLR3,BCR,XCR1,ALOXE3,NOS2,TAC4,MAPT,OAS2,IFNAR2,CCR9,PCDH15,RCAN3,NOTCH4,TLR7,LGALS9,IRF7,CRHR1,KSR1,AKAP12,IL6,OAS1,PLEKHM1,CXCR6,ERAP2,ARHGAP27,HLA-G,IGLL5,TYK2,MUC5B,CCR3,FPR1,IRF3,GNAZ,FURIN
GO:0002757	immune response-activating signal transduction	9	332	0.68	0.0054	9606.ENSP00000160262,9606.ENSP00000248244,9606.ENSP00000296795,9606.ENSP00000370034,9606.ENSP00000380697,9606.ENSP00000431254,9606.ENSP00000436812,9606.ENSP00000471493,9606.ENSP00000471896	ICAM3,TICAM1,TLR3,TLR7,IRF7,IGLL5,MUC5B,FPR1,IRF3
GO:0050778	positive regulation of immune response	12	589	0.56	0.0058	9606.ENSP00000160262,9606.ENSP00000248244,9606.ENSP00000296795,9606.ENSP00000370034,9606.ENSP00000378856,9606.ENSP00000380697,9606.ENSP00000385675,9606.ENSP00000386766,9606.ENSP00000431254,9606.ENSP00000436812,9606.ENSP00000471493,9606.ENSP00000471896	ICAM3,TICAM1,TLR3,TLR7,LGALS9,IRF7,IL6,SLC39A10,IGLL5,MUC5B,FPR1,IRF3
GO:0002224	toll-like receptor signaling pathway	5	87	1.01	0.0067	9606.ENSP00000248244,9606.ENSP00000296795,9606.ENSP00000370034,9606.ENSP00000380697,9606.ENSP00000471896	TICAM1,TLR3,TLR7,IRF7,IRF3
GO:0045351	type I interferon biosynthetic process	2	2	2.25	0.0072	9606.ENSP00000380697,9606.ENSP00000471896	IRF7,IRF3
GO:0007187	G protein-coupled receptor signaling pathway, coupled to cyclic nucleotide second messenger	7	206	0.78	0.0078	9606.ENSP00000296140,9606.ENSP00000310405,9606.ENSP00000381333,9606.ENSP00000384537,9606.ENSP00000441600,9606.ENSP00000471493,9606.ENSP00000478892	CCR1,XCR1,CRHR1,AKAP12,CCR3,FPR1,GNAZ
GO:0007263	nitric oxide mediated signal transduction	3	19	1.44	0.0092	9606.ENSP00000252486,9606.ENSP00000327251,9606.ENSP00000471493	APOE,NOS2,FPR1
GO:0042035	regulation of cytokine biosynthetic process	5	96	0.96	0.0098	9606.ENSP00000248244,9606.ENSP00000296795,9606.ENSP00000370034,9606.ENSP00000385675,9606.ENSP00000471896	TICAM1,TLR3,TLR7,IL6,IRF3
GO:0001774	microglial cell activation	3	20	1.42	0.0103	9606.ENSP00000296795,9606.ENSP00000340820,9606.ENSP00000370034	TLR3,MAPT,TLR7
GO:0039530	MDA-5 signaling pathway	2	3	2.07	0.0109	9606.ENSP00000380697,9606.ENSP00000471896	IRF7,IRF3
GO:0035455	response to interferon-alpha	3	22	1.38	0.0127	9606.ENSP00000270139,9606.ENSP00000343957,9606.ENSP00000388001	IFNAR1,IFNAR2,OAS1
GO:0010033	response to organic substance	30	2815	0.27	0.0135	9606.ENSP00000222115,9606.ENSP00000225512,9606.ENSP00000228928,9606.ENSP00000248244,9606.ENSP00000259021,9606.ENSP00000259371,9606.ENSP00000264832,9606.ENSP00000270139,9606.ENSP00000296140,9606.ENSP00000296795,9606.ENSP00000303507,9606.ENSP00000310405,9606.ENSP00000327251,9606.ENSP00000340820,9606.ENSP00000342278,9606.ENSP00000343957,9606.ENSP00000350256,9606.ENSP00000378856,9606.ENSP00000380697,…	HAS1,WNT3,OAS3,TICAM1,KAT7,DAB2IP,ICAM1,IFNAR1,CCR1,TLR3,BCR,XCR1,NOS2,MAPT,OAS2,IFNAR2,CCR9,LGALS9,IRF7,CRHR1,RUNX3,IL6,OAS1,CXCR6,HLA-G,TYK2,CCR3,FPR1,IRF3,FURIN
GO:0080134	regulation of response to stress	18	1299	0.39	0.0135	9606.ENSP00000160262,9606.ENSP00000200453,9606.ENSP00000248244,9606.ENSP00000252486,9606.ENSP00000259371,9606.ENSP00000296754,9606.ENSP00000296795,9606.ENSP00000303507,9606.ENSP00000327251,9606.ENSP00000340820,9606.ENSP00000343957,9606.ENSP00000370034,9606.ENSP00000378856,9606.ENSP00000380697,9606.ENSP00000385675,9606.ENSP00000431254,9606.ENSP00000436812,9606.ENSP00000471896	ICAM3,PPP1R15A,TICAM1,APOE,DAB2IP,ERAP1,TLR3,BCR,NOS2,MAPT,IFNAR2,TLR7,LGALS9,IRF7,IL6,IGLL5,MUC5B,IRF3
GO:0051240	positive regulation of multicellular organismal process	20	1551	0.36	0.0152	9606.ENSP00000225512,9606.ENSP00000248244,9606.ENSP00000252486,9606.ENSP00000259371,9606.ENSP00000264832,9606.ENSP00000296140,9606.ENSP00000296754,9606.ENSP00000296795,9606.ENSP00000334042,9606.ENSP00000340820,9606.ENSP00000363513,9606.ENSP00000370034,9606.ENSP00000378856,9606.ENSP00000380697,9606.ENSP00000382800,9606.ENSP00000385675,9606.ENSP00000389913,9606.ENSP00000412927,9606.ENSP00000441600,…	WNT3,TICAM1,APOE,DAB2IP,ICAM1,CCR1,ERAP1,TLR3,TAC4,MAPT,NCMAP,TLR7,LGALS9,IRF7,RUNX3,IL6,PLEKHM1,HLA-G,CCR3,IRF3
GO:0006950	response to stress	33	3267	0.25	0.0158	9606.ENSP00000200453,9606.ENSP00000220659,9606.ENSP00000220763,9606.ENSP00000228928,9606.ENSP00000248244,9606.ENSP00000252486,9606.ENSP00000259021,9606.ENSP00000259371,9606.ENSP00000264832,9606.ENSP00000270139,9606.ENSP00000296140,9606.ENSP00000296795,9606.ENSP00000310405,9606.ENSP00000327251,9606.ENSP00000334042,9606.ENSP00000340820,9606.ENSP00000342278,9606.ENSP00000343957,9606.ENSP00000350256,…	PPP1R15A,BRF2,CPQ,OAS3,TICAM1,APOE,KAT7,DAB2IP,ICAM1,IFNAR1,CCR1,TLR3,XCR1,NOS2,TAC4,MAPT,OAS2,IFNAR2,CCR9,TOMM7,NOTCH4,TLR7,LGALS9,IRF7,IL6,OAS1,CXCR6,HLA-G,IGLL5,TYK2,CCR3,FPR1,IRF3
GO:0006935	chemotaxis	10	491	0.56	0.017	9606.ENSP00000225512,9606.ENSP00000256935,9606.ENSP00000296140,9606.ENSP00000310405,9606.ENSP00000350256,9606.ENSP00000378856,9606.ENSP00000385675,9606.ENSP00000395704,9606.ENSP00000441600,9606.ENSP00000471493	WNT3,DOCK2,CCR1,XCR1,CCR9,LGALS9,IL6,CXCR6,CCR3,FPR1
GO:0034121	regulation of toll-like receptor signaling pathway	4	64	1.04	0.0175	9606.ENSP00000248244,9606.ENSP00000259371,9606.ENSP00000296795,9606.ENSP00000380697	TICAM1,DAB2IP,TLR3,IRF7
GO:0060338	regulation of type I interferon-mediated signaling pathway	3	26	1.31	0.0175	9606.ENSP00000343957,9606.ENSP00000380697,9606.ENSP00000471896	IFNAR2,IRF7,IRF3
GO:0097300	programmed necrotic cell death	3	26	1.31	0.0175	9606.ENSP00000248244,9606.ENSP00000296795,9606.ENSP00000471896	TICAM1,TLR3,IRF3
GO:0032103	positive regulation of response to external stimulus	10	499	0.55	0.018	9606.ENSP00000160262,9606.ENSP00000248244,9606.ENSP00000296140,9606.ENSP00000296795,9606.ENSP00000370034,9606.ENSP00000378856,9606.ENSP00000380697,9606.ENSP00000385675,9606.ENSP00000436812,9606.ENSP00000471896	ICAM3,TICAM1,CCR1,TLR3,TLR7,LGALS9,IRF7,IL6,MUC5B,IRF3
GO:0006925	inflammatory cell apoptotic process	2	5	1.85	0.0184	9606.ENSP00000385675,9606.ENSP00000471896	IL6,IRF3
GO:0032803	regulation of low-density lipoprotein particle receptor catabolic process	2	5	1.85	0.0184	9606.ENSP00000252486,9606.ENSP00000483552	APOE,FURIN
GO:0033028	myeloid cell apoptotic process	2	5	1.85	0.0184	9606.ENSP00000385675,9606.ENSP00000471896	IL6,IRF3
GO:0045356	positive regulation of interferon-alpha biosynthetic process	2	5	1.85	0.0184	9606.ENSP00000296795,9606.ENSP00000370034	TLR3,TLR7
GO:0050727	regulation of inflammatory response	8	338	0.62	0.0206	9606.ENSP00000248244,9606.ENSP00000252486,9606.ENSP00000296795,9606.ENSP00000303507,9606.ENSP00000327251,9606.ENSP00000370034,9606.ENSP00000385675,9606.ENSP00000431254	TICAM1,APOE,TLR3,BCR,NOS2,TLR7,IL6,IGLL5
GO:0051251	positive regulation of lymphocyte activation	7	260	0.68	0.0209	9606.ENSP00000248244,9606.ENSP00000378856,9606.ENSP00000382800,9606.ENSP00000385675,9606.ENSP00000386766,9606.ENSP00000412927,9606.ENSP00000431254	TICAM1,LGALS9,RUNX3,IL6,SLC39A10,HLA-G,IGLL5
GO:0007249	I-kappaB kinase/NF-kappaB signaling	4	70	1	0.0211	9606.ENSP00000248244,9606.ENSP00000259371,9606.ENSP00000296795,9606.ENSP00000370034	TICAM1,DAB2IP,TLR3,TLR7
GO:0002252	immune effector process	14	927	0.43	0.0213	9606.ENSP00000228928,9606.ENSP00000248244,9606.ENSP00000256935,9606.ENSP00000264832,9606.ENSP00000296795,9606.ENSP00000342278,9606.ENSP00000343957,9606.ENSP00000370034,9606.ENSP00000380697,9606.ENSP00000385675,9606.ENSP00000388001,9606.ENSP00000431254,9606.ENSP00000471493,9606.ENSP00000471896	OAS3,TICAM1,DOCK2,ICAM1,TLR3,OAS2,IFNAR2,TLR7,IRF7,IL6,OAS1,IGLL5,FPR1,IRF3
GO:0098586	cellular response to virus	3	30	1.25	0.0214	9606.ENSP00000378856,9606.ENSP00000380697,9606.ENSP00000471896	LGALS9,IRF7,IRF3
GO:0043171	peptide catabolic process	3	31	1.23	0.0229	9606.ENSP00000220763,9606.ENSP00000296754,9606.ENSP00000400376	CPQ,ERAP1,ERAP2
GO:0034128	negative regulation of MyD88-independent toll-like receptor signaling pathway	2	7	1.7	0.0273	9606.ENSP00000248244,9606.ENSP00000296795	TICAM1,TLR3
GO:0060700	regulation of ribonuclease activity	2	7	1.7	0.0273	9606.ENSP00000228928,9606.ENSP00000388001	OAS3,OAS1
GO:0032735	positive regulation of interleukin-12 production	3	34	1.19	0.0281	9606.ENSP00000296795,9606.ENSP00000378856,9606.ENSP00000412927	TLR3,LGALS9,HLA-G
GO:0002250	adaptive immune response	7	280	0.64	0.0288	9606.ENSP00000264832,9606.ENSP00000296754,9606.ENSP00000380697,9606.ENSP00000385675,9606.ENSP00000400376,9606.ENSP00000431254,9606.ENSP00000478289	ICAM1,ERAP1,IRF7,IL6,ERAP2,IGLL5,IGHV4-38-2
GO:0031349	positive regulation of defense response	8	365	0.59	0.0293	9606.ENSP00000160262,9606.ENSP00000248244,9606.ENSP00000296795,9606.ENSP00000370034,9606.ENSP00000380697,9606.ENSP00000385675,9606.ENSP00000436812,9606.ENSP00000471896	ICAM3,TICAM1,TLR3,TLR7,IRF7,IL6,MUC5B,IRF3
GO:0051716	cellular response to stimulus	51	6212	0.16	0.0293	9606.ENSP00000160262,9606.ENSP00000200453,9606.ENSP00000220659,9606.ENSP00000222115,9606.ENSP00000225512,9606.ENSP00000228928,9606.ENSP00000248244,9606.ENSP00000252486,9606.ENSP00000256935,9606.ENSP00000259021,9606.ENSP00000259371,9606.ENSP00000262394,9606.ENSP00000264832,9606.ENSP00000270139,9606.ENSP00000296140,9606.ENSP00000296754,9606.ENSP00000296795,9606.ENSP00000303507,9606.ENSP00000310405,…	ICAM3,PPP1R15A,BRF2,HAS1,WNT3,OAS3,TICAM1,APOE,DOCK2,KAT7,DAB2IP,WSB1,ICAM1,IFNAR1,CCR1,ERAP1,TLR3,BCR,XCR1,ALOXE3,NOS2,TAC4,MAPT,OAS2,IFNAR2,CCR9,TOMM7,CLIC4,RCAN3,NOTCH4,TLR7,LGALS9,IRF7,CRHR1,KSR1,AKAP12,IL6,OAS1,PLEKHM1,CXCR6,ERAP2,ARHGAP27,HLA-G,IGLL5,TYK2,MUC5B,CCR3,FPR1,IRF3,GNAZ,FURIN
GO:0050871	positive regulation of B cell activation	4	80	0.95	0.0301	9606.ENSP00000248244,9606.ENSP00000385675,9606.ENSP00000386766,9606.ENSP00000431254	TICAM1,IL6,SLC39A10,IGLL5
GO:0045080	positive regulation of chemokine biosynthetic process	2	8	1.64	0.0314	9606.ENSP00000248244,9606.ENSP00000296795	TICAM1,TLR3
GO:0072386	plus-end-directed organelle transport along microtubule	2	8	1.64	0.0314	9606.ENSP00000296137,9606.ENSP00000340820	FYCO1,MAPT
GO:0034122	negative regulation of toll-like receptor signaling pathway	3	38	1.14	0.0357	9606.ENSP00000248244,9606.ENSP00000259371,9606.ENSP00000296795	TICAM1,DAB2IP,TLR3
GO:0051239	regulation of multicellular organismal process	28	2788	0.25	0.0363	9606.ENSP00000225512,9606.ENSP00000248244,9606.ENSP00000252486,9606.ENSP00000259371,9606.ENSP00000264832,9606.ENSP00000296140,9606.ENSP00000296754,9606.ENSP00000296795,9606.ENSP00000297632,9606.ENSP00000303507,9606.ENSP00000327251,9606.ENSP00000334042,9606.ENSP00000340820,9606.ENSP00000342278,9606.ENSP00000363071,9606.ENSP00000363513,9606.ENSP00000364163,9606.ENSP00000370034,9606.ENSP00000378856,…	WNT3,TICAM1,APOE,DAB2IP,ICAM1,CCR1,ERAP1,TLR3,TMEM65,BCR,NOS2,TAC4,MAPT,OAS2,DES,NCMAP,NOTCH4,TLR7,LGALS9,IRF7,CRHR1,RUNX3,IL6,PLEKHM1,HLA-G,CCR3,IRF3,FURIN
GO:0019885	antigen processing and presentation of endogenous peptide antigen via MHC class I	2	9	1.59	0.037	9606.ENSP00000296754,9606.ENSP00000400376	ERAP1,ERAP2
GO:0001819	positive regulation of cytokine production	8	390	0.56	0.0409	9606.ENSP00000248244,9606.ENSP00000296795,9606.ENSP00000370034,9606.ENSP00000378856,9606.ENSP00000380697,9606.ENSP00000385675,9606.ENSP00000412927,9606.ENSP00000471896	TICAM1,TLR3,TLR7,LGALS9,IRF7,IL6,HLA-G,IRF3
GO:0001886	endothelial cell morphogenesis	2	10	1.55	0.0431	9606.ENSP00000363500,9606.ENSP00000364163	CLIC4,NOTCH4
GO:0002887	negative regulation of myeloid leukocyte mediated immunity	2	10	1.55	0.0431	9606.ENSP00000303507,9606.ENSP00000378856	BCR,LGALS9
GO:0034138	toll-like receptor 3 signaling pathway	2	10	1.55	0.0431	9606.ENSP00000248244,9606.ENSP00000296795	TICAM1,TLR3
GO:0046598	positive regulation of viral entry into host cell	2	10	1.55	0.0431	9606.ENSP00000378856,9606.ENSP00000381588	LGALS9,TMPRSS2
GO:0060340	positive regulation of type I interferon-mediated signaling pathway	2	10	1.55	0.0431	9606.ENSP00000380697,9606.ENSP00000471896	IRF7,IRF3
GO:0040011	locomotion	15	1144	0.36	0.0438	9606.ENSP00000225512,9606.ENSP00000256935,9606.ENSP00000259371,9606.ENSP00000264832,9606.ENSP00000296140,9606.ENSP00000310405,9606.ENSP00000311273,9606.ENSP00000350256,9606.ENSP00000378856,9606.ENSP00000385675,9606.ENSP00000395704,9606.ENSP00000431254,9606.ENSP00000431885,9606.ENSP00000441600,9606.ENSP00000471493	WNT3,DOCK2,DAB2IP,ICAM1,CCR1,XCR1,DNAH7,CCR9,LGALS9,IL6,CXCR6,IGLL5,TYK2,CCR3,FPR1
GO:0001885	endothelial cell development	3	43	1.09	0.0446	9606.ENSP00000264832,9606.ENSP00000363500,9606.ENSP00000364163	ICAM1,CLIC4,NOTCH4
GO:0002474	antigen processing and presentation of peptide antigen via MHC class I	3	43	1.09	0.0446	9606.ENSP00000296754,9606.ENSP00000400376,9606.ENSP00000412927	ERAP1,ERAP2,HLA-G
GO:0043301	negative regulation of leukocyte degranulation	2	11	1.51	0.0467	9606.ENSP00000303507,9606.ENSP00000378856	BCR,LGALS9
GO:2001198	regulation of dendritic cell differentiation	2	11	1.51	0.0467	9606.ENSP00000378856,9606.ENSP00000412927	LGALS9,HLA-G
GO:0072503	cellular divalent inorganic cation homeostasis	8	407	0.54	0.0475	9606.ENSP00000252486,9606.ENSP00000296140,9606.ENSP00000310405,9606.ENSP00000334042,9606.ENSP00000350256,9606.ENSP00000386766,9606.ENSP00000441600,9606.ENSP00000471493	APOE,CCR1,XCR1,TAC4,CCR9,SLC39A10,CCR3,FPR1
GO:0050865	regulation of cell activation	9	506	0.5	0.0495	9606.ENSP00000248244,9606.ENSP00000252486,9606.ENSP00000303507,9606.ENSP00000378856,9606.ENSP00000382800,9606.ENSP00000385675,9606.ENSP00000386766,9606.ENSP00000412927,9606.ENSP00000431254	TICAM1,APOE,BCR,LGALS9,RUNX3,IL6,SLC39A10,HLA-G,IGLL5

## Sheet: MF
Table 4
#term ID	term description	observed gene count	background gene count	strength	false discovery rate	matching proteins in your network (IDs)	matching proteins in your network (labels)
GO:0001730	2'-5'-oligoadenylate synthetase activity	3	3	2.25	0.00039	9606.ENSP00000228928,9606.ENSP00000342278,9606.ENSP00000388001	OAS3,OAS2,OAS1
GO:0004896	cytokine receptor activity	7	91	1.13	0.00039	9606.ENSP00000270139,9606.ENSP00000296140,9606.ENSP00000310405,9606.ENSP00000343957,9606.ENSP00000350256,9606.ENSP00000395704,9606.ENSP00000441600	IFNAR1,CCR1,XCR1,IFNAR2,CCR9,CXCR6,CCR3
GO:0004950	chemokine receptor activity	5	27	1.51	0.00039	9606.ENSP00000296140,9606.ENSP00000310405,9606.ENSP00000350256,9606.ENSP00000395704,9606.ENSP00000441600	CCR1,XCR1,CCR9,CXCR6,CCR3
GO:0003725	double-stranded RNA binding	5	70	1.1	0.0055	9606.ENSP00000228928,9606.ENSP00000296795,9606.ENSP00000342278,9606.ENSP00000370034,9606.ENSP00000388001	OAS3,TLR3,OAS2,TLR7,OAS1
GO:0016493	C-C chemokine receptor activity	3	13	1.61	0.0064	9606.ENSP00000296140,9606.ENSP00000350256,9606.ENSP00000441600	CCR1,CCR9,CCR3
GO:0008528	G protein-coupled peptide receptor activity	6	132	0.9	0.0078	9606.ENSP00000296140,9606.ENSP00000310405,9606.ENSP00000350256,9606.ENSP00000395704,9606.ENSP00000441600,9606.ENSP00000471493	CCR1,XCR1,CCR9,CXCR6,CCR3,FPR1
GO:0004905	type I interferon receptor activity	2	2	2.25	0.0087	9606.ENSP00000270139,9606.ENSP00000343957	IFNAR1,IFNAR2
GO:0019962	type I interferon binding	2	2	2.25	0.0087	9606.ENSP00000270139,9606.ENSP00000343957	IFNAR1,IFNAR2
GO:0019955	cytokine binding	5	99	0.95	0.0116	9606.ENSP00000270139,9606.ENSP00000296140,9606.ENSP00000343957,9606.ENSP00000395704,9606.ENSP00000441600	IFNAR1,CCR1,IFNAR2,CXCR6,CCR3
GO:0003823	antigen binding	4	56	1.1	0.0117	9606.ENSP00000412927,9606.ENSP00000431254,9606.ENSP00000478289,9606.ENSP00000483018	HLA-G,IGLL5,IGHV4-38-2,ABO
GO:0019956	chemokine binding	3	22	1.38	0.0117	9606.ENSP00000296140,9606.ENSP00000395704,9606.ENSP00000441600	CCR1,CXCR6,CCR3
GO:0005138	interleukin-6 receptor binding	2	5	1.85	0.0169	9606.ENSP00000296754,9606.ENSP00000385675	ERAP1,IL6
GO:0005102	signaling receptor binding	19	1513	0.35	0.0206	9606.ENSP00000160262,9606.ENSP00000221980,9606.ENSP00000225512,9606.ENSP00000252486,9606.ENSP00000256935,9606.ENSP00000259371,9606.ENSP00000264832,9606.ENSP00000296754,9606.ENSP00000327251,9606.ENSP00000334042,9606.ENSP00000340820,9606.ENSP00000342114,9606.ENSP00000381293,9606.ENSP00000385675,9606.ENSP00000412927,9606.ENSP00000431254,9606.ENSP00000431885,9606.ENSP00000471493,9606.ENSP00000478892	ICAM3,ICAM5,WNT3,APOE,DOCK2,DAB2IP,ICAM1,ERAP1,NOS2,TAC4,MAPT,ICAM4,NSF,IL6,HLA-G,IGLL5,TYK2,FPR1,GNAZ
GO:0032266	phosphatidylinositol-3-phosphate binding	3	38	1.14	0.0348	9606.ENSP00000259371,9606.ENSP00000263265,9606.ENSP00000290974	DAB2IP,PLEKHA4,ZFYVE28
GO:0004177	aminopeptidase activity	3	44	1.08	0.049	9606.ENSP00000262960,9606.ENSP00000296754,9606.ENSP00000400376	DPP9,ERAP1,ERAP2
GO:0005488	binding	82	11878	0.09	0.049	9606.ENSP00000160262,9606.ENSP00000200453,9606.ENSP00000220659,9606.ENSP00000220763,9606.ENSP00000221399,9606.ENSP00000221980,9606.ENSP00000225512,9606.ENSP00000228928,9606.ENSP00000248244,9606.ENSP00000252486,9606.ENSP00000256935,9606.ENSP00000259021,9606.ENSP00000259371,9606.ENSP00000262960,9606.ENSP00000263116,9606.ENSP00000263265,9606.ENSP00000263278,9606.ENSP00000264832,9606.ENSP00000270139,…	ICAM3,PPP1R15A,BRF2,CPQ,TULP2,ICAM5,WNT3,OAS3,TICAM1,APOE,DOCK2,KAT7,DAB2IP,DPP9,RAB36,PLEKHA4,HSD17B14,ICAM1,IFNAR1,ZFYVE28,RAVER1,LZTFL1,FYCO1,CCR1,ERAP1,TLR3,BCR,NUDCD2,DNAH7,SPEG,ALOXE3,TTLL11,STXBP5,ZBTB11,SRRM1,NOS2,SPPL2C,TAC4,ARL17A,MAPT,ICAM4,OAS2,CEP97,IFNAR2,TMEM181,FOXP4,PCDH15,DES,RCAN3,NOTCH4,TLR7,FDX1L,HMMR,LGALS9,CCHCR1,IRF7,NSF,KSR1,RUNX3,ZGLP1,AKAP12,IL6,NUCB1,OAS1,DLX3,PLEKHM1,…
GO:0019957	C-C chemokine binding	2	11	1.51	0.049	9606.ENSP00000296140,9606.ENSP00000441600	CCR1,CCR3

## Sheet: CC
Table 5
#term ID	term description	observed gene count	background gene count	strength	false discovery rate	matching proteins in your network (IDs)	matching proteins in your network (labels)
GO:0005887	integral component of plasma membrane	25	1564	0.45	0.00049	9606.ENSP00000160262,9606.ENSP00000221980,9606.ENSP00000222115,9606.ENSP00000264832,9606.ENSP00000270139,9606.ENSP00000296140,9606.ENSP00000296795,9606.ENSP00000310405,9606.ENSP00000321826,9606.ENSP00000342114,9606.ENSP00000343957,9606.ENSP00000346298,9606.ENSP00000350256,9606.ENSP00000363068,9606.ENSP00000363513,9606.ENSP00000364163,9606.ENSP00000373713,9606.ENSP00000381333,9606.ENSP00000381588,…	ICAM3,ICAM5,HAS1,ICAM1,IFNAR1,CCR1,TLR3,XCR1,STXBP5,ICAM4,IFNAR2,SLC6A20,CCR9,PCDH15,NCMAP,NOTCH4,SACM1L,CRHR1,TMPRSS2,STEAP1B,IL6,SLC39A10,CXCR6,CCR3,FPR1
GO:0031226	intrinsic component of plasma membrane	26	1641	0.45	0.00049	9606.ENSP00000160262,9606.ENSP00000221980,9606.ENSP00000222115,9606.ENSP00000259371,9606.ENSP00000264832,9606.ENSP00000270139,9606.ENSP00000296140,9606.ENSP00000296795,9606.ENSP00000310405,9606.ENSP00000321826,9606.ENSP00000342114,9606.ENSP00000343957,9606.ENSP00000346298,9606.ENSP00000350256,9606.ENSP00000363068,9606.ENSP00000363513,9606.ENSP00000364163,9606.ENSP00000373713,9606.ENSP00000381333,…	ICAM3,ICAM5,HAS1,DAB2IP,ICAM1,IFNAR1,CCR1,TLR3,XCR1,STXBP5,ICAM4,IFNAR2,SLC6A20,CCR9,PCDH15,NCMAP,NOTCH4,SACM1L,CRHR1,TMPRSS2,STEAP1B,IL6,SLC39A10,CXCR6,CCR3,FPR1
GO:0071944	cell periphery	50	5254	0.22	0.0035	9606.ENSP00000160262,9606.ENSP00000221980,9606.ENSP00000222115,9606.ENSP00000225512,9606.ENSP00000228928,9606.ENSP00000252486,9606.ENSP00000259371,9606.ENSP00000263265,9606.ENSP00000264832,9606.ENSP00000270139,9606.ENSP00000296140,9606.ENSP00000296754,9606.ENSP00000296795,9606.ENSP00000297632,9606.ENSP00000303507,9606.ENSP00000310405,9606.ENSP00000321826,9606.ENSP00000327251,9606.ENSP00000340820,…	ICAM3,ICAM5,HAS1,WNT3,OAS3,APOE,DAB2IP,PLEKHA4,ICAM1,IFNAR1,CCR1,ERAP1,TLR3,TMEM65,BCR,XCR1,STXBP5,NOS2,MAPT,ICAM4,IFNAR2,SLC6A20,CCR9,PCDH15,DES,CLIC4,NCMAP,NOTCH4,TLR7,SACM1L,HMMR,NSF,CRHR1,TMPRSS2,KSR1,STEAP1B,AKAP12,IL6,SLC39A10,CXCR6,ERAP2,HLA-G,IGLL5,TYK2,MUC5B,CCR3,FPR1,IGHV4-38-2,GNAZ,FURIN
GO:0005886	plasma membrane	49	5159	0.22	0.0036	9606.ENSP00000160262,9606.ENSP00000221980,9606.ENSP00000222115,9606.ENSP00000225512,9606.ENSP00000228928,9606.ENSP00000252486,9606.ENSP00000259371,9606.ENSP00000263265,9606.ENSP00000264832,9606.ENSP00000270139,9606.ENSP00000296140,9606.ENSP00000296754,9606.ENSP00000296795,9606.ENSP00000297632,9606.ENSP00000303507,9606.ENSP00000310405,9606.ENSP00000321826,9606.ENSP00000340820,9606.ENSP00000342114,…	ICAM3,ICAM5,HAS1,WNT3,OAS3,APOE,DAB2IP,PLEKHA4,ICAM1,IFNAR1,CCR1,ERAP1,TLR3,TMEM65,BCR,XCR1,STXBP5,MAPT,ICAM4,IFNAR2,SLC6A20,CCR9,PCDH15,DES,CLIC4,NCMAP,NOTCH4,TLR7,SACM1L,HMMR,NSF,CRHR1,TMPRSS2,KSR1,STEAP1B,AKAP12,IL6,SLC39A10,CXCR6,ERAP2,HLA-G,IGLL5,TYK2,MUC5B,CCR3,FPR1,IGHV4-38-2,GNAZ,FURIN
GO:0005768	endosome	14	876	0.45	0.0326	9606.ENSP00000248244,9606.ENSP00000252486,9606.ENSP00000270139,9606.ENSP00000290974,9606.ENSP00000296137,9606.ENSP00000296795,9606.ENSP00000370034,9606.ENSP00000380697,9606.ENSP00000381333,9606.ENSP00000384370,9606.ENSP00000385923,9606.ENSP00000389913,9606.ENSP00000412927,9606.ENSP00000483552	TICAM1,APOE,IFNAR1,ZFYVE28,FYCO1,TLR3,TLR7,IRF7,CRHR1,STEAP1B,NUCB1,PLEKHM1,HLA-G,FURIN
GO:0098576	lumenal side of membrane	3	29	1.26	0.0433	9606.ENSP00000332488,9606.ENSP00000385923,9606.ENSP00000412927	SPPL2C,NUCB1,HLA-G
GO:0098552	side of membrane	9	436	0.56	0.0455	9606.ENSP00000259371,9606.ENSP00000264832,9606.ENSP00000296140,9606.ENSP00000332488,9606.ENSP00000385923,9606.ENSP00000412927,9606.ENSP00000431254,9606.ENSP00000431885,9606.ENSP00000478892	DAB2IP,ICAM1,CCR1,SPPL2C,NUCB1,HLA-G,IGLL5,TYK2,GNAZ

## Sheet: Publications
Table 6
#term ID	term description	observed gene count	background gene count	strength	false discovery rate	matching proteins in your network (IDs)	matching proteins in your network (labels)
PMID:33811212	(2021) Genetic variability in COVID-19-related genes in the Brazilian population.	9	12	2.12	4.57e-10	9606.ENSP00000296135,9606.ENSP00000296137,9606.ENSP00000310405,9606.ENSP00000346298,9606.ENSP00000350256,9606.ENSP00000381588,9606.ENSP00000385675,9606.ENSP00000395704,9606.ENSP00000483552	LZTFL1,FYCO1,XCR1,SLC6A20,CCR9,TMPRSS2,IL6,CXCR6,FURIN
PMID:33824725	(2021) Genetic variability in COVID-19-related genes in the Brazilian population.	9	12	2.12	4.57e-10	9606.ENSP00000296135,9606.ENSP00000296137,9606.ENSP00000310405,9606.ENSP00000346298,9606.ENSP00000350256,9606.ENSP00000381588,9606.ENSP00000385675,9606.ENSP00000395704,9606.ENSP00000483552	LZTFL1,FYCO1,XCR1,SLC6A20,CCR9,TMPRSS2,IL6,CXCR6,FURIN
PMID:32829096	(2020) Screening non-MAPT genes of the Chr17q21 H1 haplotype in Parkinson's disease.	8	9	2.2	2.44e-09	9606.ENSP00000262419,9606.ENSP00000326324,9606.ENSP00000332488,9606.ENSP00000337478,9606.ENSP00000340820,9606.ENSP00000381333,9606.ENSP00000404247,9606.ENSP00000459551	KANSL1,LRRC37A,SPPL2C,ARL17A,MAPT,CRHR1,ARL17B,LRRC37A2
PMID:27166190	(2016) Targeted inhibition of STATs and IRFs as a potential treatment strategy in cardiovascular disease.	11	53	1.56	6.36e-09	9606.ENSP00000252486,9606.ENSP00000256935,9606.ENSP00000264832,9606.ENSP00000270139,9606.ENSP00000327251,9606.ENSP00000342278,9606.ENSP00000343957,9606.ENSP00000380697,9606.ENSP00000385675,9606.ENSP00000431885,9606.ENSP00000471896	APOE,DOCK2,ICAM1,IFNAR1,NOS2,OAS2,IFNAR2,IRF7,IL6,TYK2,IRF3
PMID:27712625	(2016) Interaction of SARS and MERS Coronaviruses with the Antiviral Interferon Response.	10	40	1.64	1.45e-08	9606.ENSP00000200453,9606.ENSP00000248244,9606.ENSP00000270139,9606.ENSP00000296795,9606.ENSP00000343957,9606.ENSP00000370034,9606.ENSP00000380697,9606.ENSP00000388001,9606.ENSP00000431885,9606.ENSP00000471896	PPP1R15A,TICAM1,IFNAR1,TLR3,IFNAR2,TLR7,IRF7,OAS1,TYK2,IRF3
PMID:18841330	(2009) Tick-borne flaviviruses: dissecting host immune responses and virus countermeasures.	9	27	1.77	2.27e-08	9606.ENSP00000270139,9606.ENSP00000296795,9606.ENSP00000343957,9606.ENSP00000370034,9606.ENSP00000380697,9606.ENSP00000385675,9606.ENSP00000431885,9606.ENSP00000471896,9606.ENSP00000483552	IFNAR1,TLR3,IFNAR2,TLR7,IRF7,IL6,TYK2,IRF3,FURIN
PMID:33719829	(2021) COVID-19 and human reproduction: A pandemic that packs a serious punch.	7	8	2.19	4.22e-08	9606.ENSP00000296135,9606.ENSP00000296137,9606.ENSP00000310405,9606.ENSP00000346298,9606.ENSP00000350256,9606.ENSP00000381588,9606.ENSP00000395704	LZTFL1,FYCO1,XCR1,SLC6A20,CCR9,TMPRSS2,CXCR6
PMID:33868239	(2021) Genetics Insight for COVID-19 Susceptibility and Severity: A Review.	8	17	1.92	4.22e-08	9606.ENSP00000296135,9606.ENSP00000296137,9606.ENSP00000310405,9606.ENSP00000346298,9606.ENSP00000350256,9606.ENSP00000381588,9606.ENSP00000385675,9606.ENSP00000395704	LZTFL1,FYCO1,XCR1,SLC6A20,CCR9,TMPRSS2,IL6,CXCR6
PMID:28432378	(2017) Advances in anti-viral immune defence: revealing the importance of the IFN JAKSTAT pathway.	10	47	1.57	4.22e-08	9606.ENSP00000228928,9606.ENSP00000270139,9606.ENSP00000296795,9606.ENSP00000342278,9606.ENSP00000343957,9606.ENSP00000370034,9606.ENSP00000380697,9606.ENSP00000388001,9606.ENSP00000431885,9606.ENSP00000471896	OAS3,IFNAR1,TLR3,OAS2,IFNAR2,TLR7,IRF7,OAS1,TYK2,IRF3
PMID:31635238	(2019) Viral Innate Immune Evasion and the Pathogenesis of Emerging RNA Virus Infections.	10	52	1.53	7.19e-08	9606.ENSP00000248244,9606.ENSP00000270139,9606.ENSP00000296795,9606.ENSP00000343957,9606.ENSP00000370034,9606.ENSP00000380697,9606.ENSP00000385675,9606.ENSP00000388001,9606.ENSP00000431885,9606.ENSP00000471896	TICAM1,IFNAR1,TLR3,IFNAR2,TLR7,IRF7,IL6,OAS1,TYK2,IRF3
PMID:27847245	(2017) Celastrol inhibits dengue virus replication via up-regulating type I interferon and downstream interferon-stimulated responses.	8	20	1.85	8.08e-08	9606.ENSP00000228928,9606.ENSP00000270139,9606.ENSP00000342278,9606.ENSP00000343957,9606.ENSP00000380697,9606.ENSP00000388001,9606.ENSP00000431885,9606.ENSP00000471896	OAS3,IFNAR1,OAS2,IFNAR2,IRF7,OAS1,TYK2,IRF3
PMID:24178712	(2013) The innate immune playbook for restricting West Nile virus infection.	10	57	1.49	1.27e-07	9606.ENSP00000270139,9606.ENSP00000296795,9606.ENSP00000370034,9606.ENSP00000380697,9606.ENSP00000385675,9606.ENSP00000388001,9606.ENSP00000431885,9606.ENSP00000441600,9606.ENSP00000471896,9606.ENSP00000483552	IFNAR1,TLR3,TLR7,IRF7,IL6,OAS1,TYK2,CCR3,IRF3,FURIN
PMID:22479521	(2012) RNA sensors enable human mast cell anti-viral chemokine production and IFN-mediated protection in response to antibody-enhanced dengue virus infection.	9	37	1.63	1.27e-07	9606.ENSP00000248244,9606.ENSP00000270139,9606.ENSP00000296795,9606.ENSP00000342278,9606.ENSP00000343957,9606.ENSP00000370034,9606.ENSP00000380697,9606.ENSP00000385675,9606.ENSP00000471896	TICAM1,IFNAR1,TLR3,OAS2,IFNAR2,TLR7,IRF7,IL6,IRF3
PMID:22572391	(2012) SARS coronavirus pathogenesis: host innate immune responses and viral antagonism of interferon.	10	60	1.47	1.83e-07	9606.ENSP00000270139,9606.ENSP00000296140,9606.ENSP00000296795,9606.ENSP00000343957,9606.ENSP00000370034,9606.ENSP00000380697,9606.ENSP00000385675,9606.ENSP00000388001,9606.ENSP00000431885,9606.ENSP00000471896	IFNAR1,CCR1,TLR3,IFNAR2,TLR7,IRF7,IL6,OAS1,TYK2,IRF3
PMID:31178872	(2019) Direct Inhibition of IRF-Dependent Transcriptional Regulatory Mechanisms Associated With Disease.	11	86	1.35	1.94e-07	9606.ENSP00000256935,9606.ENSP00000270139,9606.ENSP00000296795,9606.ENSP00000327251,9606.ENSP00000342278,9606.ENSP00000343957,9606.ENSP00000370034,9606.ENSP00000385675,9606.ENSP00000388001,9606.ENSP00000431885,9606.ENSP00000471896	DOCK2,IFNAR1,TLR3,NOS2,OAS2,IFNAR2,TLR7,IL6,OAS1,TYK2,IRF3
PMID:28861088	(2017) The Unresolved Role of Interferon-Lambda in Asthma Bronchiale.	10	61	1.46	1.94e-07	9606.ENSP00000264832,9606.ENSP00000270139,9606.ENSP00000296795,9606.ENSP00000343957,9606.ENSP00000370034,9606.ENSP00000380697,9606.ENSP00000385675,9606.ENSP00000388001,9606.ENSP00000431885,9606.ENSP00000471896	ICAM1,IFNAR1,TLR3,IFNAR2,TLR7,IRF7,IL6,OAS1,TYK2,IRF3
PMID:29345964	(2018) Immune Response to Dengue and Zika.	10	62	1.45	2e-07	9606.ENSP00000160262,9606.ENSP00000270139,9606.ENSP00000296795,9606.ENSP00000343957,9606.ENSP00000370034,9606.ENSP00000380697,9606.ENSP00000385675,9606.ENSP00000431885,9606.ENSP00000471896,9606.ENSP00000483552	ICAM3,IFNAR1,TLR3,IFNAR2,TLR7,IRF7,IL6,TYK2,IRF3,FURIN
PMID:23223197	(2012) Human metapneumovirus antagonism of innate immune responses.	9	41	1.59	2e-07	9606.ENSP00000270139,9606.ENSP00000296795,9606.ENSP00000343957,9606.ENSP00000370034,9606.ENSP00000380697,9606.ENSP00000385675,9606.ENSP00000388001,9606.ENSP00000431885,9606.ENSP00000471896	IFNAR1,TLR3,IFNAR2,TLR7,IRF7,IL6,OAS1,TYK2,IRF3
PMID:26703877	(2015) Interferon-stimulated genes-essential antiviral effectors implicated in resistance to Theiler's virus-induced demyelinating disease.	9	42	1.58	2.15e-07	9606.ENSP00000228928,9606.ENSP00000270139,9606.ENSP00000296795,9606.ENSP00000370034,9606.ENSP00000380697,9606.ENSP00000385675,9606.ENSP00000388001,9606.ENSP00000431885,9606.ENSP00000471896	OAS3,IFNAR1,TLR3,TLR7,IRF7,IL6,OAS1,TYK2,IRF3
PMID:19647099	(2009) Systems-based candidate genes for human response to influenza infection.	11	89	1.34	2.15e-07	9606.ENSP00000270139,9606.ENSP00000296795,9606.ENSP00000327251,9606.ENSP00000343957,9606.ENSP00000356468,9606.ENSP00000370034,9606.ENSP00000381588,9606.ENSP00000385675,9606.ENSP00000388001,9606.ENSP00000471896,9606.ENSP00000483552	IFNAR1,TLR3,NOS2,IFNAR2,IVNS1ABP,TLR7,TMPRSS2,IL6,OAS1,IRF3,FURIN
PMID:32270034	(2020) IL-27 signaling activates skin cells to induce innate antiviral proteins and protects against Zika virus infection.	9	43	1.57	2.36e-07	9606.ENSP00000228928,9606.ENSP00000270139,9606.ENSP00000296795,9606.ENSP00000342278,9606.ENSP00000370034,9606.ENSP00000385675,9606.ENSP00000388001,9606.ENSP00000431885,9606.ENSP00000471896	OAS3,IFNAR1,TLR3,OAS2,TLR7,IL6,OAS1,TYK2,IRF3
PMID:22736486	(2012) Oligodendroglia are limited in type I interferon induction and responsiveness in vivo.	8	28	1.7	3.79e-07	9606.ENSP00000270139,9606.ENSP00000296795,9606.ENSP00000342278,9606.ENSP00000343957,9606.ENSP00000370034,9606.ENSP00000380697,9606.ENSP00000385675,9606.ENSP00000471896	IFNAR1,TLR3,OAS2,IFNAR2,TLR7,IRF7,IL6,IRF3
PMID:26579391	(2014) Recent advances in the anti-HCV mechanisms of interferon.	9	47	1.53	4.35e-07	9606.ENSP00000228928,9606.ENSP00000270139,9606.ENSP00000296795,9606.ENSP00000343957,9606.ENSP00000370034,9606.ENSP00000380697,9606.ENSP00000388001,9606.ENSP00000431885,9606.ENSP00000471896	OAS3,IFNAR1,TLR3,IFNAR2,TLR7,IRF7,OAS1,TYK2,IRF3
PMID:20562257	(2010) IFN-gamma primes intact human coronary arteries and cultured coronary smooth muscle cells to double-stranded RNA- and self-RNA-induced inflammatory responses by upregulating TLR3 and melanoma differentiation-associated gene 5.	8	31	1.66	6.97e-07	9606.ENSP00000248244,9606.ENSP00000296795,9606.ENSP00000343957,9606.ENSP00000370034,9606.ENSP00000380697,9606.ENSP00000385675,9606.ENSP00000431885,9606.ENSP00000471896	TICAM1,TLR3,IFNAR2,TLR7,IRF7,IL6,TYK2,IRF3
PMID:33307546	(2021) Genetic mechanisms of critical illness in COVID-19.	6	7	2.18	7.4e-07	9606.ENSP00000228928,9606.ENSP00000262960,9606.ENSP00000342278,9606.ENSP00000343957,9606.ENSP00000388001,9606.ENSP00000431885	OAS3,DPP9,OAS2,IFNAR2,OAS1,TYK2
PMID:32558485	(2020) Genomewide Association Study of Severe Covid-19 with Respiratory Failure.	6	7	2.18	7.4e-07	9606.ENSP00000296135,9606.ENSP00000296137,9606.ENSP00000310405,9606.ENSP00000346298,9606.ENSP00000350256,9606.ENSP00000395704	LZTFL1,FYCO1,XCR1,SLC6A20,CCR9,CXCR6
PMID:21535878	(2011) SNPPicker: high quality tag SNP selection across multiple populations.	9	51	1.49	7.4e-07	9606.ENSP00000228928,9606.ENSP00000270139,9606.ENSP00000296795,9606.ENSP00000342278,9606.ENSP00000343957,9606.ENSP00000380697,9606.ENSP00000385675,9606.ENSP00000388001,9606.ENSP00000471896	OAS3,IFNAR1,TLR3,OAS2,IFNAR2,IRF7,IL6,OAS1,IRF3
PMID:22590678	(2012) Innate immunity evasion by Dengue virus.	8	33	1.63	9.19e-07	9606.ENSP00000270139,9606.ENSP00000296795,9606.ENSP00000343957,9606.ENSP00000370034,9606.ENSP00000380697,9606.ENSP00000385675,9606.ENSP00000431885,9606.ENSP00000471896	IFNAR1,TLR3,IFNAR2,TLR7,IRF7,IL6,TYK2,IRF3
PMID:30671054	(2018) IRF and STAT Transcription Factors - From Basic Biology to Roles in Infection, Protective Immunity, and Primary Immunodeficiencies.	9	54	1.47	1.04e-06	9606.ENSP00000248244,9606.ENSP00000270139,9606.ENSP00000296795,9606.ENSP00000343957,9606.ENSP00000370034,9606.ENSP00000380697,9606.ENSP00000385675,9606.ENSP00000431885,9606.ENSP00000471896	TICAM1,IFNAR1,TLR3,IFNAR2,TLR7,IRF7,IL6,TYK2,IRF3
PMID:29933625	(2018) Tick-Borne Flaviviruses and the Type I Interferon Response.	8	34	1.62	1.05e-06	9606.ENSP00000270139,9606.ENSP00000296795,9606.ENSP00000343957,9606.ENSP00000370034,9606.ENSP00000380697,9606.ENSP00000431885,9606.ENSP00000471896,9606.ENSP00000483552	IFNAR1,TLR3,IFNAR2,TLR7,IRF7,TYK2,IRF3,FURIN
PMID:29281739	(2017) Lower temperatures reduce type I interferon activity and promote alphaviral arthritis.	8	34	1.62	1.05e-06	9606.ENSP00000200453,9606.ENSP00000228928,9606.ENSP00000270139,9606.ENSP00000342278,9606.ENSP00000370034,9606.ENSP00000380697,9606.ENSP00000385675,9606.ENSP00000471896	PPP1R15A,OAS3,IFNAR1,OAS2,TLR7,IRF7,IL6,IRF3
PMID:28338050	(2017) Schisandrin A inhibits dengue viral replication via upregulating antiviral interferon responses through STAT signaling pathway.	7	19	1.81	1.09e-06	9606.ENSP00000228928,9606.ENSP00000270139,9606.ENSP00000342278,9606.ENSP00000380697,9606.ENSP00000388001,9606.ENSP00000431885,9606.ENSP00000471896	OAS3,IFNAR1,OAS2,IRF7,OAS1,TYK2,IRF3
PMID:26313525	(2015) Characterization of type I interferon pathway during hepatic differentiation of human pluripotent stem cells and hepatitis C virus infection.	9	55	1.46	1.09e-06	9606.ENSP00000270139,9606.ENSP00000296795,9606.ENSP00000343957,9606.ENSP00000370034,9606.ENSP00000380697,9606.ENSP00000385675,9606.ENSP00000388001,9606.ENSP00000431885,9606.ENSP00000471896	IFNAR1,TLR3,IFNAR2,TLR7,IRF7,IL6,OAS1,TYK2,IRF3
PMID:21685912	(2011) Identification of common variants influencing risk of the tauopathy progressive supranuclear palsy.	7	19	1.81	1.09e-06	9606.ENSP00000252486,9606.ENSP00000262419,9606.ENSP00000337478,9606.ENSP00000340820,9606.ENSP00000381333,9606.ENSP00000389913,9606.ENSP00000404247	APOE,KANSL1,ARL17A,MAPT,CRHR1,PLEKHM1,ARL17B
PMID:19885368	(2009) Unraveling the complexities of the interferon response during SARS-CoV infection.	8	35	1.61	1.11e-06	9606.ENSP00000270139,9606.ENSP00000296795,9606.ENSP00000343957,9606.ENSP00000370034,9606.ENSP00000380697,9606.ENSP00000385675,9606.ENSP00000431885,9606.ENSP00000471896	IFNAR1,TLR3,IFNAR2,TLR7,IRF7,IL6,TYK2,IRF3
PMID:20221421	(2009) Murine Coronavirus Cell Type Dependent Interaction with the Type I Interferon Response.	8	36	1.59	1.31e-06	9606.ENSP00000248244,9606.ENSP00000296795,9606.ENSP00000343957,9606.ENSP00000370034,9606.ENSP00000380697,9606.ENSP00000385675,9606.ENSP00000431885,9606.ENSP00000471896	TICAM1,TLR3,IFNAR2,TLR7,IRF7,IL6,TYK2,IRF3
PMID:26302811	(2017) Innate and Adaptive Immune Responses in Chronic HCV Infection.	9	58	1.44	1.41e-06	9606.ENSP00000252486,9606.ENSP00000296795,9606.ENSP00000342278,9606.ENSP00000370034,9606.ENSP00000378856,9606.ENSP00000380697,9606.ENSP00000385675,9606.ENSP00000388001,9606.ENSP00000471896	APOE,TLR3,OAS2,TLR7,LGALS9,IRF7,IL6,OAS1,IRF3
PMID:29258190	(2017) IFN-Beta: A Contentious Player in Host-Pathogen Interaction in Tuberculosis.	9	58	1.44	1.41e-06	9606.ENSP00000248244,9606.ENSP00000270139,9606.ENSP00000296795,9606.ENSP00000343957,9606.ENSP00000370034,9606.ENSP00000380697,9606.ENSP00000385675,9606.ENSP00000431885,9606.ENSP00000471896	TICAM1,IFNAR1,TLR3,IFNAR2,TLR7,IRF7,IL6,TYK2,IRF3
PMID:25544499	(2016) Emerging roles of interferon-stimulated genes in the innate immune response to hepatitis C virus infection.	11	116	1.22	1.41e-06	9606.ENSP00000228928,9606.ENSP00000252486,9606.ENSP00000270139,9606.ENSP00000296795,9606.ENSP00000327251,9606.ENSP00000343957,9606.ENSP00000370034,9606.ENSP00000380697,9606.ENSP00000388001,9606.ENSP00000431885,9606.ENSP00000471896	OAS3,APOE,IFNAR1,TLR3,NOS2,IFNAR2,TLR7,IRF7,OAS1,TYK2,IRF3
PMID:26410416	(2016) The type I interferons: Basic concepts and clinical relevance in immune-mediated inflammatory diseases.	8	37	1.58	1.41e-06	9606.ENSP00000270139,9606.ENSP00000296795,9606.ENSP00000343957,9606.ENSP00000370034,9606.ENSP00000380697,9606.ENSP00000385675,9606.ENSP00000431885,9606.ENSP00000471896	IFNAR1,TLR3,IFNAR2,TLR7,IRF7,IL6,TYK2,IRF3
PMID:24809023	(2014) The bacterial pathogen Listeria monocytogenes and the interferon family: type I, type II and type III interferons.	10	84	1.32	1.41e-06	9606.ENSP00000270139,9606.ENSP00000296795,9606.ENSP00000327251,9606.ENSP00000343957,9606.ENSP00000370034,9606.ENSP00000380697,9606.ENSP00000382800,9606.ENSP00000385675,9606.ENSP00000431885,9606.ENSP00000471896	IFNAR1,TLR3,NOS2,IFNAR2,TLR7,IRF7,RUNX3,IL6,TYK2,IRF3
PMID:22868377	(2013) Innate immune responses in hepatitis C virus infection.	10	84	1.32	1.41e-06	9606.ENSP00000248244,9606.ENSP00000270139,9606.ENSP00000296795,9606.ENSP00000343957,9606.ENSP00000370034,9606.ENSP00000380697,9606.ENSP00000385675,9606.ENSP00000388001,9606.ENSP00000431885,9606.ENSP00000471896	TICAM1,IFNAR1,TLR3,IFNAR2,TLR7,IRF7,IL6,OAS1,TYK2,IRF3
PMID:24062747	(2013) Aberrant Type I Interferon Regulation in Autoimmunity: Opposite Directions in MS and SLE, Shaped by Evolution and Body Ecology.	9	58	1.44	1.41e-06	9606.ENSP00000270139,9606.ENSP00000296795,9606.ENSP00000343957,9606.ENSP00000370034,9606.ENSP00000380697,9606.ENSP00000385675,9606.ENSP00000388001,9606.ENSP00000431885,9606.ENSP00000471896	IFNAR1,TLR3,IFNAR2,TLR7,IRF7,IL6,OAS1,TYK2,IRF3
PMID:24434318	(2013) Antiviral macrophage responses in flavivirus encephalitis.	8	37	1.58	1.41e-06	9606.ENSP00000160262,9606.ENSP00000264832,9606.ENSP00000270139,9606.ENSP00000296140,9606.ENSP00000296795,9606.ENSP00000327251,9606.ENSP00000370034,9606.ENSP00000385675	ICAM3,ICAM1,IFNAR1,CCR1,TLR3,NOS2,TLR7,IL6
PMID:27899424	(2017) Genetic architecture of sporadic frontotemporal dementia and overlap with Alzheimer's and Parkinson's diseases.	7	21	1.77	1.42e-06	9606.ENSP00000225512,9606.ENSP00000252486,9606.ENSP00000262419,9606.ENSP00000326324,9606.ENSP00000340820,9606.ENSP00000381333,9606.ENSP00000459551	WNT3,APOE,KANSL1,LRRC37A,MAPT,CRHR1,LRRC37A2
PMID:26694447	(2015) Innate Immunity and Immune Evasion by Enterovirus 71.	9	60	1.42	1.53e-06	9606.ENSP00000248244,9606.ENSP00000270139,9606.ENSP00000296795,9606.ENSP00000370034,9606.ENSP00000380697,9606.ENSP00000385675,9606.ENSP00000388001,9606.ENSP00000431885,9606.ENSP00000471896	TICAM1,IFNAR1,TLR3,TLR7,IRF7,IL6,OAS1,TYK2,IRF3
PMID:34109284	(2021) Profiling COVID-19 Genetic Research: A Data-Driven Study Utilizing Intelligent Bibliometrics.	6	10	2.02	1.68e-06	9606.ENSP00000228928,9606.ENSP00000342278,9606.ENSP00000381588,9606.ENSP00000385675,9606.ENSP00000388001,9606.ENSP00000483552	OAS3,OAS2,TMPRSS2,IL6,OAS1,FURIN
PMID:30167845	(2018) Insights into the pathogenesis of herpes simplex encephalitis from mouse models.	10	88	1.3	1.68e-06	9606.ENSP00000248244,9606.ENSP00000252486,9606.ENSP00000264832,9606.ENSP00000270139,9606.ENSP00000296795,9606.ENSP00000327251,9606.ENSP00000370034,9606.ENSP00000380697,9606.ENSP00000385675,9606.ENSP00000471896	TICAM1,APOE,ICAM1,IFNAR1,TLR3,NOS2,TLR7,IRF7,IL6,IRF3
PMID:27434537	(2016) Full Spectrum of LPS Activation in Alveolar Macrophages of Healthy Volunteers by Whole Transcriptomic Profiling.	9	61	1.42	1.68e-06	9606.ENSP00000228928,9606.ENSP00000248244,9606.ENSP00000270139,9606.ENSP00000342278,9606.ENSP00000343957,9606.ENSP00000380697,9606.ENSP00000385675,9606.ENSP00000388001,9606.ENSP00000471896	OAS3,TICAM1,IFNAR1,OAS2,IFNAR2,IRF7,IL6,OAS1,IRF3
PMID:24603599	(2014) An epigenetic signature in peripheral blood associated with the haplotype on 17q21.31, a risk factor for neurodegenerative tauopathy.	6	10	2.02	1.68e-06	9606.ENSP00000225512,9606.ENSP00000252486,9606.ENSP00000262419,9606.ENSP00000340820,9606.ENSP00000381333,9606.ENSP00000403323	WNT3,APOE,KANSL1,MAPT,CRHR1,ARHGAP27
PMID:24904537	(2014) A new paradigm: innate immune sensing of viruses via the unfolded protein response.	9	61	1.42	1.68e-06	9606.ENSP00000200453,9606.ENSP00000270139,9606.ENSP00000296795,9606.ENSP00000370034,9606.ENSP00000380697,9606.ENSP00000385675,9606.ENSP00000388001,9606.ENSP00000431885,9606.ENSP00000471896	PPP1R15A,IFNAR1,TLR3,TLR7,IRF7,IL6,OAS1,TYK2,IRF3
PMID:19557199	(2009) Virus and host determinants of West Nile virus pathogenesis.	7	22	1.75	1.68e-06	9606.ENSP00000270139,9606.ENSP00000296795,9606.ENSP00000370034,9606.ENSP00000388001,9606.ENSP00000431885,9606.ENSP00000471896,9606.ENSP00000483552	IFNAR1,TLR3,TLR7,OAS1,TYK2,IRF3,FURIN
PMID:30400182	(2018) Transcriptomics Reveal Antiviral Gene Induction in the Egyptian Rousette Bat Is Antagonized In Vitro by Marburg Virus Infection.	9	62	1.41	1.73e-06	9606.ENSP00000221980,9606.ENSP00000228928,9606.ENSP00000270139,9606.ENSP00000296795,9606.ENSP00000342278,9606.ENSP00000343957,9606.ENSP00000380697,9606.ENSP00000388001,9606.ENSP00000471896	ICAM5,OAS3,IFNAR1,TLR3,OAS2,IFNAR2,IRF7,OAS1,IRF3
PMID:25024400	(2014) An essential role for IFN-Beta in the induction of IFN-stimulated gene expression by LPS in macrophages.	8	40	1.55	1.82e-06	9606.ENSP00000270139,9606.ENSP00000296795,9606.ENSP00000327251,9606.ENSP00000343957,9606.ENSP00000380697,9606.ENSP00000385675,9606.ENSP00000388001,9606.ENSP00000471896	IFNAR1,TLR3,NOS2,IFNAR2,IRF7,IL6,OAS1,IRF3
PMID:27920759	(2016) Immune Responses to Influenza Virus and Its Correlation to Age and Inherited Factors.	9	63	1.4	1.9e-06	9606.ENSP00000296795,9606.ENSP00000342278,9606.ENSP00000343957,9606.ENSP00000370034,9606.ENSP00000380697,9606.ENSP00000385675,9606.ENSP00000431885,9606.ENSP00000471896,9606.ENSP00000478289	TLR3,OAS2,IFNAR2,TLR7,IRF7,IL6,TYK2,IRF3,IGHV4-38-2
PMID:21994630	(2010) Buying time-the immune system determinants of the incubation period to respiratory viruses.	8	41	1.54	2.09e-06	9606.ENSP00000270139,9606.ENSP00000296795,9606.ENSP00000343957,9606.ENSP00000370034,9606.ENSP00000380697,9606.ENSP00000385675,9606.ENSP00000431885,9606.ENSP00000471896	IFNAR1,TLR3,IFNAR2,TLR7,IRF7,IL6,TYK2,IRF3
PMID:31217193	(2019) Severe influenza pneumonitis in children with inherited TLR3 deficiency.	8	42	1.53	2.43e-06	9606.ENSP00000270139,9606.ENSP00000296795,9606.ENSP00000343957,9606.ENSP00000380697,9606.ENSP00000385675,9606.ENSP00000388001,9606.ENSP00000431885,9606.ENSP00000471896	IFNAR1,TLR3,IFNAR2,IRF7,IL6,OAS1,TYK2,IRF3
PMID:24489947	(2014) IL-4 suppresses the responses to TLR7 and TLR9 stimulation and increases the permissiveness to retroviral infection of murine conventional dendritic cells.	8	42	1.53	2.43e-06	9606.ENSP00000228928,9606.ENSP00000270139,9606.ENSP00000296795,9606.ENSP00000343957,9606.ENSP00000370034,9606.ENSP00000380697,9606.ENSP00000385675,9606.ENSP00000471896	OAS3,IFNAR1,TLR3,IFNAR2,TLR7,IRF7,IL6,IRF3
PMID:24713352	(2014) Interferon-stimulated genes: roles in viral pathogenesis.	8	42	1.53	2.43e-06	9606.ENSP00000228928,9606.ENSP00000270139,9606.ENSP00000296795,9606.ENSP00000342278,9606.ENSP00000380697,9606.ENSP00000388001,9606.ENSP00000431885,9606.ENSP00000471896	OAS3,IFNAR1,TLR3,OAS2,IRF7,OAS1,TYK2,IRF3
PMID:21682739	(2011) Rhinoviruses, allergic inflammation, and asthma.	8	42	1.53	2.43e-06	9606.ENSP00000248244,9606.ENSP00000264832,9606.ENSP00000296795,9606.ENSP00000370034,9606.ENSP00000380697,9606.ENSP00000385675,9606.ENSP00000436812,9606.ENSP00000471896	TICAM1,ICAM1,TLR3,TLR7,IRF7,IL6,MUC5B,IRF3
PMID:20693420	(2010) N-ethyl-N-nitrosourea-induced mutation in ubiquitin-specific peptidase 18 causes hyperactivation of IFN-AlfaBeta signaling and suppresses STAT4-induced IFN-Gamma production, resulting in increased susceptibility to Salmonella typhimurium.	7	24	1.71	2.43e-06	9606.ENSP00000248244,9606.ENSP00000270139,9606.ENSP00000296795,9606.ENSP00000370034,9606.ENSP00000380697,9606.ENSP00000385675,9606.ENSP00000431885	TICAM1,IFNAR1,TLR3,TLR7,IRF7,IL6,TYK2
PMID:25037686	(2014) Interplay between Kaposi's sarcoma-associated herpesvirus and the innate immune system.	10	95	1.27	2.54e-06	9606.ENSP00000248244,9606.ENSP00000264832,9606.ENSP00000270139,9606.ENSP00000296795,9606.ENSP00000370034,9606.ENSP00000380697,9606.ENSP00000385675,9606.ENSP00000431885,9606.ENSP00000441600,9606.ENSP00000471896	TICAM1,ICAM1,IFNAR1,TLR3,TLR7,IRF7,IL6,TYK2,CCR3,IRF3
PMID:21994785	(2011) HTLV-1 and innate immunity.	8	43	1.52	2.6e-06	9606.ENSP00000160262,9606.ENSP00000264832,9606.ENSP00000270139,9606.ENSP00000343957,9606.ENSP00000370034,9606.ENSP00000380697,9606.ENSP00000431885,9606.ENSP00000471896	ICAM3,ICAM1,IFNAR1,IFNAR2,TLR7,IRF7,TYK2,IRF3
PMID:29526487	(2018) Innate Antiviral Immunity in the Skin.	8	44	1.51	3.01e-06	9606.ENSP00000228928,9606.ENSP00000270139,9606.ENSP00000296795,9606.ENSP00000342278,9606.ENSP00000343957,9606.ENSP00000370034,9606.ENSP00000380697,9606.ENSP00000471896	OAS3,IFNAR1,TLR3,OAS2,IFNAR2,TLR7,IRF7,IRF3
PMID:22566948	(2012) Type I interferons as ambiguous modulators of chronic inflammation in the central nervous system.	8	44	1.51	3.01e-06	9606.ENSP00000270139,9606.ENSP00000296795,9606.ENSP00000343957,9606.ENSP00000370034,9606.ENSP00000380697,9606.ENSP00000385675,9606.ENSP00000431885,9606.ENSP00000471896	IFNAR1,TLR3,IFNAR2,TLR7,IRF7,IL6,TYK2,IRF3
PMID:28959234	(2017) Type I Interferon Is a Catastrophic Feature of the Diabetic Islet Microenvironment.	9	69	1.36	3.29e-06	9606.ENSP00000264832,9606.ENSP00000270139,9606.ENSP00000296754,9606.ENSP00000296795,9606.ENSP00000343957,9606.ENSP00000370034,9606.ENSP00000380697,9606.ENSP00000431885,9606.ENSP00000471896	ICAM1,IFNAR1,ERAP1,TLR3,IFNAR2,TLR7,IRF7,TYK2,IRF3
PMID:25120492	(2014) Plasmacytoid dendritic cells: development, functions, and role in atherosclerotic inflammation.	11	133	1.16	3.29e-06	9606.ENSP00000252486,9606.ENSP00000270139,9606.ENSP00000296795,9606.ENSP00000343957,9606.ENSP00000350256,9606.ENSP00000370034,9606.ENSP00000380697,9606.ENSP00000385675,9606.ENSP00000431885,9606.ENSP00000471896,9606.ENSP00000478289	APOE,IFNAR1,TLR3,IFNAR2,CCR9,TLR7,IRF7,IL6,TYK2,IRF3,IGHV4-38-2
PMID:26313906	(2015) Type I Interferons Function as Autocrine and Paracrine Factors to Induce Autotaxin in Response to TLR Activation.	7	26	1.68	3.31e-06	9606.ENSP00000270139,9606.ENSP00000296795,9606.ENSP00000343957,9606.ENSP00000370034,9606.ENSP00000380697,9606.ENSP00000431885,9606.ENSP00000471896	IFNAR1,TLR3,IFNAR2,TLR7,IRF7,TYK2,IRF3
PMID:24316047	(2014) Innate immunity to dengue virus infection and subversion of antiviral responses.	8	45	1.5	3.31e-06	9606.ENSP00000248244,9606.ENSP00000270139,9606.ENSP00000296795,9606.ENSP00000370034,9606.ENSP00000380697,9606.ENSP00000431885,9606.ENSP00000471896,9606.ENSP00000483552	TICAM1,IFNAR1,TLR3,TLR7,IRF7,TYK2,IRF3,FURIN
PMID:21719112	(2011) The innate antiviral immune system of the cat: molecular tools for the measurement of its state of activation.	7	26	1.68	3.31e-06	9606.ENSP00000270139,9606.ENSP00000296795,9606.ENSP00000343957,9606.ENSP00000370034,9606.ENSP00000380697,9606.ENSP00000385675,9606.ENSP00000471896	IFNAR1,TLR3,IFNAR2,TLR7,IRF7,IL6,IRF3
PMID:20079393	(2010) 2'-5'-Oligoadenylate synthetase single-nucleotide polymorphisms and haplotypes are associated with variations in immune responses to rubella vaccine.	7	26	1.68	3.31e-06	9606.ENSP00000228928,9606.ENSP00000342278,9606.ENSP00000343957,9606.ENSP00000380697,9606.ENSP00000385675,9606.ENSP00000388001,9606.ENSP00000471896	OAS3,OAS2,IFNAR2,IRF7,IL6,OAS1,IRF3
PMID:17257431	(2007) Immune-mediated changes in actinic keratosis following topical treatment with imiquimod 5% cream.	10	99	1.25	3.31e-06	9606.ENSP00000228928,9606.ENSP00000264832,9606.ENSP00000296140,9606.ENSP00000296795,9606.ENSP00000342278,9606.ENSP00000370034,9606.ENSP00000380697,9606.ENSP00000385675,9606.ENSP00000388001,9606.ENSP00000471896	OAS3,ICAM1,CCR1,TLR3,OAS2,TLR7,IRF7,IL6,OAS1,IRF3
PMID:15210743	(2004) Differential requirement for TANK-binding kinase-1 in type I interferon responses to toll-like receptor activation and viral infection.	7	26	1.68	3.31e-06	9606.ENSP00000248244,9606.ENSP00000264832,9606.ENSP00000270139,9606.ENSP00000296795,9606.ENSP00000370034,9606.ENSP00000380697,9606.ENSP00000471896	TICAM1,ICAM1,IFNAR1,TLR3,TLR7,IRF7,IRF3
PMID:31413261	(2019) A meta-analysis of genome-wide association studies identifies multiple longevity genes.	7	27	1.66	3.56e-06	9606.ENSP00000252486,9606.ENSP00000262419,9606.ENSP00000337478,9606.ENSP00000381333,9606.ENSP00000385675,9606.ENSP00000404247,9606.ENSP00000459551	APOE,KANSL1,ARL17A,CRHR1,IL6,ARL17B,LRRC37A2
PMID:31817126	(2019) EV71 Infection Induces IFNbeta Expression in Neural Cells.	7	27	1.66	3.56e-06	9606.ENSP00000248244,9606.ENSP00000270139,9606.ENSP00000296795,9606.ENSP00000370034,9606.ENSP00000380697,9606.ENSP00000385675,9606.ENSP00000471896	TICAM1,IFNAR1,TLR3,TLR7,IRF7,IL6,IRF3
PMID:29441069	(2018) Interleukin-6 and Interferon-Alfa Signaling via JAK1-STAT Differentially Regulate Oncolytic versus Cytoprotective Antiviral States.	8	46	1.49	3.56e-06	9606.ENSP00000228928,9606.ENSP00000342278,9606.ENSP00000343957,9606.ENSP00000380697,9606.ENSP00000385675,9606.ENSP00000388001,9606.ENSP00000431885,9606.ENSP00000471896	OAS3,OAS2,IFNAR2,IRF7,IL6,OAS1,TYK2,IRF3
PMID:28991176	(2017) Innate Immune Evasion Mediated by Flaviviridae Non-Structural Proteins.	7	27	1.66	3.56e-06	9606.ENSP00000270139,9606.ENSP00000296795,9606.ENSP00000343957,9606.ENSP00000380697,9606.ENSP00000385675,9606.ENSP00000431885,9606.ENSP00000471896	IFNAR1,TLR3,IFNAR2,IRF7,IL6,TYK2,IRF3
PMID:27115769	(2016) Gene expression, methylation and neuropathology correlations at progressive supranuclear palsy risk loci.	6	13	1.91	3.56e-06	9606.ENSP00000262419,9606.ENSP00000326324,9606.ENSP00000337478,9606.ENSP00000340820,9606.ENSP00000381333,9606.ENSP00000404247	KANSL1,LRRC37A,ARL17A,MAPT,CRHR1,ARL17B
PMID:27405980	(2016) Innate immune memory and homeostasis may be conferred through crosstalk between the TLR3 and TLR7 pathways.	8	46	1.49	3.56e-06	9606.ENSP00000270139,9606.ENSP00000296795,9606.ENSP00000343957,9606.ENSP00000370034,9606.ENSP00000380697,9606.ENSP00000385675,9606.ENSP00000431885,9606.ENSP00000471896	IFNAR1,TLR3,IFNAR2,TLR7,IRF7,IL6,TYK2,IRF3
PMID:25704559	(2015) Interferons and viruses: an evolutionary arms race of molecular interactions.	8	46	1.49	3.56e-06	9606.ENSP00000270139,9606.ENSP00000296795,9606.ENSP00000343957,9606.ENSP00000370034,9606.ENSP00000380697,9606.ENSP00000385675,9606.ENSP00000431885,9606.ENSP00000471896	IFNAR1,TLR3,IFNAR2,TLR7,IRF7,IL6,TYK2,IRF3
PMID:24211608	(2014) Induction and control of the type I interferon pathway by Bluetongue virus.	9	71	1.35	3.56e-06	9606.ENSP00000248244,9606.ENSP00000270139,9606.ENSP00000296795,9606.ENSP00000343957,9606.ENSP00000370034,9606.ENSP00000380697,9606.ENSP00000385675,9606.ENSP00000431885,9606.ENSP00000471896	TICAM1,IFNAR1,TLR3,IFNAR2,TLR7,IRF7,IL6,TYK2,IRF3
PMID:22333482	(2012) The role of antigen-presenting cells in filoviral hemorrhagic fever: gaps in current knowledge.	8	46	1.49	3.56e-06	9606.ENSP00000264832,9606.ENSP00000296795,9606.ENSP00000370034,9606.ENSP00000380697,9606.ENSP00000385675,9606.ENSP00000431885,9606.ENSP00000471896,9606.ENSP00000483552	ICAM1,TLR3,TLR7,IRF7,IL6,TYK2,IRF3,FURIN
PMID:23247502	(2012) Immune responses to West Nile virus infection in the central nervous system.	8	46	1.49	3.56e-06	9606.ENSP00000264832,9606.ENSP00000270139,9606.ENSP00000296795,9606.ENSP00000370034,9606.ENSP00000385675,9606.ENSP00000388001,9606.ENSP00000471896,9606.ENSP00000483552	ICAM1,IFNAR1,TLR3,TLR7,IL6,OAS1,IRF3,FURIN
PMID:19843612	(2010) Sequence-non-specific effects of RNA interference triggers and microRNA regulators.	8	46	1.49	3.56e-06	9606.ENSP00000228928,9606.ENSP00000296795,9606.ENSP00000342278,9606.ENSP00000370034,9606.ENSP00000380697,9606.ENSP00000385675,9606.ENSP00000388001,9606.ENSP00000471896	OAS3,TLR3,OAS2,TLR7,IRF7,IL6,OAS1,IRF3
PMID:26184332	(2015) Sensors of Infection: Viral Nucleic Acid PRRs in Fish.	8	47	1.48	3.61e-06	9606.ENSP00000248244,9606.ENSP00000270139,9606.ENSP00000296795,9606.ENSP00000343957,9606.ENSP00000370034,9606.ENSP00000385675,9606.ENSP00000431885,9606.ENSP00000471896	TICAM1,IFNAR1,TLR3,IFNAR2,TLR7,IL6,TYK2,IRF3
PMID:29570694	(2018) Enteric Virome Sensing-Its Role in Intestinal Homeostasis and Immunity.	9	73	1.34	3.98e-06	9606.ENSP00000270139,9606.ENSP00000296795,9606.ENSP00000310405,9606.ENSP00000350256,9606.ENSP00000370034,9606.ENSP00000380697,9606.ENSP00000385675,9606.ENSP00000431885,9606.ENSP00000471896	IFNAR1,TLR3,XCR1,CCR9,TLR7,IRF7,IL6,TYK2,IRF3
PMID:29339104	(2018) Region-specific innate antiviral responses of the human epididymis.	7	28	1.64	4.03e-06	9606.ENSP00000228928,9606.ENSP00000296795,9606.ENSP00000342278,9606.ENSP00000370034,9606.ENSP00000380697,9606.ENSP00000388001,9606.ENSP00000471896	OAS3,TLR3,OAS2,TLR7,IRF7,OAS1,IRF3
PMID:27487481	(2016) Molecular Mechanisms of Innate Immune Inhibition by Non-Segmented Negative-Sense RNA Viruses.	8	48	1.47	4.03e-06	9606.ENSP00000248244,9606.ENSP00000270139,9606.ENSP00000296795,9606.ENSP00000370034,9606.ENSP00000380697,9606.ENSP00000385675,9606.ENSP00000431885,9606.ENSP00000471896	TICAM1,IFNAR1,TLR3,TLR7,IRF7,IL6,TYK2,IRF3
PMID:22347990	(2011) Inborn errors of anti-viral interferon immunity in humans.	8	48	1.47	4.03e-06	9606.ENSP00000248244,9606.ENSP00000270139,9606.ENSP00000296795,9606.ENSP00000343957,9606.ENSP00000370034,9606.ENSP00000385675,9606.ENSP00000431885,9606.ENSP00000471896	TICAM1,IFNAR1,TLR3,IFNAR2,TLR7,IL6,TYK2,IRF3
PMID:20046205	(2010) Type I interferons: crucial participants in disease amplification in autoimmunity.	7	28	1.64	4.03e-06	9606.ENSP00000270139,9606.ENSP00000296795,9606.ENSP00000343957,9606.ENSP00000370034,9606.ENSP00000380697,9606.ENSP00000431885,9606.ENSP00000471896	IFNAR1,TLR3,IFNAR2,TLR7,IRF7,TYK2,IRF3
PMID:29559718	(2018) Type I interferon in rheumatic diseases.	9	74	1.33	4.2e-06	9606.ENSP00000248244,9606.ENSP00000270139,9606.ENSP00000296795,9606.ENSP00000370034,9606.ENSP00000380697,9606.ENSP00000385675,9606.ENSP00000388001,9606.ENSP00000431885,9606.ENSP00000471896	TICAM1,IFNAR1,TLR3,TLR7,IRF7,IL6,OAS1,TYK2,IRF3
PMID:25430775	(2015) The role of macrophage IL-10innate IFN interplay during virus-induced asthma.	8	49	1.46	4.49e-06	9606.ENSP00000264832,9606.ENSP00000270139,9606.ENSP00000296795,9606.ENSP00000343957,9606.ENSP00000370034,9606.ENSP00000380697,9606.ENSP00000385675,9606.ENSP00000471896	ICAM1,IFNAR1,TLR3,IFNAR2,TLR7,IRF7,IL6,IRF3
PMID:25378596	(2014) Borrelia burgdorferi arthritis-associated locus Bbaa1 regulates Lyme arthritis and KBxN serum transfer arthritis through intrinsic control of type I IFN production.	7	29	1.63	4.66e-06	9606.ENSP00000270139,9606.ENSP00000296795,9606.ENSP00000343957,9606.ENSP00000370034,9606.ENSP00000380697,9606.ENSP00000431885,9606.ENSP00000471896	IFNAR1,TLR3,IFNAR2,TLR7,IRF7,TYK2,IRF3
PMID:21820962	(2011) Interferon-lambda and therapy for chronic hepatitis C virus infection.	7	29	1.63	4.66e-06	9606.ENSP00000270139,9606.ENSP00000296795,9606.ENSP00000343957,9606.ENSP00000380697,9606.ENSP00000388001,9606.ENSP00000431885,9606.ENSP00000471896	IFNAR1,TLR3,IFNAR2,IRF7,OAS1,TYK2,IRF3
PMID:20610653	(2010) NF-kappa B RelA subunit is crucial for early IFN-beta expression and resistance to RNA virus replication.	7	29	1.63	4.66e-06	9606.ENSP00000270139,9606.ENSP00000296795,9606.ENSP00000342278,9606.ENSP00000343957,9606.ENSP00000370034,9606.ENSP00000380697,9606.ENSP00000471896	IFNAR1,TLR3,OAS2,IFNAR2,TLR7,IRF7,IRF3
PMID:33536081	(2021) Genetic variants are identified to increase risk of COVID-19 related mortality from UK Biobank data.	5	5	2.25	5.3e-06	9606.ENSP00000262394,9606.ENSP00000311273,9606.ENSP00000321826,9606.ENSP00000351214,9606.ENSP00000460850	WSB1,DNAH7,STXBP5,TOMM7,CLUAP1
PMID:33200144	(2020) Genetic variants are identified to increase risk of COVID-19 related mortality from UK Biobank data.	5	5	2.25	5.3e-06	9606.ENSP00000262394,9606.ENSP00000311273,9606.ENSP00000321826,9606.ENSP00000351214,9606.ENSP00000460850	WSB1,DNAH7,STXBP5,TOMM7,CLUAP1
PMID:31999809	(2020) MyD88-dependent influx of monocytes and neutrophils impairs lymph node B cell responses to chikungunya virus infection via Irf5, Nos2 and Nox2.	7	30	1.61	5.38e-06	9606.ENSP00000256935,9606.ENSP00000270139,9606.ENSP00000296795,9606.ENSP00000370034,9606.ENSP00000380697,9606.ENSP00000385675,9606.ENSP00000471896	DOCK2,IFNAR1,TLR3,TLR7,IRF7,IL6,IRF3
PMID:29632368	(2018) Topical application of aminoglycoside antibiotics enhances host resistance to viral infections in a microbiota-independent manner.	7	30	1.61	5.38e-06	9606.ENSP00000270139,9606.ENSP00000296795,9606.ENSP00000310405,9606.ENSP00000370034,9606.ENSP00000380697,9606.ENSP00000388001,9606.ENSP00000471896	IFNAR1,TLR3,XCR1,TLR7,IRF7,OAS1,IRF3
PMID:28791024	(2017) The Role of Interferons in Inflammation and Inflammasome Activation.	8	51	1.44	5.38e-06	9606.ENSP00000248244,9606.ENSP00000270139,9606.ENSP00000296795,9606.ENSP00000343957,9606.ENSP00000370034,9606.ENSP00000380697,9606.ENSP00000431885,9606.ENSP00000471896	TICAM1,IFNAR1,TLR3,IFNAR2,TLR7,IRF7,TYK2,IRF3
PMID:23299892	(2013) Functional genomics identifies type I interferon pathway as central for host defense against Candida albicans.	8	51	1.44	5.38e-06	9606.ENSP00000228928,9606.ENSP00000270139,9606.ENSP00000342278,9606.ENSP00000370034,9606.ENSP00000380697,9606.ENSP00000385675,9606.ENSP00000388001,9606.ENSP00000471896	OAS3,IFNAR1,OAS2,TLR7,IRF7,IL6,OAS1,IRF3
PMID:23626590	(2013) The Regulation of Immune Responses by DC Derived Type I IFN.	8	51	1.44	5.38e-06	9606.ENSP00000264832,9606.ENSP00000270139,9606.ENSP00000296795,9606.ENSP00000370034,9606.ENSP00000380697,9606.ENSP00000385675,9606.ENSP00000431885,9606.ENSP00000471896	ICAM1,IFNAR1,TLR3,TLR7,IRF7,IL6,TYK2,IRF3
PMID:23907535	(2013) A long noncoding RNA mediates both activation and repression of immune response genes.	7	30	1.61	5.38e-06	9606.ENSP00000264832,9606.ENSP00000296795,9606.ENSP00000342278,9606.ENSP00000370034,9606.ENSP00000380697,9606.ENSP00000385675,9606.ENSP00000471896	ICAM1,TLR3,OAS2,TLR7,IRF7,IL6,IRF3
PMID:21599948	(2011) Understanding Streptococcus suis serotype 2 infection in pigs through a transcriptional approach.	9	77	1.31	5.38e-06	9606.ENSP00000160262,9606.ENSP00000264832,9606.ENSP00000296795,9606.ENSP00000342114,9606.ENSP00000380697,9606.ENSP00000385675,9606.ENSP00000395704,9606.ENSP00000412927,9606.ENSP00000471896	ICAM3,ICAM1,TLR3,ICAM4,IRF7,IL6,CXCR6,HLA-G,IRF3
PMID:18480050	(2008) Group A streptococcus activates type I interferon production and MyD88-dependent signaling without involvement of TLR2, TLR4, and TLR9.	7	30	1.61	5.38e-06	9606.ENSP00000248244,9606.ENSP00000270139,9606.ENSP00000296795,9606.ENSP00000370034,9606.ENSP00000380697,9606.ENSP00000385675,9606.ENSP00000471896	TICAM1,IFNAR1,TLR3,TLR7,IRF7,IL6,IRF3
PMID:28341332	(2017) The viral innate immune antagonism and an alternative vaccine design for PRRS virus.	8	52	1.43	5.95e-06	9606.ENSP00000270139,9606.ENSP00000296795,9606.ENSP00000343957,9606.ENSP00000370034,9606.ENSP00000380697,9606.ENSP00000385675,9606.ENSP00000431885,9606.ENSP00000471896	IFNAR1,TLR3,IFNAR2,TLR7,IRF7,IL6,TYK2,IRF3
PMID:25445206	(2015) Interferon regulatory factors: critical mediators of human lupus.	8	52	1.43	5.95e-06	9606.ENSP00000270139,9606.ENSP00000296795,9606.ENSP00000343957,9606.ENSP00000370034,9606.ENSP00000380697,9606.ENSP00000385675,9606.ENSP00000431885,9606.ENSP00000471896	IFNAR1,TLR3,IFNAR2,TLR7,IRF7,IL6,TYK2,IRF3
PMID:23300459	(2013) IRF-3, IRF-5, and IRF-7 coordinately regulate the type I IFN response in myeloid dendritic cells downstream of MAVS signaling.	8	52	1.43	5.95e-06	9606.ENSP00000200453,9606.ENSP00000256935,9606.ENSP00000270139,9606.ENSP00000296795,9606.ENSP00000342278,9606.ENSP00000370034,9606.ENSP00000385675,9606.ENSP00000471896	PPP1R15A,DOCK2,IFNAR1,TLR3,OAS2,TLR7,IL6,IRF3
PMID:26023919	(2015) TNF-Alfa Induced by Hepatitis C Virus via TLR7 and TLR8 in Hepatocytes Supports Interferon Signaling via an Autocrine Mechanism.	7	31	1.6	5.96e-06	9606.ENSP00000270139,9606.ENSP00000296795,9606.ENSP00000370034,9606.ENSP00000380697,9606.ENSP00000385675,9606.ENSP00000388001,9606.ENSP00000431885	IFNAR1,TLR3,TLR7,IRF7,IL6,OAS1,TYK2
PMID:24505488	(2014) Differential induction of TLR3-dependent innate immune signaling by closely related parasite species.	7	31	1.6	5.96e-06	9606.ENSP00000270139,9606.ENSP00000296795,9606.ENSP00000342278,9606.ENSP00000370034,9606.ENSP00000380697,9606.ENSP00000385675,9606.ENSP00000388001	IFNAR1,TLR3,OAS2,TLR7,IRF7,IL6,OAS1
PMID:19380818	(2009) The innate immune response affects the development of the autoimmune response in Theiler's virus-induced demyelinating disease.	7	31	1.6	5.96e-06	9606.ENSP00000270139,9606.ENSP00000296795,9606.ENSP00000343957,9606.ENSP00000370034,9606.ENSP00000380697,9606.ENSP00000385675,9606.ENSP00000471896	IFNAR1,TLR3,IFNAR2,TLR7,IRF7,IL6,IRF3
PMID:25869307	(2015) Early IFN type I response: Learning from microbial evasion strategies.	9	80	1.3	6.42e-06	9606.ENSP00000248244,9606.ENSP00000270139,9606.ENSP00000296795,9606.ENSP00000343957,9606.ENSP00000370034,9606.ENSP00000380697,9606.ENSP00000385675,9606.ENSP00000431885,9606.ENSP00000471896	TICAM1,IFNAR1,TLR3,IFNAR2,TLR7,IRF7,IL6,TYK2,IRF3
PMID:23735334	(2013) Evasion of adaptive and innate immune response mechanisms by Gamma-herpesviruses.	8	53	1.42	6.42e-06	9606.ENSP00000264832,9606.ENSP00000270139,9606.ENSP00000296795,9606.ENSP00000370034,9606.ENSP00000380697,9606.ENSP00000385675,9606.ENSP00000441600,9606.ENSP00000471896	ICAM1,IFNAR1,TLR3,TLR7,IRF7,IL6,CCR3,IRF3
PMID:28106799	(2017) RNA Editing, ADAR1, and the Innate Immune Response.	7	32	1.59	6.91e-06	9606.ENSP00000228928,9606.ENSP00000270139,9606.ENSP00000296795,9606.ENSP00000342278,9606.ENSP00000380697,9606.ENSP00000388001,9606.ENSP00000471896	OAS3,IFNAR1,TLR3,OAS2,IRF7,OAS1,IRF3
PMID:20233880	(2010) Toll-like receptor 3-mediated suppression of TRAMP prostate cancer shows the critical role of type I interferons in tumor immune surveillance.	7	32	1.59	6.91e-06	9606.ENSP00000248244,9606.ENSP00000270139,9606.ENSP00000296795,9606.ENSP00000370034,9606.ENSP00000380697,9606.ENSP00000385675,9606.ENSP00000471896	TICAM1,IFNAR1,TLR3,TLR7,IRF7,IL6,IRF3
PMID:20414330	(2010) Kaposi's sarcoma-associated herpesvirus and innate immunity.	7	32	1.59	6.91e-06	9606.ENSP00000264832,9606.ENSP00000270139,9606.ENSP00000296795,9606.ENSP00000370034,9606.ENSP00000380697,9606.ENSP00000385675,9606.ENSP00000471896	ICAM1,IFNAR1,TLR3,TLR7,IRF7,IL6,IRF3
PMID:19070928	(2009) Treatment failure in hepatitis C: mechanisms of non-response.	7	32	1.59	6.91e-06	9606.ENSP00000270139,9606.ENSP00000296795,9606.ENSP00000343957,9606.ENSP00000380697,9606.ENSP00000388001,9606.ENSP00000431885,9606.ENSP00000471896	IFNAR1,TLR3,IFNAR2,IRF7,OAS1,TYK2,IRF3
PMID:32164347	(2020) The Interplay between Antiviral Signalling and Carcinogenesis in Human Papillomavirus Infections.	8	54	1.42	7e-06	9606.ENSP00000270139,9606.ENSP00000296754,9606.ENSP00000296795,9606.ENSP00000327251,9606.ENSP00000370034,9606.ENSP00000431885,9606.ENSP00000471896,9606.ENSP00000483552	IFNAR1,ERAP1,TLR3,NOS2,TLR7,TYK2,IRF3,FURIN
PMID:30348265	(2018) The role of respiratory epithelium in host defence against influenza virus infection.	8	54	1.42	7e-06	9606.ENSP00000248244,9606.ENSP00000270139,9606.ENSP00000296795,9606.ENSP00000343957,9606.ENSP00000370034,9606.ENSP00000380697,9606.ENSP00000385675,9606.ENSP00000436812	TICAM1,IFNAR1,TLR3,IFNAR2,TLR7,IRF7,IL6,MUC5B
PMID:24013068	(2013) The tiers and dimensions of evasion of the type I interferon response by human cytomegalovirus.	8	54	1.42	7e-06	9606.ENSP00000270139,9606.ENSP00000296795,9606.ENSP00000343957,9606.ENSP00000380697,9606.ENSP00000385675,9606.ENSP00000388001,9606.ENSP00000431885,9606.ENSP00000471896	IFNAR1,TLR3,IFNAR2,IRF7,IL6,OAS1,TYK2,IRF3
PMID:22649649	(2010) Toll-Like Receptors (TLRs): The Role in Tumor Progression.	8	54	1.42	7e-06	9606.ENSP00000248244,9606.ENSP00000264832,9606.ENSP00000296795,9606.ENSP00000327251,9606.ENSP00000370034,9606.ENSP00000380697,9606.ENSP00000385675,9606.ENSP00000471896	TICAM1,ICAM1,TLR3,NOS2,TLR7,IRF7,IL6,IRF3
PMID:31869529	(2020) Epistatic effect of TLR3 and cGAS-STING-IKKepsilon-TBK1-IFN signaling variants on colorectal cancer risk.	8	55	1.41	7.72e-06	9606.ENSP00000248244,9606.ENSP00000270139,9606.ENSP00000296795,9606.ENSP00000343957,9606.ENSP00000370034,9606.ENSP00000380697,9606.ENSP00000385675,9606.ENSP00000471896	TICAM1,IFNAR1,TLR3,IFNAR2,TLR7,IRF7,IL6,IRF3
PMID:31305906	(2019) The Role of Zinc in Antiviral Immunity.	8	55	1.41	7.72e-06	9606.ENSP00000248244,9606.ENSP00000270139,9606.ENSP00000296795,9606.ENSP00000343957,9606.ENSP00000370034,9606.ENSP00000380697,9606.ENSP00000431885,9606.ENSP00000471896	TICAM1,IFNAR1,TLR3,IFNAR2,TLR7,IRF7,TYK2,IRF3
PMID:28867493	(2018) Taking the defensive: Immune control of Zika virus infection.	7	33	1.57	7.72e-06	9606.ENSP00000270139,9606.ENSP00000296795,9606.ENSP00000370034,9606.ENSP00000380697,9606.ENSP00000385675,9606.ENSP00000431885,9606.ENSP00000471896	IFNAR1,TLR3,TLR7,IRF7,IL6,TYK2,IRF3
PMID:28555386	(2017) Molecular pathogenesis of viral hemorrhagic fever.	7	33	1.57	7.72e-06	9606.ENSP00000270139,9606.ENSP00000296795,9606.ENSP00000370034,9606.ENSP00000380697,9606.ENSP00000385675,9606.ENSP00000431885,9606.ENSP00000471896	IFNAR1,TLR3,TLR7,IRF7,IL6,TYK2,IRF3
PMID:21789257	(2011) Large scale comparison of innate responses to viral and bacterial pathogens in mouse and macaque.	7	33	1.57	7.72e-06	9606.ENSP00000228928,9606.ENSP00000296795,9606.ENSP00000342278,9606.ENSP00000380697,9606.ENSP00000385675,9606.ENSP00000388001,9606.ENSP00000471896	OAS3,TLR3,OAS2,IRF7,IL6,OAS1,IRF3
PMID:20173389	(2010) Type I interferon: a new player in TNF signaling.	7	33	1.57	7.72e-06	9606.ENSP00000270139,9606.ENSP00000296795,9606.ENSP00000343957,9606.ENSP00000370034,9606.ENSP00000380697,9606.ENSP00000385675,9606.ENSP00000471896	IFNAR1,TLR3,IFNAR2,TLR7,IRF7,IL6,IRF3
PMID:21170333	(2010) Comparative analysis of the lambda-interferons IL-28A and IL-29 regarding their transcriptome and their antiviral properties against hepatitis C virus.	7	33	1.57	7.72e-06	9606.ENSP00000228928,9606.ENSP00000270139,9606.ENSP00000296795,9606.ENSP00000343957,9606.ENSP00000380697,9606.ENSP00000388001,9606.ENSP00000471896	OAS3,IFNAR1,TLR3,IFNAR2,IRF7,OAS1,IRF3
PMID:19501622	(2009) Progress on the development of therapeutics against West Nile virus.	7	33	1.57	7.72e-06	9606.ENSP00000296795,9606.ENSP00000370034,9606.ENSP00000385675,9606.ENSP00000388001,9606.ENSP00000431885,9606.ENSP00000471896,9606.ENSP00000483552	TLR3,TLR7,IL6,OAS1,TYK2,IRF3,FURIN
PMID:30674997	(2019) Avocado (Persea americana) fruit extract (2R,4R)-1,2,4-trihydroxyheptadec-16-yne inhibits dengue virus replication via upregulation of NF-KB-dependent induction of antiviral interferon responses.	6	17	1.79	7.99e-06	9606.ENSP00000228928,9606.ENSP00000270139,9606.ENSP00000342278,9606.ENSP00000380697,9606.ENSP00000388001,9606.ENSP00000471896	OAS3,IFNAR1,OAS2,IRF7,OAS1,IRF3
PMID:11854363	(2002) Virus-induced interferon alpha production by a dendritic cell subset in the absence of feedback signaling in vivo.	6	17	1.79	7.99e-06	9606.ENSP00000270139,9606.ENSP00000296795,9606.ENSP00000343957,9606.ENSP00000380697,9606.ENSP00000385675,9606.ENSP00000471896	IFNAR1,TLR3,IFNAR2,IRF7,IL6,IRF3
PMID:30349526	(2018) Innate Immunity Evasion by Enteroviruses Linked to Epidemic Hand-Foot-Mouth Disease.	8	56	1.4	8.11e-06	9606.ENSP00000270139,9606.ENSP00000296795,9606.ENSP00000343957,9606.ENSP00000370034,9606.ENSP00000380697,9606.ENSP00000385675,9606.ENSP00000431885,9606.ENSP00000471896	IFNAR1,TLR3,IFNAR2,TLR7,IRF7,IL6,TYK2,IRF3
PMID:29109527	(2017) The RNA binding protein LaSS-B promotes RIG-I-mediated type I and type III IFN responses following Sendai viral infection.	7	34	1.56	8.58e-06	9606.ENSP00000296795,9606.ENSP00000342278,9606.ENSP00000380697,9606.ENSP00000385675,9606.ENSP00000388001,9606.ENSP00000431885,9606.ENSP00000471896	TLR3,OAS2,IRF7,IL6,OAS1,TYK2,IRF3
PMID:25819430	(2015) Space and time: New considerations about the relationship between Toll-like receptors (TLRs) and type I interferons (IFNs).	7	34	1.56	8.58e-06	9606.ENSP00000270139,9606.ENSP00000296795,9606.ENSP00000370034,9606.ENSP00000380697,9606.ENSP00000385675,9606.ENSP00000431885,9606.ENSP00000471896	IFNAR1,TLR3,TLR7,IRF7,IL6,TYK2,IRF3
PMID:21994612	(2010) Dual Role of p53 in Innate Antiviral Immunity.	7	34	1.56	8.58e-06	9606.ENSP00000270139,9606.ENSP00000296795,9606.ENSP00000343957,9606.ENSP00000370034,9606.ENSP00000380697,9606.ENSP00000385675,9606.ENSP00000471896	IFNAR1,TLR3,IFNAR2,TLR7,IRF7,IL6,IRF3
PMID:24787290	(2014) Interferons and their stimulated genes in the tumor microenvironment.	9	85	1.27	8.64e-06	9606.ENSP00000228928,9606.ENSP00000270139,9606.ENSP00000296795,9606.ENSP00000343957,9606.ENSP00000370034,9606.ENSP00000380697,9606.ENSP00000385675,9606.ENSP00000388001,9606.ENSP00000471896	OAS3,IFNAR1,TLR3,IFNAR2,TLR7,IRF7,IL6,OAS1,IRF3
PMID:25400632	(2014) Harnessing Mechanistic Knowledge on Beneficial Versus Deleterious IFN-I Effects to Design Innovative Immunotherapies Targeting Cytokine Activity to Specific Cell Types.	9	85	1.27	8.64e-06	9606.ENSP00000270139,9606.ENSP00000296795,9606.ENSP00000310405,9606.ENSP00000343957,9606.ENSP00000370034,9606.ENSP00000380697,9606.ENSP00000385675,9606.ENSP00000431885,9606.ENSP00000471896	IFNAR1,TLR3,XCR1,IFNAR2,TLR7,IRF7,IL6,TYK2,IRF3
PMID:18049472	(2007) Interferons at age 50: past, current and future impact on biomedicine.	9	85	1.27	8.64e-06	9606.ENSP00000264832,9606.ENSP00000270139,9606.ENSP00000296795,9606.ENSP00000343957,9606.ENSP00000370034,9606.ENSP00000380697,9606.ENSP00000385675,9606.ENSP00000431885,9606.ENSP00000471896	ICAM1,IFNAR1,TLR3,IFNAR2,TLR7,IRF7,IL6,TYK2,IRF3
PMID:31067687	(2019) Transcriptomic Analysis Reveals Priming of The Host Antiviral Interferon Signaling Pathway by Bronchobini(R) Resulting in Balanced Immune Response to Rhinovirus Infection in Mouse Lung Tissue Slices.	8	57	1.39	8.74e-06	9606.ENSP00000264832,9606.ENSP00000296795,9606.ENSP00000327251,9606.ENSP00000370034,9606.ENSP00000380697,9606.ENSP00000385675,9606.ENSP00000388001,9606.ENSP00000471896	ICAM1,TLR3,NOS2,TLR7,IRF7,IL6,OAS1,IRF3
PMID:30671058	(2018) The Molecular Basis of Viral Inhibition of IRF- and STAT-Dependent Immune Responses.	8	57	1.39	8.74e-06	9606.ENSP00000248244,9606.ENSP00000270139,9606.ENSP00000296795,9606.ENSP00000343957,9606.ENSP00000370034,9606.ENSP00000380697,9606.ENSP00000431885,9606.ENSP00000471896	TICAM1,IFNAR1,TLR3,IFNAR2,TLR7,IRF7,TYK2,IRF3
PMID:28344581	(2017) Type I Interferons as Regulators of Lung Inflammation.	8	57	1.39	8.74e-06	9606.ENSP00000270139,9606.ENSP00000296795,9606.ENSP00000343957,9606.ENSP00000370034,9606.ENSP00000380697,9606.ENSP00000385675,9606.ENSP00000431885,9606.ENSP00000471896	IFNAR1,TLR3,IFNAR2,TLR7,IRF7,IL6,TYK2,IRF3
PMID:23847613	(2013) The Interferon-Signature of Sjoegren's Syndrome: How Unique Biomarkers Can Identify Underlying Inflammatory and Immunopathological Mechanisms of Specific Diseases.	8	57	1.39	8.74e-06	9606.ENSP00000270139,9606.ENSP00000296795,9606.ENSP00000342278,9606.ENSP00000370034,9606.ENSP00000380697,9606.ENSP00000385675,9606.ENSP00000388001,9606.ENSP00000471896	IFNAR1,TLR3,OAS2,TLR7,IRF7,IL6,OAS1,IRF3
PMID:15953390	(2005) Delayed polarization of mononuclear phagocyte transcriptional program by type I interferon isoforms.	9	86	1.27	9.04e-06	9606.ENSP00000160262,9606.ENSP00000228928,9606.ENSP00000270139,9606.ENSP00000296140,9606.ENSP00000342278,9606.ENSP00000343957,9606.ENSP00000380697,9606.ENSP00000385675,9606.ENSP00000388001	ICAM3,OAS3,IFNAR1,CCR1,OAS2,IFNAR2,IRF7,IL6,OAS1
PMID:31720044	(2019) Viperin Differentially Induces Interferon-Stimulated Genes in Distinct Cell Types.	7	35	1.55	9.46e-06	9606.ENSP00000270139,9606.ENSP00000343957,9606.ENSP00000370034,9606.ENSP00000380697,9606.ENSP00000385675,9606.ENSP00000388001,9606.ENSP00000471896	IFNAR1,IFNAR2,TLR7,IRF7,IL6,OAS1,IRF3
PMID:25788156	(2015) Deciphering deterioration mechanisms of complex diseases based on the construction of dynamic networks and systems analysis.	7	35	1.55	9.46e-06	9606.ENSP00000228928,9606.ENSP00000296795,9606.ENSP00000342278,9606.ENSP00000380697,9606.ENSP00000385675,9606.ENSP00000388001,9606.ENSP00000471896	OAS3,TLR3,OAS2,IRF7,IL6,OAS1,IRF3
PMID:23516365	(2013) Synergistic induction of interferon Alfa through TLR-3 and TLR-9 agonists identifies CD21 as interferon Alfa receptor for the B cell response.	6	18	1.77	9.46e-06	9606.ENSP00000270139,9606.ENSP00000296795,9606.ENSP00000343957,9606.ENSP00000370034,9606.ENSP00000385675,9606.ENSP00000471896	IFNAR1,TLR3,IFNAR2,TLR7,IL6,IRF3
PMID:22727118	(2012) Elevated type I interferon-like activity in a subset of multiple sclerosis patients: molecular basis and clinical relevance.	7	35	1.55	9.46e-06	9606.ENSP00000270139,9606.ENSP00000296795,9606.ENSP00000343957,9606.ENSP00000370034,9606.ENSP00000380697,9606.ENSP00000431885,9606.ENSP00000471896	IFNAR1,TLR3,IFNAR2,TLR7,IRF7,TYK2,IRF3
PMID:21068089	(2011) dsRNA activation of endothelin-1 and markers of vascular activation in endothelial cells and fibroblasts.	7	35	1.55	9.46e-06	9606.ENSP00000248244,9606.ENSP00000264832,9606.ENSP00000270139,9606.ENSP00000296795,9606.ENSP00000370034,9606.ENSP00000385675,9606.ENSP00000471896	TICAM1,ICAM1,IFNAR1,TLR3,TLR7,IL6,IRF3
PMID:34183789	(2021) An integrative multiomics analysis identifies putative causal genes for COVID-19 severity.	5	7	2.1	1.06e-05	9606.ENSP00000225512,9606.ENSP00000228928,9606.ENSP00000310405,9606.ENSP00000343957,9606.ENSP00000373713	WNT3,OAS3,XCR1,IFNAR2,SACM1L
PMID:27338447	(2016) Phleboviruses and the Type I Interferon Response.	7	36	1.53	1.08e-05	9606.ENSP00000270139,9606.ENSP00000296795,9606.ENSP00000343957,9606.ENSP00000370034,9606.ENSP00000380697,9606.ENSP00000431885,9606.ENSP00000471896	IFNAR1,TLR3,IFNAR2,TLR7,IRF7,TYK2,IRF3
PMID:23227085	(2012) Genetics of SLE: functional relevance for monocytesmacrophages in disease.	7	36	1.53	1.08e-05	9606.ENSP00000270139,9606.ENSP00000296795,9606.ENSP00000370034,9606.ENSP00000380697,9606.ENSP00000385675,9606.ENSP00000431885,9606.ENSP00000471896	IFNAR1,TLR3,TLR7,IRF7,IL6,TYK2,IRF3
PMID:18606876	(2008) Interferon autoantibodies associated with AIRE deficiency decrease the expression of IFN-stimulated genes.	7	36	1.53	1.08e-05	9606.ENSP00000160262,9606.ENSP00000270139,9606.ENSP00000296795,9606.ENSP00000380697,9606.ENSP00000385675,9606.ENSP00000431885,9606.ENSP00000471896	ICAM3,IFNAR1,TLR3,IRF7,IL6,TYK2,IRF3
PMID:22403573	(2012) Modulation of Immune System by Kaposi's Sarcoma-Associated Herpesvirus: Lessons from Viral Evasion Strategies.	9	89	1.25	1.12e-05	9606.ENSP00000264832,9606.ENSP00000270139,9606.ENSP00000296795,9606.ENSP00000370034,9606.ENSP00000380697,9606.ENSP00000385675,9606.ENSP00000431885,9606.ENSP00000441600,9606.ENSP00000471896	ICAM1,IFNAR1,TLR3,TLR7,IRF7,IL6,TYK2,CCR3,IRF3
PMID:30550930	(2019) Toll-like receptor 3 dynamics in female C57BL6J mice: Regulation of alcohol intake.	6	19	1.75	1.17e-05	9606.ENSP00000248244,9606.ENSP00000270139,9606.ENSP00000296795,9606.ENSP00000370034,9606.ENSP00000385675,9606.ENSP00000471896	TICAM1,IFNAR1,TLR3,TLR7,IL6,IRF3
PMID:29499066	(2018) The interferon-stimulated gene product oligoadenylate synthetase-like protein enhances replication of Kaposi's sarcoma-associated herpesvirus (KSHV) and interacts with the KSHV ORF20 protein.	6	19	1.75	1.17e-05	9606.ENSP00000228928,9606.ENSP00000270139,9606.ENSP00000342278,9606.ENSP00000380697,9606.ENSP00000388001,9606.ENSP00000471896	OAS3,IFNAR1,OAS2,IRF7,OAS1,IRF3
PMID:28900269	(2017) Predicted effects of observed changes in the mRNA and microRNA transcriptome of lung neutrophils during S. pneumoniae pneumonia in mice.	9	90	1.25	1.2e-05	9606.ENSP00000228928,9606.ENSP00000264832,9606.ENSP00000270139,9606.ENSP00000342278,9606.ENSP00000370034,9606.ENSP00000380697,9606.ENSP00000385675,9606.ENSP00000388001,9606.ENSP00000471896	OAS3,ICAM1,IFNAR1,OAS2,TLR7,IRF7,IL6,OAS1,IRF3
PMID:28142321	(2017) Understanding Human Autoimmunity and Autoinflammation Through Transcriptomics.	7	37	1.52	1.22e-05	9606.ENSP00000270139,9606.ENSP00000296795,9606.ENSP00000370034,9606.ENSP00000380697,9606.ENSP00000385675,9606.ENSP00000431885,9606.ENSP00000471896	IFNAR1,TLR3,TLR7,IRF7,IL6,TYK2,IRF3
PMID:27381292	(2016) JC Polyomavirus Infection of Primary Human Renal Epithelial Cells Is Controlled by a Type I IFN-Induced Response.	7	37	1.52	1.22e-05	9606.ENSP00000228928,9606.ENSP00000270139,9606.ENSP00000343957,9606.ENSP00000380697,9606.ENSP00000385675,9606.ENSP00000388001,9606.ENSP00000431885	OAS3,IFNAR1,IFNAR2,IRF7,IL6,OAS1,TYK2
PMID:23633945	(2013) HCV-induced miR-21 contributes to evasion of host immune system by targeting MyD88 and IRAK1.	7	37	1.52	1.22e-05	9606.ENSP00000248244,9606.ENSP00000270139,9606.ENSP00000296795,9606.ENSP00000343957,9606.ENSP00000370034,9606.ENSP00000380697,9606.ENSP00000471896	TICAM1,IFNAR1,TLR3,IFNAR2,TLR7,IRF7,IRF3
PMID:21745419	(2011) Cytokine disturbances in systemic lupus erythematosus.	7	37	1.52	1.22e-05	9606.ENSP00000264832,9606.ENSP00000270139,9606.ENSP00000343957,9606.ENSP00000370034,9606.ENSP00000380697,9606.ENSP00000385675,9606.ENSP00000431885	ICAM1,IFNAR1,IFNAR2,TLR7,IRF7,IL6,TYK2
PMID:21820332	(2011) Innate immune recognition of an AT-rich stem-loop DNA motif in the Plasmodium falciparum genome.	7	37	1.52	1.22e-05	9606.ENSP00000248244,9606.ENSP00000270139,9606.ENSP00000296795,9606.ENSP00000380697,9606.ENSP00000385675,9606.ENSP00000388001,9606.ENSP00000471896	TICAM1,IFNAR1,TLR3,IRF7,IL6,OAS1,IRF3
PMID:29313948	(2018) Human dendritic cell subsets: an update.	10	126	1.15	1.24e-05	9606.ENSP00000256935,9606.ENSP00000270139,9606.ENSP00000296795,9606.ENSP00000310405,9606.ENSP00000370034,9606.ENSP00000380697,9606.ENSP00000382800,9606.ENSP00000385675,9606.ENSP00000471896,9606.ENSP00000478289	DOCK2,IFNAR1,TLR3,XCR1,TLR7,IRF7,RUNX3,IL6,IRF3,IGHV4-38-2
PMID:31238570	(2019) Epstein-Barr Virus and Innate Immunity: Friends or Foes?	9	91	1.24	1.25e-05	9606.ENSP00000270139,9606.ENSP00000296795,9606.ENSP00000343957,9606.ENSP00000370034,9606.ENSP00000380697,9606.ENSP00000385675,9606.ENSP00000388001,9606.ENSP00000431885,9606.ENSP00000471896	IFNAR1,TLR3,IFNAR2,TLR7,IRF7,IL6,OAS1,TYK2,IRF3
PMID:29033906	(2017) Long Non-coding RNAs in Hepatitis C Virus-Infected Cells.	9	91	1.24	1.25e-05	9606.ENSP00000252486,9606.ENSP00000270139,9606.ENSP00000296795,9606.ENSP00000343957,9606.ENSP00000370034,9606.ENSP00000380697,9606.ENSP00000385675,9606.ENSP00000431885,9606.ENSP00000471896	APOE,IFNAR1,TLR3,IFNAR2,TLR7,IRF7,IL6,TYK2,IRF3
PMID:31234396	(2019) Modulation of Innate Immune Signaling Pathways by Herpesviruses.	8	62	1.36	1.35e-05	9606.ENSP00000270139,9606.ENSP00000296795,9606.ENSP00000343957,9606.ENSP00000370034,9606.ENSP00000380697,9606.ENSP00000388001,9606.ENSP00000431885,9606.ENSP00000471896	IFNAR1,TLR3,IFNAR2,TLR7,IRF7,OAS1,TYK2,IRF3
PMID:26215033	(2015) The immunogenetics of Psoriasis: A comprehensive review.	8	62	1.36	1.35e-05	9606.ENSP00000296754,9606.ENSP00000327251,9606.ENSP00000370034,9606.ENSP00000382800,9606.ENSP00000385675,9606.ENSP00000400376,9606.ENSP00000431885,9606.ENSP00000471896	ERAP1,NOS2,TLR7,RUNX3,IL6,ERAP2,TYK2,IRF3
PMID:21350578	(2011) DCs and NK cells: critical effectors in the immune response to HIV-1.	8	62	1.36	1.35e-05	9606.ENSP00000160262,9606.ENSP00000350256,9606.ENSP00000370034,9606.ENSP00000380697,9606.ENSP00000385675,9606.ENSP00000395704,9606.ENSP00000441600,9606.ENSP00000471896	ICAM3,CCR9,TLR7,IRF7,IL6,CXCR6,CCR3,IRF3
PMID:29369915	(2018) Potential role of type I interferon in the pathogenic process leading to type 1 diabetes.	6	20	1.72	1.39e-05	9606.ENSP00000270139,9606.ENSP00000296795,9606.ENSP00000343957,9606.ENSP00000380697,9606.ENSP00000431885,9606.ENSP00000471896	IFNAR1,TLR3,IFNAR2,IRF7,TYK2,IRF3
PMID:30463579	(2018) STING-mediated type-I interferons contribute to the neuroinflammatory process and detrimental effects following traumatic brain injury.	6	20	1.72	1.39e-05	9606.ENSP00000270139,9606.ENSP00000343957,9606.ENSP00000380697,9606.ENSP00000385675,9606.ENSP00000431885,9606.ENSP00000471896	IFNAR1,IFNAR2,IRF7,IL6,TYK2,IRF3
PMID:24030211	(2013) Overcoming cancer cell resistance to VSV oncolysis with JAK12 inhibitors.	6	20	1.72	1.39e-05	9606.ENSP00000270139,9606.ENSP00000343957,9606.ENSP00000380697,9606.ENSP00000388001,9606.ENSP00000431885,9606.ENSP00000471896	IFNAR1,IFNAR2,IRF7,OAS1,TYK2,IRF3
PMID:19646728	(2009) TLR3 and TLR4 are innate antiviral immune receptors in human microglia: role of IRF3 in modulating antiviral and inflammatory response in the CNS.	8	63	1.35	1.46e-05	9606.ENSP00000270139,9606.ENSP00000296795,9606.ENSP00000342278,9606.ENSP00000370034,9606.ENSP00000380697,9606.ENSP00000385675,9606.ENSP00000388001,9606.ENSP00000471896	IFNAR1,TLR3,OAS2,TLR7,IRF7,IL6,OAS1,IRF3
PMID:33802310	(2021) Immunogenetic Predictors of Severe COVID-19.	5	8	2.04	1.49e-05	9606.ENSP00000350256,9606.ENSP00000370034,9606.ENSP00000381588,9606.ENSP00000395704,9606.ENSP00000400376	CCR9,TLR7,TMPRSS2,CXCR6,ERAP2
PMID:24649381	(2014) A case of 17q21.31 microduplication and 7q31.33 microdeletion, associated with developmental delay, microcephaly, and mild dysmorphic features.	5	8	2.04	1.49e-05	9606.ENSP00000262419,9606.ENSP00000332488,9606.ENSP00000340820,9606.ENSP00000381333,9606.ENSP00000443168	KANSL1,SPPL2C,MAPT,CRHR1,STH
PMID:22950410	(2012) Common inversion polymorphism at 17q21.31 affects expression of multiple genes in tissue-specific manner.	5	8	2.04	1.49e-05	9606.ENSP00000326324,9606.ENSP00000340820,9606.ENSP00000381333,9606.ENSP00000389913,9606.ENSP00000459551	LRRC37A,MAPT,CRHR1,PLEKHM1,LRRC37A2
PMID:31156620	(2019) IRF1 Maintains Optimal Constitutive Expression of Antiviral Genes and Regulates the Early Antiviral Response.	7	39	1.5	1.52e-05	9606.ENSP00000228928,9606.ENSP00000270139,9606.ENSP00000296795,9606.ENSP00000342278,9606.ENSP00000380697,9606.ENSP00000388001,9606.ENSP00000471896	OAS3,IFNAR1,TLR3,OAS2,IRF7,OAS1,IRF3
PMID:20144765	(2010) SnapShot: pathways of antiviral innate immunity.	7	39	1.5	1.52e-05	9606.ENSP00000270139,9606.ENSP00000296795,9606.ENSP00000343957,9606.ENSP00000370034,9606.ENSP00000380697,9606.ENSP00000431885,9606.ENSP00000471896	IFNAR1,TLR3,IFNAR2,TLR7,IRF7,TYK2,IRF3
PMID:32127733	(2020) Inflammatory bowel disease pathobiology: the role of the interferon signature.	10	131	1.13	1.61e-05	9606.ENSP00000228928,9606.ENSP00000270139,9606.ENSP00000296795,9606.ENSP00000342278,9606.ENSP00000343957,9606.ENSP00000380697,9606.ENSP00000385675,9606.ENSP00000388001,9606.ENSP00000431885,9606.ENSP00000471896	OAS3,IFNAR1,TLR3,OAS2,IFNAR2,IRF7,IL6,OAS1,TYK2,IRF3
PMID:27738438	(2016) Modulation of Immunoregulatory Properties of Mesenchymal Stromal Cells by Toll-Like Receptors: Potential Applications on GVHD.	6	21	1.7	1.68e-05	9606.ENSP00000270139,9606.ENSP00000296795,9606.ENSP00000370034,9606.ENSP00000380697,9606.ENSP00000385675,9606.ENSP00000471896	IFNAR1,TLR3,TLR7,IRF7,IL6,IRF3
PMID:27827855	(2016) The Peculiar Characteristics of Fish Type I Interferons.	6	21	1.7	1.68e-05	9606.ENSP00000270139,9606.ENSP00000296795,9606.ENSP00000343957,9606.ENSP00000385675,9606.ENSP00000403323,9606.ENSP00000431885	IFNAR1,TLR3,IFNAR2,IL6,ARHGAP27,TYK2
PMID:27846842	(2016) A meta-analysis of public microarray data identifies gene regulatory pathways deregulated in peripheral blood mononuclear cells from individuals with Systemic Lupus Erythematosus compared to those without.	6	21	1.7	1.68e-05	9606.ENSP00000264832,9606.ENSP00000296795,9606.ENSP00000370034,9606.ENSP00000380697,9606.ENSP00000388001,9606.ENSP00000471896	ICAM1,TLR3,TLR7,IRF7,OAS1,IRF3
PMID:22284415	(2012) Tracking interferon in autoimmunity.	6	21	1.7	1.68e-05	9606.ENSP00000270139,9606.ENSP00000296795,9606.ENSP00000343957,9606.ENSP00000370034,9606.ENSP00000380697,9606.ENSP00000471896	IFNAR1,TLR3,IFNAR2,TLR7,IRF7,IRF3
PMID:21994652	(2010) How flaviviruses activate and suppress the interferon response.	6	21	1.7	1.68e-05	9606.ENSP00000296795,9606.ENSP00000370034,9606.ENSP00000380697,9606.ENSP00000385675,9606.ENSP00000431885,9606.ENSP00000471896	TLR3,TLR7,IRF7,IL6,TYK2,IRF3
PMID:30854373	(2019) PEDV and PDCoV Pathogenesis: The Interplay Between Host Innate Immune Responses and Porcine Enteric Coronaviruses.	8	65	1.34	1.7e-05	9606.ENSP00000270139,9606.ENSP00000296795,9606.ENSP00000343957,9606.ENSP00000370034,9606.ENSP00000380697,9606.ENSP00000385675,9606.ENSP00000431885,9606.ENSP00000471896	IFNAR1,TLR3,IFNAR2,TLR7,IRF7,IL6,TYK2,IRF3
PMID:23947345	(2013) Interferon induction and function at the mucosal surface.	8	65	1.34	1.7e-05	9606.ENSP00000270139,9606.ENSP00000296795,9606.ENSP00000343957,9606.ENSP00000370034,9606.ENSP00000380697,9606.ENSP00000385675,9606.ENSP00000431885,9606.ENSP00000471896	IFNAR1,TLR3,IFNAR2,TLR7,IRF7,IL6,TYK2,IRF3
PMID:22168422	(2012) Control of antiviral immunity by pattern recognition and the microbiome.	7	40	1.49	1.7e-05	9606.ENSP00000248244,9606.ENSP00000270139,9606.ENSP00000296795,9606.ENSP00000370034,9606.ENSP00000380697,9606.ENSP00000385675,9606.ENSP00000471896	TICAM1,IFNAR1,TLR3,TLR7,IRF7,IL6,IRF3
PMID:29597291	(2018) Antiviral and Inflammatory Cellular Signaling Associated with Enterovirus 71 Infection.	8	66	1.33	1.87e-05	9606.ENSP00000270139,9606.ENSP00000296795,9606.ENSP00000343957,9606.ENSP00000370034,9606.ENSP00000380697,9606.ENSP00000385675,9606.ENSP00000431885,9606.ENSP00000471896	IFNAR1,TLR3,IFNAR2,TLR7,IRF7,IL6,TYK2,IRF3
PMID:22222875	(2012) Immunomodulatory functions of type I interferons.	8	66	1.33	1.87e-05	9606.ENSP00000270139,9606.ENSP00000296795,9606.ENSP00000343957,9606.ENSP00000370034,9606.ENSP00000380697,9606.ENSP00000385675,9606.ENSP00000431885,9606.ENSP00000471896	IFNAR1,TLR3,IFNAR2,TLR7,IRF7,IL6,TYK2,IRF3
PMID:18575461	(2008) Interferon-inducible antiviral effectors.	8	66	1.33	1.87e-05	9606.ENSP00000228928,9606.ENSP00000270139,9606.ENSP00000327251,9606.ENSP00000342278,9606.ENSP00000343957,9606.ENSP00000388001,9606.ENSP00000431885,9606.ENSP00000471896	OAS3,IFNAR1,NOS2,OAS2,IFNAR2,OAS1,TYK2,IRF3
PMID:31470617	(2019) Mayaro Virus Infects Human Chondrocytes and Induces the Expression of Arthritis-Related Genes Associated with Joint Degradation.	7	41	1.48	1.91e-05	9606.ENSP00000228928,9606.ENSP00000264832,9606.ENSP00000296795,9606.ENSP00000342278,9606.ENSP00000380697,9606.ENSP00000385675,9606.ENSP00000388001	OAS3,ICAM1,TLR3,OAS2,IRF7,IL6,OAS1
PMID:30072995	(2018) TLR-3 Stimulation Skews M2 Macrophages to M1 Through IFN-AlfaBeta Signaling and Restricts Tumor Progression.	7	41	1.48	1.91e-05	9606.ENSP00000270139,9606.ENSP00000296795,9606.ENSP00000327251,9606.ENSP00000370034,9606.ENSP00000380697,9606.ENSP00000385675,9606.ENSP00000471896	IFNAR1,TLR3,NOS2,TLR7,IRF7,IL6,IRF3
PMID:22558189	(2012) Uterine epithelial cells specifically induce interferon-stimulated genes in response to polyinosinic-polycytidylic acid independently of estradiol.	7	41	1.48	1.91e-05	9606.ENSP00000270139,9606.ENSP00000296795,9606.ENSP00000342278,9606.ENSP00000343957,9606.ENSP00000370034,9606.ENSP00000385675,9606.ENSP00000388001	IFNAR1,TLR3,OAS2,IFNAR2,TLR7,IL6,OAS1
PMID:21424379	(2011) The role of polymorphisms in Toll-like receptors and their associated intracellular signaling genes in measles vaccine immunity.	7	41	1.48	1.91e-05	9606.ENSP00000248244,9606.ENSP00000296795,9606.ENSP00000370034,9606.ENSP00000380697,9606.ENSP00000385675,9606.ENSP00000388001,9606.ENSP00000471896	TICAM1,TLR3,TLR7,IRF7,IL6,OAS1,IRF3
PMID:30483224	(2018) The Different Tactics of Foot-and-Mouth Disease Virus to Evade Innate Immunity.	9	98	1.21	1.93e-05	9606.ENSP00000270139,9606.ENSP00000296795,9606.ENSP00000343957,9606.ENSP00000370034,9606.ENSP00000380697,9606.ENSP00000385675,9606.ENSP00000388001,9606.ENSP00000431885,9606.ENSP00000471896	IFNAR1,TLR3,IFNAR2,TLR7,IRF7,IL6,OAS1,TYK2,IRF3
PMID:31146373	(2019) Current Understanding of Human Enterovirus D68.	6	22	1.68	1.95e-05	9606.ENSP00000221980,9606.ENSP00000264832,9606.ENSP00000296795,9606.ENSP00000342114,9606.ENSP00000380697,9606.ENSP00000471896	ICAM5,ICAM1,TLR3,ICAM4,IRF7,IRF3
PMID:29632536	(2018) C-Type Lectin Receptors in Antiviral Immunity and Viral Escape.	8	67	1.32	1.95e-05	9606.ENSP00000160262,9606.ENSP00000296795,9606.ENSP00000343957,9606.ENSP00000370034,9606.ENSP00000380697,9606.ENSP00000381958,9606.ENSP00000385675,9606.ENSP00000471896	ICAM3,TLR3,IFNAR2,TLR7,IRF7,KSR1,IL6,IRF3
PMID:28158275	(2017) Early endonuclease-mediated evasion of RNA sensing ensures efficient coronavirus replication.	6	22	1.68	1.95e-05	9606.ENSP00000228928,9606.ENSP00000270139,9606.ENSP00000342278,9606.ENSP00000370034,9606.ENSP00000388001,9606.ENSP00000471896	OAS3,IFNAR1,OAS2,TLR7,OAS1,IRF3
PMID:27350879	(2016) Targeted therapeutics in SLE: emerging strategies to modulate the interferon pathway.	8	67	1.32	1.95e-05	9606.ENSP00000270139,9606.ENSP00000296795,9606.ENSP00000343957,9606.ENSP00000370034,9606.ENSP00000380697,9606.ENSP00000385675,9606.ENSP00000431885,9606.ENSP00000471896	IFNAR1,TLR3,IFNAR2,TLR7,IRF7,IL6,TYK2,IRF3
PMID:25756647	(2015) Association of symptoms and severity of rift valley fever with genetic polymorphisms in human innate immune pathways.	6	22	1.68	1.95e-05	9606.ENSP00000248244,9606.ENSP00000270139,9606.ENSP00000296795,9606.ENSP00000343957,9606.ENSP00000370034,9606.ENSP00000385675	TICAM1,IFNAR1,TLR3,IFNAR2,TLR7,IL6
PMID:24500834	(2014) Dosage of X-linked Toll-like receptor 8 determines gender differences in the development of systemic lupus erythematosus.	6	22	1.68	1.95e-05	9606.ENSP00000296795,9606.ENSP00000370034,9606.ENSP00000380697,9606.ENSP00000431254,9606.ENSP00000431885,9606.ENSP00000478289	TLR3,TLR7,IRF7,IGLL5,TYK2,IGHV4-38-2
PMID:22754646	(2012) Post-transcriptional control of type I interferon induction by porcine reproductive and respiratory syndrome virus in its natural host cells.	6	22	1.68	1.95e-05	9606.ENSP00000248244,9606.ENSP00000296795,9606.ENSP00000370034,9606.ENSP00000380697,9606.ENSP00000385675,9606.ENSP00000471896	TICAM1,TLR3,TLR7,IRF7,IL6,IRF3
PMID:21669398	(2011) Viral infection augments Nod12 signaling to potentiate lethality associated with secondary bacterial infections.	6	22	1.68	1.95e-05	9606.ENSP00000270139,9606.ENSP00000296795,9606.ENSP00000370034,9606.ENSP00000380697,9606.ENSP00000385675,9606.ENSP00000471896	IFNAR1,TLR3,TLR7,IRF7,IL6,IRF3
PMID:26632684	(2015) Genome-wide Meta-analysis on the Sense of Smell Among US Older Adults.	5	9	1.99	1.97e-05	9606.ENSP00000252486,9606.ENSP00000262419,9606.ENSP00000326324,9606.ENSP00000340820,9606.ENSP00000443168	APOE,KANSL1,LRRC37A,MAPT,STH
PMID:15777643	(2005) Genomic structure of eight porcine chemokine receptors and intergene sharing of an exon between CCR1 and XCR1.	5	9	1.99	1.97e-05	9606.ENSP00000296140,9606.ENSP00000310405,9606.ENSP00000350256,9606.ENSP00000395704,9606.ENSP00000441600	CCR1,XCR1,CCR9,CXCR6,CCR3
PMID:25738304	(2015) Overexpression of the transcription factor Sp1 activates the OAS-RNAse L-RIG-I pathway.	7	42	1.47	2.06e-05	9606.ENSP00000228928,9606.ENSP00000296795,9606.ENSP00000342278,9606.ENSP00000380697,9606.ENSP00000385675,9606.ENSP00000388001,9606.ENSP00000471896	OAS3,TLR3,OAS2,IRF7,IL6,OAS1,IRF3
PMID:21368232	(2011) Simian immunodeficiency virus infection in the brain and lung leads to differential type I IFN signaling during acute infection.	7	42	1.47	2.06e-05	9606.ENSP00000270139,9606.ENSP00000296795,9606.ENSP00000343957,9606.ENSP00000370034,9606.ENSP00000380697,9606.ENSP00000431885,9606.ENSP00000471896	IFNAR1,TLR3,IFNAR2,TLR7,IRF7,TYK2,IRF3
PMID:28359286	(2017) The double-edged sword of (re)expression of genes by hypomethylating agents: from viral mimicry to exploitation as priming agents for targeted immune checkpoint modulation.	7	43	1.46	2.31e-05	9606.ENSP00000248244,9606.ENSP00000270139,9606.ENSP00000296795,9606.ENSP00000343957,9606.ENSP00000370034,9606.ENSP00000380697,9606.ENSP00000471896	TICAM1,IFNAR1,TLR3,IFNAR2,TLR7,IRF7,IRF3
PMID:28819164	(2017) Hypoxia triggers IFN-I production in muscle: Implications in dermatomyositis.	6	23	1.66	2.31e-05	9606.ENSP00000228928,9606.ENSP00000296795,9606.ENSP00000342278,9606.ENSP00000380697,9606.ENSP00000388001,9606.ENSP00000471896	OAS3,TLR3,OAS2,IRF7,OAS1,IRF3
PMID:26943956	(2016) A gene expression study denies the ability of 25 candidate biomarkers to predict the interferon-beta treatment response in multiple sclerosis patients.	6	23	1.66	2.31e-05	9606.ENSP00000228928,9606.ENSP00000270139,9606.ENSP00000342278,9606.ENSP00000343957,9606.ENSP00000380697,9606.ENSP00000388001	OAS3,IFNAR1,OAS2,IFNAR2,IRF7,OAS1
PMID:28605345	(2016) Immunometabolic Signaling Pathways Contribute to Macrophage and Dendritic Cell Function.	8	69	1.31	2.31e-05	9606.ENSP00000248244,9606.ENSP00000264832,9606.ENSP00000270139,9606.ENSP00000296795,9606.ENSP00000327251,9606.ENSP00000385675,9606.ENSP00000431885,9606.ENSP00000471896	TICAM1,ICAM1,IFNAR1,TLR3,NOS2,IL6,TYK2,IRF3
PMID:26322111	(2015) HCV dsRNA-Activated Macrophages Inhibit HCV Replication in Hepatocytes.	6	23	1.66	2.31e-05	9606.ENSP00000296795,9606.ENSP00000342278,9606.ENSP00000343957,9606.ENSP00000380697,9606.ENSP00000388001,9606.ENSP00000471896	TLR3,OAS2,IFNAR2,IRF7,OAS1,IRF3
PMID:24586160	(2014) Induction of type I interferon signaling determines the relative pathogenicity of Staphylococcus aureus strains.	6	23	1.66	2.31e-05	9606.ENSP00000270139,9606.ENSP00000311684,9606.ENSP00000370034,9606.ENSP00000380697,9606.ENSP00000385675,9606.ENSP00000471896	IFNAR1,SPEG,TLR7,IRF7,IL6,IRF3
PMID:25161189	(2014) Viral pathogen-associated molecular patterns regulate blood-brain barrier integrity via competing innate cytokine signals.	6	23	1.66	2.31e-05	9606.ENSP00000270139,9606.ENSP00000296795,9606.ENSP00000370034,9606.ENSP00000380697,9606.ENSP00000388001,9606.ENSP00000471896	IFNAR1,TLR3,TLR7,IRF7,OAS1,IRF3
PMID:31426525	(2019) Interplay between Intrinsic and Innate Immunity during HIV Infection.	9	103	1.19	2.62e-05	9606.ENSP00000270139,9606.ENSP00000296795,9606.ENSP00000343957,9606.ENSP00000370034,9606.ENSP00000380697,9606.ENSP00000385675,9606.ENSP00000388001,9606.ENSP00000431885,9606.ENSP00000471896	IFNAR1,TLR3,IFNAR2,TLR7,IRF7,IL6,OAS1,TYK2,IRF3
PMID:29867994	(2018) Dual Role of Toll-like Receptors in Human and Experimental Asthma Models.	7	44	1.45	2.62e-05	9606.ENSP00000248244,9606.ENSP00000296795,9606.ENSP00000327251,9606.ENSP00000370034,9606.ENSP00000380697,9606.ENSP00000385675,9606.ENSP00000471896	TICAM1,TLR3,NOS2,TLR7,IRF7,IL6,IRF3
PMID:32204641	(2021) Chikungunya Virus Infection Outcome: A Systematic Review of Host Genetics.	5	10	1.95	2.75e-05	9606.ENSP00000228928,9606.ENSP00000296795,9606.ENSP00000342278,9606.ENSP00000370034,9606.ENSP00000388001	OAS3,TLR3,OAS2,TLR7,OAS1
PMID:32597089	(2020) [Increased TRIM5 is associated with a poor prognosis and immune infiltration in glioma patients].	5	10	1.95	2.75e-05	9606.ENSP00000228928,9606.ENSP00000342278,9606.ENSP00000380697,9606.ENSP00000388001,9606.ENSP00000471896	OAS3,OAS2,IRF7,OAS1,IRF3
PMID:33133080	(2020) Alveolar Macrophages Are Key Players in the Modulation of the Respiratory Antiviral Immunity Induced by Orally Administered Lacticaseibacillus rhamnosus CRL1505.	5	10	1.95	2.75e-05	9606.ENSP00000270139,9606.ENSP00000296795,9606.ENSP00000342278,9606.ENSP00000385675,9606.ENSP00000388001	IFNAR1,TLR3,OAS2,IL6,OAS1
PMID:27999109	(2017) A Critical Role for the Type I Interferon Receptor in Virus-Induced Autoimmune Diabetes in Rats.	6	24	1.64	2.75e-05	9606.ENSP00000270139,9606.ENSP00000296795,9606.ENSP00000343957,9606.ENSP00000380697,9606.ENSP00000431885,9606.ENSP00000471896	IFNAR1,TLR3,IFNAR2,IRF7,TYK2,IRF3
PMID:24529150	(2014) Genetic manipulation of the ApoFStat2 locus supports an important role for type I interferon signaling in atherosclerosis.	6	24	1.64	2.75e-05	9606.ENSP00000228928,9606.ENSP00000252486,9606.ENSP00000270139,9606.ENSP00000296795,9606.ENSP00000342278,9606.ENSP00000431885	OAS3,APOE,IFNAR1,TLR3,OAS2,TYK2
PMID:24216022	(2013) Decoding the complexity of type I interferon to treat persistent viral infections.	6	24	1.64	2.75e-05	9606.ENSP00000270139,9606.ENSP00000296795,9606.ENSP00000343957,9606.ENSP00000370034,9606.ENSP00000431885,9606.ENSP00000471896	IFNAR1,TLR3,IFNAR2,TLR7,TYK2,IRF3
PMID:22058147	(2012) Defective NF-KB signaling in metastatic head and neck cancer cells leads to enhanced apoptosis by double-stranded RNA.	6	24	1.64	2.75e-05	9606.ENSP00000248244,9606.ENSP00000270139,9606.ENSP00000296795,9606.ENSP00000370034,9606.ENSP00000385675,9606.ENSP00000471896	TICAM1,IFNAR1,TLR3,TLR7,IL6,IRF3
PMID:22558263	(2012) IFN-Lambda3 inhibits HIV infection of macrophages through the JAK-STAT pathway.	6	24	1.64	2.75e-05	9606.ENSP00000248244,9606.ENSP00000296795,9606.ENSP00000370034,9606.ENSP00000380697,9606.ENSP00000388001,9606.ENSP00000471896	TICAM1,TLR3,TLR7,IRF7,OAS1,IRF3
PMID:22589727	(2012) 2'-O methylation of the viral mRNA cap by West Nile virus evades ifit1-dependent and -independent mechanisms of host restriction in vivo.	6	24	1.64	2.75e-05	9606.ENSP00000270139,9606.ENSP00000296795,9606.ENSP00000370034,9606.ENSP00000380697,9606.ENSP00000385675,9606.ENSP00000471896	IFNAR1,TLR3,TLR7,IRF7,IL6,IRF3
PMID:20399848	(2010) Systemic challenge with the TLR3 agonist poly I:C induces amplified IFNalphabeta and IL-1beta responses in the diseased brain and exacerbates chronic neurodegeneration.	6	24	1.64	2.75e-05	9606.ENSP00000270139,9606.ENSP00000296795,9606.ENSP00000343957,9606.ENSP00000380697,9606.ENSP00000385675,9606.ENSP00000471896	IFNAR1,TLR3,IFNAR2,IRF7,IL6,IRF3
PMID:18989459	(2008) Influenza A virus inhibits type I IFN signaling via NF-kappaB-dependent induction of SOCS-3 expression.	6	24	1.64	2.75e-05	9606.ENSP00000270139,9606.ENSP00000296795,9606.ENSP00000385675,9606.ENSP00000388001,9606.ENSP00000431885,9606.ENSP00000471896	IFNAR1,TLR3,IL6,OAS1,TYK2,IRF3
PMID:33138195	(2020) Single-Cell Transcriptome Analysis Highlights a Role for Neutrophils and Inflammatory Macrophages in the Pathogenesis of Severe COVID-19.	7	45	1.44	2.85e-05	9606.ENSP00000228928,9606.ENSP00000252486,9606.ENSP00000296140,9606.ENSP00000342278,9606.ENSP00000370034,9606.ENSP00000388001,9606.ENSP00000471493	OAS3,APOE,CCR1,OAS2,TLR7,OAS1,FPR1
PMID:29175515	(2018) Innate immune control of alphavirus infection.	7	45	1.44	2.85e-05	9606.ENSP00000228928,9606.ENSP00000270139,9606.ENSP00000296795,9606.ENSP00000370034,9606.ENSP00000380697,9606.ENSP00000388001,9606.ENSP00000471896	OAS3,IFNAR1,TLR3,TLR7,IRF7,OAS1,IRF3
PMID:30619109	(2018) The Strategy of Picornavirus Evading Host Antiviral Responses: Non-structural Proteins Suppress the Production of IFNs.	7	45	1.44	2.85e-05	9606.ENSP00000248244,9606.ENSP00000270139,9606.ENSP00000296795,9606.ENSP00000343957,9606.ENSP00000380697,9606.ENSP00000431885,9606.ENSP00000471896	TICAM1,IFNAR1,TLR3,IFNAR2,IRF7,TYK2,IRF3
PMID:28820283	(2017) N-3 PUFAs induce inflammatory tolerance by formation of KEAP1-containing SQSTM1p62-bodies and activation of NFE2L2.	7	45	1.44	2.85e-05	9606.ENSP00000270139,9606.ENSP00000296795,9606.ENSP00000343957,9606.ENSP00000380697,9606.ENSP00000385675,9606.ENSP00000385923,9606.ENSP00000471896	IFNAR1,TLR3,IFNAR2,IRF7,IL6,NUCB1,IRF3
PMID:25918478	(2015) Evasion of early antiviral responses by herpes simplex viruses.	7	45	1.44	2.85e-05	9606.ENSP00000248244,9606.ENSP00000270139,9606.ENSP00000296795,9606.ENSP00000370034,9606.ENSP00000380697,9606.ENSP00000385675,9606.ENSP00000471896	TICAM1,IFNAR1,TLR3,TLR7,IRF7,IL6,IRF3
PMID:22319542	(2012) Exploiting the interplay between innate and adaptive immunity to improve immunotherapeutic strategies for Epstein-Barr-virus-driven disorders.	7	45	1.44	2.85e-05	9606.ENSP00000270139,9606.ENSP00000296795,9606.ENSP00000370034,9606.ENSP00000378856,9606.ENSP00000380697,9606.ENSP00000385675,9606.ENSP00000412927	IFNAR1,TLR3,TLR7,LGALS9,IRF7,IL6,HLA-G
PMID:23170167	(2012) Evasion of influenza A viruses from innate and adaptive immune responses.	7	45	1.44	2.85e-05	9606.ENSP00000296795,9606.ENSP00000327251,9606.ENSP00000370034,9606.ENSP00000380697,9606.ENSP00000385675,9606.ENSP00000431885,9606.ENSP00000471896	TLR3,NOS2,TLR7,IRF7,IL6,TYK2,IRF3
PMID:21996313	(2011) Type I interferon response to extracellular bacteria in the airway epithelium.	7	45	1.44	2.85e-05	9606.ENSP00000270139,9606.ENSP00000296795,9606.ENSP00000370034,9606.ENSP00000380697,9606.ENSP00000385675,9606.ENSP00000431885,9606.ENSP00000471896	IFNAR1,TLR3,TLR7,IRF7,IL6,TYK2,IRF3
PMID:32045425	(2020) Streptococcus thermophilus alters the expression of genes associated with innate and adaptive immunity in human peripheral blood mononuclear cells.	8	73	1.29	3.07e-05	9606.ENSP00000248244,9606.ENSP00000264832,9606.ENSP00000270139,9606.ENSP00000296795,9606.ENSP00000380697,9606.ENSP00000385675,9606.ENSP00000431885,9606.ENSP00000471896	TICAM1,ICAM1,IFNAR1,TLR3,IRF7,IL6,TYK2,IRF3
PMID:27864552	(2016) Immune-Mediated Protection and Pathogenesis of Chikungunya Virus.	8	73	1.29	3.07e-05	9606.ENSP00000200453,9606.ENSP00000228928,9606.ENSP00000270139,9606.ENSP00000296795,9606.ENSP00000370034,9606.ENSP00000380697,9606.ENSP00000385675,9606.ENSP00000471896	PPP1R15A,OAS3,IFNAR1,TLR3,TLR7,IRF7,IL6,IRF3
PMID:30634569	(2019) Innate Immune Responses to Avian Influenza Viruses in Ducks and Chickens.	7	46	1.43	3.1e-05	9606.ENSP00000248244,9606.ENSP00000296795,9606.ENSP00000370034,9606.ENSP00000385675,9606.ENSP00000388001,9606.ENSP00000471896,9606.ENSP00000483552	TICAM1,TLR3,TLR7,IL6,OAS1,IRF3,FURIN
PMID:30266866	(2018) The probacterial effect of type I interferon signaling requires its own negative regulator USP18.	6	25	1.63	3.1e-05	9606.ENSP00000270139,9606.ENSP00000343957,9606.ENSP00000346298,9606.ENSP00000380697,9606.ENSP00000388001,9606.ENSP00000431885	IFNAR1,IFNAR2,SLC6A20,IRF7,OAS1,TYK2
PMID:28630094	(2017) Type I IFN Is Necessary and Sufficient for Inflammation-Induced Red Blood Cell Alloimmunization in Mice.	6	25	1.63	3.1e-05	9606.ENSP00000270139,9606.ENSP00000296795,9606.ENSP00000343957,9606.ENSP00000380697,9606.ENSP00000385675,9606.ENSP00000471896	IFNAR1,TLR3,IFNAR2,IRF7,IL6,IRF3
PMID:28066439	(2016) Effects of Interferons and Viruses on Metabolism.	7	46	1.43	3.1e-05	9606.ENSP00000270139,9606.ENSP00000296795,9606.ENSP00000327251,9606.ENSP00000343957,9606.ENSP00000380697,9606.ENSP00000431885,9606.ENSP00000471896	IFNAR1,TLR3,NOS2,IFNAR2,IRF7,TYK2,IRF3
PMID:23246628	(2013) Resistance of pancreatic cancer cells to oncolytic vesicular stomatitis virus: role of type I interferon signaling.	6	25	1.63	3.1e-05	9606.ENSP00000270139,9606.ENSP00000342278,9606.ENSP00000343957,9606.ENSP00000380697,9606.ENSP00000431885,9606.ENSP00000471896	IFNAR1,OAS2,IFNAR2,IRF7,TYK2,IRF3
PMID:23644052	(2013) Inflammatory cytokines in depression: neurobiological mechanisms and therapeutic implications.	7	46	1.43	3.1e-05	9606.ENSP00000252486,9606.ENSP00000270139,9606.ENSP00000327251,9606.ENSP00000342278,9606.ENSP00000343957,9606.ENSP00000381333,9606.ENSP00000385675	APOE,IFNAR1,NOS2,OAS2,IFNAR2,CRHR1,IL6
PMID:23764548	(2013) Enter at your own risk: how enteroviruses navigate the dangerous world of pattern recognition receptor signaling.	6	25	1.63	3.1e-05	9606.ENSP00000248244,9606.ENSP00000296795,9606.ENSP00000343957,9606.ENSP00000370034,9606.ENSP00000385675,9606.ENSP00000471896	TICAM1,TLR3,IFNAR2,TLR7,IL6,IRF3
PMID:24056597	(2013) Differential induction of Toll-like receptors &amp; type 1 interferons by Sabin attenuated &amp; wild type 1 polioviruses in human neuronal cells.	6	25	1.63	3.1e-05	9606.ENSP00000248244,9606.ENSP00000270139,9606.ENSP00000296795,9606.ENSP00000370034,9606.ENSP00000380697,9606.ENSP00000471896	TICAM1,IFNAR1,TLR3,TLR7,IRF7,IRF3
PMID:23144878	(2012) Endobiont viruses sensed by the human host - beyond conventional antiparasitic therapy.	6	25	1.63	3.1e-05	9606.ENSP00000248244,9606.ENSP00000264832,9606.ENSP00000296795,9606.ENSP00000370034,9606.ENSP00000385675,9606.ENSP00000471896	TICAM1,ICAM1,TLR3,TLR7,IL6,IRF3
PMID:21909336	(2011) Influenza-induced innate immunity: regulators of viral replication, respiratory tract pathology &amp; adaptive immunity.	7	46	1.43	3.1e-05	9606.ENSP00000264832,9606.ENSP00000270139,9606.ENSP00000296795,9606.ENSP00000343957,9606.ENSP00000370034,9606.ENSP00000385675,9606.ENSP00000471896	ICAM1,IFNAR1,TLR3,IFNAR2,TLR7,IL6,IRF3
PMID:20676278	(2009) Toll-like receptors and myocardial ischemiareperfusion, inflammation, and injury.	6	25	1.63	3.1e-05	9606.ENSP00000252486,9606.ENSP00000264832,9606.ENSP00000296795,9606.ENSP00000380697,9606.ENSP00000385675,9606.ENSP00000471896	APOE,ICAM1,TLR3,IRF7,IL6,IRF3
PMID:16357858	(2006) Hendra and Nipah viruses: different and dangerous.	6	25	1.63	3.1e-05	9606.ENSP00000270139,9606.ENSP00000296795,9606.ENSP00000343957,9606.ENSP00000431885,9606.ENSP00000471896,9606.ENSP00000483552	IFNAR1,TLR3,IFNAR2,TYK2,IRF3,FURIN
PMID:16103406	(2005) Production of type I interferons: plasmacytoid dendritic cells and beyond.	6	25	1.63	3.1e-05	9606.ENSP00000270139,9606.ENSP00000296795,9606.ENSP00000370034,9606.ENSP00000380697,9606.ENSP00000385675,9606.ENSP00000471896	IFNAR1,TLR3,TLR7,IRF7,IL6,IRF3
PMID:20392289	(2010) Genetic associations in type I interferon related pathways with autoimmunity.	8	74	1.28	3.18e-05	9606.ENSP00000270139,9606.ENSP00000296795,9606.ENSP00000343957,9606.ENSP00000370034,9606.ENSP00000380697,9606.ENSP00000385675,9606.ENSP00000431885,9606.ENSP00000471896	IFNAR1,TLR3,IFNAR2,TLR7,IRF7,IL6,TYK2,IRF3
PMID:24265946	(2013) The battle between influenza and the innate immune response in the human respiratory tract.	7	47	1.42	3.38e-05	9606.ENSP00000296795,9606.ENSP00000370034,9606.ENSP00000380697,9606.ENSP00000385675,9606.ENSP00000431885,9606.ENSP00000436812,9606.ENSP00000471896	TLR3,TLR7,IRF7,IL6,TYK2,MUC5B,IRF3
PMID:30342302	(2019) Tumor suppressor Interferon Regulatory Factor 1 selectively blocks expression of endogenous retrovirus.	5	11	1.9	3.42e-05	9606.ENSP00000270139,9606.ENSP00000296795,9606.ENSP00000370034,9606.ENSP00000380697,9606.ENSP00000471896	IFNAR1,TLR3,TLR7,IRF7,IRF3
PMID:25849893	(2015) TYK2 protein-coding variants protect against rheumatoid arthritis and autoimmunity, with no evidence of major pleiotropic effects on non-autoimmune complex traits.	5	11	1.9	3.42e-05	9606.ENSP00000160262,9606.ENSP00000221980,9606.ENSP00000264832,9606.ENSP00000342114,9606.ENSP00000431885	ICAM3,ICAM5,ICAM1,ICAM4,TYK2
PMID:22523428	(2012) Variation in the ICAM1-ICAM4-ICAM5 locus is associated with systemic lupus erythematosus susceptibility in multiple ancestries.	5	11	1.9	3.42e-05	9606.ENSP00000160262,9606.ENSP00000221980,9606.ENSP00000264832,9606.ENSP00000293677,9606.ENSP00000342114	ICAM3,ICAM5,ICAM1,RAVER1,ICAM4
PMID:21813458	(2011) Nucleoside modifications in RNA limit activation of 2'-5'-oligoadenylate synthetase and increase resistance to cleavage by RNase L.	5	11	1.9	3.42e-05	9606.ENSP00000228928,9606.ENSP00000296795,9606.ENSP00000342278,9606.ENSP00000370034,9606.ENSP00000388001	OAS3,TLR3,OAS2,TLR7,OAS1
PMID:30060835	(2018) Host-Intrinsic Interferon Status in Infection and Immunity.	6	26	1.61	3.51e-05	9606.ENSP00000248244,9606.ENSP00000270139,9606.ENSP00000296795,9606.ENSP00000370034,9606.ENSP00000385675,9606.ENSP00000471896	TICAM1,IFNAR1,TLR3,TLR7,IL6,IRF3
PMID:30068989	(2018) Rsad2 is necessary for mouse dendritic cell maturation via the IRF7-mediated signaling pathway.	6	26	1.61	3.51e-05	9606.ENSP00000264832,9606.ENSP00000296795,9606.ENSP00000370034,9606.ENSP00000380697,9606.ENSP00000385675,9606.ENSP00000471896	ICAM1,TLR3,TLR7,IRF7,IL6,IRF3
PMID:28275337	(2017) TIR-Domain-Containing Adapter-Inducing Interferon-Beta (TRIF) Is Essential for MPTP-Induced Dopaminergic Neuroprotection via Microglial Cell M1M2 Modulation.	6	26	1.61	3.51e-05	9606.ENSP00000248244,9606.ENSP00000296795,9606.ENSP00000327251,9606.ENSP00000380697,9606.ENSP00000385675,9606.ENSP00000471896	TICAM1,TLR3,NOS2,IRF7,IL6,IRF3
PMID:27992555	(2016) Non-Canonical Role of IKKAlfa in the Regulation of STAT1 Phosphorylation in Antiviral Signaling.	6	26	1.61	3.51e-05	9606.ENSP00000270139,9606.ENSP00000343957,9606.ENSP00000370034,9606.ENSP00000385675,9606.ENSP00000431885,9606.ENSP00000471896	IFNAR1,IFNAR2,TLR7,IL6,TYK2,IRF3
PMID:28105439	(2016) Functional Roles of Pattern Recognition Receptors That Recognize Virus Nucleic Acids in Human Adipose-Derived Mesenchymal Stem Cells.	6	26	1.61	3.51e-05	9606.ENSP00000248244,9606.ENSP00000296795,9606.ENSP00000370034,9606.ENSP00000385675,9606.ENSP00000388001,9606.ENSP00000471896	TICAM1,TLR3,TLR7,IL6,OAS1,IRF3
PMID:24391501	(2014) Suppression of interferon lambda signaling by SOCS-1 results in their excessive production during influenza virus infection.	6	26	1.61	3.51e-05	9606.ENSP00000270139,9606.ENSP00000296795,9606.ENSP00000342278,9606.ENSP00000370034,9606.ENSP00000431885,9606.ENSP00000471896	IFNAR1,TLR3,OAS2,TLR7,TYK2,IRF3
PMID:23544013	(2013) Genome-wide association study in BRCA1 mutation carriers identifies novel loci associated with breast and ovarian cancer risk.	6	26	1.61	3.51e-05	9606.ENSP00000225512,9606.ENSP00000262419,9606.ENSP00000340820,9606.ENSP00000381333,9606.ENSP00000389913,9606.ENSP00000403323	WNT3,KANSL1,MAPT,CRHR1,PLEKHM1,ARHGAP27
PMID:21179067	(2011) A candidate gene study of the type I interferon pathway implicates IKBKE and IL8 as risk loci for SLE.	6	26	1.61	3.51e-05	9606.ENSP00000270139,9606.ENSP00000296795,9606.ENSP00000370034,9606.ENSP00000380697,9606.ENSP00000431885,9606.ENSP00000471896	IFNAR1,TLR3,TLR7,IRF7,TYK2,IRF3
PMID:31031767	(2019) Sources of Type I Interferons in Infectious Immunity: Plasmacytoid Dendritic Cells Not Always in the Driver's Seat.	7	48	1.41	3.65e-05	9606.ENSP00000248244,9606.ENSP00000270139,9606.ENSP00000296795,9606.ENSP00000343957,9606.ENSP00000370034,9606.ENSP00000380697,9606.ENSP00000471896	TICAM1,IFNAR1,TLR3,IFNAR2,TLR7,IRF7,IRF3
PMID:27793594	(2016) Cross-Regulation of Two Type I Interferon Signaling Pathways in Plasmacytoid Dendritic Cells Controls Anti-malaria Immunity and Host Mortality.	7	48	1.41	3.65e-05	9606.ENSP00000248244,9606.ENSP00000270139,9606.ENSP00000296795,9606.ENSP00000370034,9606.ENSP00000380697,9606.ENSP00000385675,9606.ENSP00000471896	TICAM1,IFNAR1,TLR3,TLR7,IRF7,IL6,IRF3
PMID:24624056	(2014) Immune mechanisms in cerebral ischemic tolerance.	8	76	1.27	3.65e-05	9606.ENSP00000264832,9606.ENSP00000270139,9606.ENSP00000296140,9606.ENSP00000296795,9606.ENSP00000370034,9606.ENSP00000380697,9606.ENSP00000385675,9606.ENSP00000471896	ICAM1,IFNAR1,CCR1,TLR3,TLR7,IRF7,IL6,IRF3
PMID:22703193	(2012) Transcriptome analysis of the interferon-signature defining the autoimmune process of Sjoegren's syndrome.	8	76	1.27	3.65e-05	9606.ENSP00000160262,9606.ENSP00000296795,9606.ENSP00000342278,9606.ENSP00000370034,9606.ENSP00000380697,9606.ENSP00000385675,9606.ENSP00000388001,9606.ENSP00000471896	ICAM3,TLR3,OAS2,TLR7,IRF7,IL6,OAS1,IRF3
PMID:26880555	(2016) Regulatory polymorphisms modulate the expression of HLA class II molecules and promote autoimmunity.	8	77	1.26	3.95e-05	9606.ENSP00000160262,9606.ENSP00000264832,9606.ENSP00000293677,9606.ENSP00000370034,9606.ENSP00000377311,9606.ENSP00000382800,9606.ENSP00000384434,9606.ENSP00000431885	ICAM3,ICAM1,RAVER1,TLR7,FDX1L,RUNX3,ZGLP1,TYK2
PMID:27610098	(2016) Interplay between Inflammation and Cellular Stress Triggered by Flaviviridae Viruses.	8	77	1.26	3.95e-05	9606.ENSP00000200453,9606.ENSP00000270139,9606.ENSP00000296795,9606.ENSP00000343957,9606.ENSP00000370034,9606.ENSP00000380697,9606.ENSP00000385675,9606.ENSP00000471896	PPP1R15A,IFNAR1,TLR3,IFNAR2,TLR7,IRF7,IL6,IRF3
PMID:29050360	(2017) Immunomodulatory and antitumor effects of type I interferons and their application in cancer therapy.	10	152	1.06	4.02e-05	9606.ENSP00000270139,9606.ENSP00000296795,9606.ENSP00000310405,9606.ENSP00000342278,9606.ENSP00000343957,9606.ENSP00000370034,9606.ENSP00000380697,9606.ENSP00000385675,9606.ENSP00000431885,9606.ENSP00000471896	IFNAR1,TLR3,XCR1,OAS2,IFNAR2,TLR7,IRF7,IL6,TYK2,IRF3
PMID:31603949	(2019) P200 family protein IFI204 negatively regulates type I interferon responses by targeting IRF7 in nucleus.	6	27	1.59	4.03e-05	9606.ENSP00000270139,9606.ENSP00000296795,9606.ENSP00000370034,9606.ENSP00000380697,9606.ENSP00000385675,9606.ENSP00000471896	IFNAR1,TLR3,TLR7,IRF7,IL6,IRF3
PMID:29588463	(2018) Combining targeted panel-based resequencing and copy-number variation analysis for the diagnosis of inherited syndromic retinopathies and associated ciliopathies.	6	27	1.59	4.03e-05	9606.ENSP00000262419,9606.ENSP00000332488,9606.ENSP00000340820,9606.ENSP00000381333,9606.ENSP00000389913,9606.ENSP00000403323	KANSL1,SPPL2C,MAPT,CRHR1,PLEKHM1,ARHGAP27
PMID:30021804	(2018) Photosensitivity and type I IFN responses in cutaneous lupus are driven by epidermal-derived interferon kappa.	6	27	1.59	4.03e-05	9606.ENSP00000270139,9606.ENSP00000343957,9606.ENSP00000380697,9606.ENSP00000385675,9606.ENSP00000388001,9606.ENSP00000431885	IFNAR1,IFNAR2,IRF7,IL6,OAS1,TYK2
PMID:30022013	(2018) Evolutionary and Medical Consequences of Archaic Introgression into Modern Human Genomes.	6	27	1.59	4.03e-05	9606.ENSP00000228928,9606.ENSP00000296140,9606.ENSP00000342278,9606.ENSP00000370034,9606.ENSP00000388001,9606.ENSP00000400376	OAS3,CCR1,OAS2,TLR7,OAS1,ERAP2
PMID:27080740	(2017) The biological response to orthopedic implants for joint replacement. II: Polyethylene, ceramics, PMMA, and the foreign body reaction.	6	27	1.59	4.03e-05	9606.ENSP00000264832,9606.ENSP00000296140,9606.ENSP00000296795,9606.ENSP00000370034,9606.ENSP00000385675,9606.ENSP00000471896	ICAM1,CCR1,TLR3,TLR7,IL6,IRF3
PMID:28410407	(2017) Bacterial amyloid curli acts as a carrier for DNA to elicit an autoimmune response via TLR2 and TLR9.	6	27	1.59	4.03e-05	9606.ENSP00000270139,9606.ENSP00000296795,9606.ENSP00000370034,9606.ENSP00000380697,9606.ENSP00000385675,9606.ENSP00000471896	IFNAR1,TLR3,TLR7,IRF7,IL6,IRF3
PMID:25765343	(2015) De novo assembly and transcriptome analysis of Atlantic salmon macrophagedendritic-like TO cells following type I IFN treatment and Salmonid alphavirus subtype-3 infection.	7	49	1.4	4.03e-05	9606.ENSP00000270139,9606.ENSP00000296795,9606.ENSP00000378856,9606.ENSP00000380697,9606.ENSP00000431885,9606.ENSP00000471896,9606.ENSP00000478289	IFNAR1,TLR3,LGALS9,IRF7,TYK2,IRF3,IGHV4-38-2
PMID:26360252	(2015) Langerhans cells from women with cervical precancerous lesions become functionally responsive against human papillomavirus after activation with stabilized Poly-I:C.	7	49	1.4	4.03e-05	9606.ENSP00000248244,9606.ENSP00000264832,9606.ENSP00000296795,9606.ENSP00000370034,9606.ENSP00000380697,9606.ENSP00000385675,9606.ENSP00000471896	TICAM1,ICAM1,TLR3,TLR7,IRF7,IL6,IRF3
PMID:24475887	(2014) dsRNA-induced changes in gene expression profiles of primary nasal and bronchial epithelial cells from patients with asthma, rhinitis and controls.	7	49	1.4	4.03e-05	9606.ENSP00000270139,9606.ENSP00000296754,9606.ENSP00000296795,9606.ENSP00000380697,9606.ENSP00000385675,9606.ENSP00000388001,9606.ENSP00000471896	IFNAR1,ERAP1,TLR3,IRF7,IL6,OAS1,IRF3
PMID:24708794	(2014) Peripheral inflammation is associated with remote global gene expression changes in the brain.	6	27	1.59	4.03e-05	9606.ENSP00000296795,9606.ENSP00000370034,9606.ENSP00000380697,9606.ENSP00000385675,9606.ENSP00000431885,9606.ENSP00000471896	TLR3,TLR7,IRF7,IL6,TYK2,IRF3
PMID:25010440	(2014) Advances in understanding the role of type I interferons in systemic lupus erythematosus.	6	27	1.59	4.03e-05	9606.ENSP00000270139,9606.ENSP00000343957,9606.ENSP00000370034,9606.ENSP00000380697,9606.ENSP00000388001,9606.ENSP00000471896	IFNAR1,IFNAR2,TLR7,IRF7,OAS1,IRF3
PMID:23882270	(2013) Regulation of hematopoietic stem cell activity by inflammation.	7	49	1.4	4.03e-05	9606.ENSP00000248244,9606.ENSP00000270139,9606.ENSP00000296795,9606.ENSP00000370034,9606.ENSP00000380697,9606.ENSP00000385675,9606.ENSP00000471896	TICAM1,IFNAR1,TLR3,TLR7,IRF7,IL6,IRF3
PMID:19688332	(2009) Toll-like receptors in Alzheimer's disease.	7	49	1.4	4.03e-05	9606.ENSP00000248244,9606.ENSP00000327251,9606.ENSP00000340820,9606.ENSP00000370034,9606.ENSP00000380697,9606.ENSP00000385675,9606.ENSP00000471896	TICAM1,NOS2,MAPT,TLR7,IRF7,IL6,IRF3
PMID:21994560	(2009) Effect of type-I interferon on retroviruses.	7	49	1.4	4.03e-05	9606.ENSP00000270139,9606.ENSP00000343957,9606.ENSP00000370034,9606.ENSP00000380697,9606.ENSP00000385675,9606.ENSP00000431885,9606.ENSP00000471896	IFNAR1,IFNAR2,TLR7,IRF7,IL6,TYK2,IRF3
PMID:27498889	(2016) A Highly Polymorphic Copy Number Variant in the NSF Gene is Associated with Cocaine Dependence.	5	12	1.87	4.26e-05	9606.ENSP00000326324,9606.ENSP00000340820,9606.ENSP00000381293,9606.ENSP00000404247,9606.ENSP00000459551	LRRC37A,MAPT,NSF,ARL17B,LRRC37A2
PMID:23462148	(2013) Impaired TLR2 and TLR7 response in olive flounder infected with viral haemorrhagic septicaemia virus at host susceptible 15 degreesC but high at non-susceptible 20 degreesC.	5	12	1.87	4.26e-05	9606.ENSP00000296795,9606.ENSP00000370034,9606.ENSP00000380697,9606.ENSP00000385675,9606.ENSP00000471896	TLR3,TLR7,IRF7,IL6,IRF3
PMID:21723157	(2011) Innate immune sensing of retroviral infection via Toll-like receptor 7 occurs upon viral entry.	5	12	1.87	4.26e-05	9606.ENSP00000270139,9606.ENSP00000296795,9606.ENSP00000370034,9606.ENSP00000380697,9606.ENSP00000471896	IFNAR1,TLR3,TLR7,IRF7,IRF3
PMID:27807284	(2016) Resolving TYK2 locus genotype-to-phenotype differences in autoimmunity.	7	50	1.39	4.34e-05	9606.ENSP00000264832,9606.ENSP00000270139,9606.ENSP00000342114,9606.ENSP00000384434,9606.ENSP00000385675,9606.ENSP00000431885,9606.ENSP00000441600	ICAM1,IFNAR1,ICAM4,ZGLP1,IL6,TYK2,CCR3
PMID:28636958	(2017) Protective and Pathological Immunity during Central Nervous System Infections.	8	79	1.25	4.41e-05	9606.ENSP00000248244,9606.ENSP00000264832,9606.ENSP00000296795,9606.ENSP00000343957,9606.ENSP00000370034,9606.ENSP00000385675,9606.ENSP00000388001,9606.ENSP00000431885	TICAM1,ICAM1,TLR3,IFNAR2,TLR7,IL6,OAS1,TYK2
PMID:27863141	(2017) Ultraviolet B Irradiation Causes Stimulator of Interferon Genes-Dependent Production of Protective Type I Interferon in Mouse Skin by Recruited Inflammatory Monocytes.	6	28	1.58	4.56e-05	9606.ENSP00000270139,9606.ENSP00000296795,9606.ENSP00000370034,9606.ENSP00000380697,9606.ENSP00000385675,9606.ENSP00000471896	IFNAR1,TLR3,TLR7,IRF7,IL6,IRF3
PMID:28186978	(2017) Combination antiretroviral therapy (cART) restores HIV-1 infection-mediated impairment of JAK-STAT signaling pathway.	6	28	1.58	4.56e-05	9606.ENSP00000296795,9606.ENSP00000370034,9606.ENSP00000380697,9606.ENSP00000385675,9606.ENSP00000388001,9606.ENSP00000471896	TLR3,TLR7,IRF7,IL6,OAS1,IRF3
PMID:26664939	(2015) Immune Responses Against Classical Swine Fever Virus: Between Ignorance and Lunacy.	6	28	1.58	4.56e-05	9606.ENSP00000270139,9606.ENSP00000296795,9606.ENSP00000370034,9606.ENSP00000380697,9606.ENSP00000385675,9606.ENSP00000471896	IFNAR1,TLR3,TLR7,IRF7,IL6,IRF3
PMID:24618691	(2014) Human metapneumovirus M2-2 protein inhibits innate immune response in monocyte-derived dendritic cells.	6	28	1.58	4.56e-05	9606.ENSP00000248244,9606.ENSP00000296795,9606.ENSP00000370034,9606.ENSP00000380697,9606.ENSP00000385675,9606.ENSP00000471896	TICAM1,TLR3,TLR7,IRF7,IL6,IRF3
PMID:25203745	(2014) Asthma is associated with multiple alterations in anti-viral innate signalling pathways.	6	28	1.58	4.56e-05	9606.ENSP00000264832,9606.ENSP00000270139,9606.ENSP00000296795,9606.ENSP00000370034,9606.ENSP00000380697,9606.ENSP00000388001	ICAM1,IFNAR1,TLR3,TLR7,IRF7,OAS1
PMID:26056580	(2014) Genome-wide analysis of primary peripheral blood mononuclear cells from HIV + patients-pre-and post- HAART show immune activation and inflammation the main drivers of host gene expression.	6	28	1.58	4.56e-05	9606.ENSP00000228928,9606.ENSP00000342278,9606.ENSP00000370034,9606.ENSP00000380697,9606.ENSP00000385675,9606.ENSP00000388001	OAS3,OAS2,TLR7,IRF7,IL6,OAS1
PMID:23750330	(2013) Innate immune response after adenoviral gene delivery into skin is mediated by AIM2, NALP3, DAI and mda5.	6	28	1.58	4.56e-05	9606.ENSP00000248244,9606.ENSP00000296795,9606.ENSP00000370034,9606.ENSP00000380697,9606.ENSP00000385675,9606.ENSP00000471896	TICAM1,TLR3,TLR7,IRF7,IL6,IRF3
PMID:24833054	(2013) Oncolytic Newcastle Disease Virus as Cutting Edge between Tumor and Host.	6	28	1.58	4.56e-05	9606.ENSP00000264832,9606.ENSP00000296795,9606.ENSP00000343957,9606.ENSP00000380697,9606.ENSP00000385675,9606.ENSP00000483552	ICAM1,TLR3,IFNAR2,IRF7,IL6,FURIN
PMID:24058779	(2012) STAT1 as a central mediator of IFNGamma and TLR4 signal integration in vascular dysfunction.	6	28	1.58	4.56e-05	9606.ENSP00000248244,9606.ENSP00000264832,9606.ENSP00000296795,9606.ENSP00000380697,9606.ENSP00000385675,9606.ENSP00000471896	TICAM1,ICAM1,TLR3,IRF7,IL6,IRF3
PMID:21399236	(2011) The challenge for gene therapy: innate immune response to adenoviruses.	6	28	1.58	4.56e-05	9606.ENSP00000270139,9606.ENSP00000343957,9606.ENSP00000380697,9606.ENSP00000385675,9606.ENSP00000431885,9606.ENSP00000471896	IFNAR1,IFNAR2,IRF7,IL6,TYK2,IRF3
PMID:21939710	(2011) Genetic polymorphisms in host antiviral genes: associations with humoral and cellular immunity to measles vaccine.	6	28	1.58	4.56e-05	9606.ENSP00000228928,9606.ENSP00000270139,9606.ENSP00000342278,9606.ENSP00000343957,9606.ENSP00000385675,9606.ENSP00000388001	OAS3,IFNAR1,OAS2,IFNAR2,IL6,OAS1
PMID:20046508	(2010) Intrinsic cellular defenses against virus infection by antiviral type I interferon.	6	28	1.58	4.56e-05	9606.ENSP00000270139,9606.ENSP00000296795,9606.ENSP00000343957,9606.ENSP00000370034,9606.ENSP00000380697,9606.ENSP00000471896	IFNAR1,TLR3,IFNAR2,TLR7,IRF7,IRF3
PMID:21203556	(2010) Trace levels of innate immune response modulating impurities (IIRMIs) synergize to break tolerance to therapeutic proteins.	6	28	1.58	4.56e-05	9606.ENSP00000296795,9606.ENSP00000327251,9606.ENSP00000370034,9606.ENSP00000380697,9606.ENSP00000385675,9606.ENSP00000471896	TLR3,NOS2,TLR7,IRF7,IL6,IRF3
PMID:29324751	(2018) Stage-specific IFN-induced and IFN gene expression reveal convergence of type I and type II IFN and highlight their role in both acute and chronic stage of pathogenic SIV infection.	7	51	1.38	4.67e-05	9606.ENSP00000270139,9606.ENSP00000296140,9606.ENSP00000342278,9606.ENSP00000343957,9606.ENSP00000385675,9606.ENSP00000388001,9606.ENSP00000431885	IFNAR1,CCR1,OAS2,IFNAR2,IL6,OAS1,TYK2
PMID:29578037	(2018) Cocaine evokes a profile of oxidative stress and impacts innate antiviral response pathways in astrocytes.	7	51	1.38	4.67e-05	9606.ENSP00000248244,9606.ENSP00000296795,9606.ENSP00000370034,9606.ENSP00000385675,9606.ENSP00000388001,9606.ENSP00000431885,9606.ENSP00000471896	TICAM1,TLR3,TLR7,IL6,OAS1,TYK2,IRF3
PMID:25796211	(2015) Multi-step regulation of innate immune signaling by Kaposi's sarcoma-associated herpesvirus.	7	51	1.38	4.67e-05	9606.ENSP00000248244,9606.ENSP00000270139,9606.ENSP00000296795,9606.ENSP00000370034,9606.ENSP00000380697,9606.ENSP00000431885,9606.ENSP00000471896	TICAM1,IFNAR1,TLR3,TLR7,IRF7,TYK2,IRF3
PMID:23737750	(2013) Type I interferon programs innate myeloid dynamics and gene expression in the virally infected nervous system.	7	51	1.38	4.67e-05	9606.ENSP00000270139,9606.ENSP00000296795,9606.ENSP00000342278,9606.ENSP00000343957,9606.ENSP00000370034,9606.ENSP00000380697,9606.ENSP00000471896	IFNAR1,TLR3,OAS2,IFNAR2,TLR7,IRF7,IRF3
PMID:22323926	(2011) Induction and function of type I and III interferon in response to viral infection.	7	51	1.38	4.67e-05	9606.ENSP00000248244,9606.ENSP00000270139,9606.ENSP00000296795,9606.ENSP00000343957,9606.ENSP00000370034,9606.ENSP00000380697,9606.ENSP00000471896	TICAM1,IFNAR1,TLR3,IFNAR2,TLR7,IRF7,IRF3
PMID:19712453	(2009) Transcriptional profiling reveals developmental relationship and distinct biological functions of CD16+ and CD16- monocyte subsets.	10	157	1.05	4.71e-05	9606.ENSP00000252486,9606.ENSP00000264832,9606.ENSP00000296140,9606.ENSP00000296795,9606.ENSP00000350256,9606.ENSP00000370034,9606.ENSP00000385675,9606.ENSP00000395704,9606.ENSP00000441600,9606.ENSP00000471493	APOE,ICAM1,CCR1,TLR3,CCR9,TLR7,IL6,CXCR6,CCR3,FPR1
PMID:24349206	(2013) The transcriptomic response of rat hepatic stellate cells to endotoxin: implications for hepatic inflammation and immune regulation.	11	205	0.98	5.03e-05	9606.ENSP00000264832,9606.ENSP00000270139,9606.ENSP00000296140,9606.ENSP00000296795,9606.ENSP00000327251,9606.ENSP00000350256,9606.ENSP00000370034,9606.ENSP00000380697,9606.ENSP00000385675,9606.ENSP00000395704,9606.ENSP00000441600	ICAM1,IFNAR1,CCR1,TLR3,NOS2,CCR9,TLR7,IRF7,IL6,CXCR6,CCR3
PMID:32211383	(2020) A Computational Approach for Mapping Heme Biology in the Context of Hemolytic Disorders.	6	29	1.56	5.12e-05	9606.ENSP00000248244,9606.ENSP00000296795,9606.ENSP00000370034,9606.ENSP00000380697,9606.ENSP00000385675,9606.ENSP00000471896	TICAM1,TLR3,TLR7,IRF7,IL6,IRF3
PMID:29786074	(2019) Constitutive interferon signaling maintains critical threshold of MLKL expression to license necroptosis.	6	29	1.56	5.12e-05	9606.ENSP00000248244,9606.ENSP00000270139,9606.ENSP00000296795,9606.ENSP00000370034,9606.ENSP00000380697,9606.ENSP00000471896	TICAM1,IFNAR1,TLR3,TLR7,IRF7,IRF3
PMID:30680794	(2019) Chronic neurodegeneration induces type I interferon synthesis via STING, shaping microglial phenotype and accelerating disease progression.	7	52	1.38	5.12e-05	9606.ENSP00000270139,9606.ENSP00000296795,9606.ENSP00000327251,9606.ENSP00000343957,9606.ENSP00000370034,9606.ENSP00000380697,9606.ENSP00000471896	IFNAR1,TLR3,NOS2,IFNAR2,TLR7,IRF7,IRF3
PMID:31089479	(2019) Manipulation of Type I Interferon Signaling by HIV and AIDS-Associated Viruses.	7	52	1.38	5.12e-05	9606.ENSP00000270139,9606.ENSP00000343957,9606.ENSP00000380697,9606.ENSP00000385675,9606.ENSP00000388001,9606.ENSP00000431885,9606.ENSP00000471896	IFNAR1,IFNAR2,IRF7,IL6,OAS1,TYK2,IRF3
PMID:31582776	(2019) Transcriptome Sequencing of Peripheral Blood Mononuclear Cells from Elite Controller-Long Term Non Progressors.	7	52	1.38	5.12e-05	9606.ENSP00000228928,9606.ENSP00000296754,9606.ENSP00000342278,9606.ENSP00000350256,9606.ENSP00000370034,9606.ENSP00000388001,9606.ENSP00000471493	OAS3,ERAP1,OAS2,CCR9,TLR7,OAS1,FPR1
PMID:30143481	(2018) Life-threatening influenza pneumonitis in a child with inherited IRF9 deficiency.	7	52	1.38	5.12e-05	9606.ENSP00000270139,9606.ENSP00000296795,9606.ENSP00000370034,9606.ENSP00000380697,9606.ENSP00000385675,9606.ENSP00000388001,9606.ENSP00000431885	IFNAR1,TLR3,TLR7,IRF7,IL6,OAS1,TYK2
PMID:30451869	(2018) Competitive repopulation of an empty microglial niche yields functionally distinct subsets of microglia-like cells.	7	52	1.38	5.12e-05	9606.ENSP00000252486,9606.ENSP00000264832,9606.ENSP00000270139,9606.ENSP00000342278,9606.ENSP00000380697,9606.ENSP00000382800,9606.ENSP00000471896	APOE,ICAM1,IFNAR1,OAS2,IRF7,RUNX3,IRF3
PMID:28894449	(2017) Type I Interferon Induced by Streptococcus suis Serotype 2 is Strain-Dependent and May Be Beneficial for Host Survival.	6	29	1.56	5.12e-05	9606.ENSP00000270139,9606.ENSP00000296795,9606.ENSP00000370034,9606.ENSP00000380697,9606.ENSP00000385675,9606.ENSP00000471896	IFNAR1,TLR3,TLR7,IRF7,IL6,IRF3
PMID:26795765	(2016) Immunological Characterization of Whole Tumour Lysate-Loaded Dendritic Cells for Cancer Immunotherapy.	7	52	1.38	5.12e-05	9606.ENSP00000264832,9606.ENSP00000296140,9606.ENSP00000296754,9606.ENSP00000350256,9606.ENSP00000370034,9606.ENSP00000385675,9606.ENSP00000441600	ICAM1,CCR1,ERAP1,CCR9,TLR7,IL6,CCR3
PMID:28324534	(2015) Toll-like receptor-associated keratitis and strategies for its management.	6	29	1.56	5.12e-05	9606.ENSP00000248244,9606.ENSP00000264832,9606.ENSP00000296795,9606.ENSP00000370034,9606.ENSP00000385675,9606.ENSP00000471896	TICAM1,ICAM1,TLR3,TLR7,IL6,IRF3
PMID:26038748	(2014) The impact of the interferon-lambda family on the innate and adaptive immune response to viral infections.	7	52	1.38	5.12e-05	9606.ENSP00000270139,9606.ENSP00000296795,9606.ENSP00000380697,9606.ENSP00000385675,9606.ENSP00000388001,9606.ENSP00000431885,9606.ENSP00000471896	IFNAR1,TLR3,IRF7,IL6,OAS1,TYK2,IRF3
PMID:22454775	(2012) Toll-like receptors in ischaemia and its potential role in the pathophysiology of muscle damage in critical limb ischaemia.	7	52	1.38	5.12e-05	9606.ENSP00000248244,9606.ENSP00000264832,9606.ENSP00000296795,9606.ENSP00000370034,9606.ENSP00000380697,9606.ENSP00000385675,9606.ENSP00000471896	TICAM1,ICAM1,TLR3,TLR7,IRF7,IL6,IRF3
PMID:21884168	(2011) dsRNA sensors and plasmacytoid dendritic cells in host defense and autoimmunity.	7	52	1.38	5.12e-05	9606.ENSP00000248244,9606.ENSP00000270139,9606.ENSP00000296795,9606.ENSP00000370034,9606.ENSP00000380697,9606.ENSP00000385675,9606.ENSP00000471896	TICAM1,IFNAR1,TLR3,TLR7,IRF7,IL6,IRF3
PMID:30151711	(2018) Genetic control of alphavirus pathogenesis.	8	82	1.24	5.16e-05	9606.ENSP00000200453,9606.ENSP00000264832,9606.ENSP00000270139,9606.ENSP00000296795,9606.ENSP00000370034,9606.ENSP00000380697,9606.ENSP00000385675,9606.ENSP00000471896	PPP1R15A,ICAM1,IFNAR1,TLR3,TLR7,IRF7,IL6,IRF3
PMID:30587119	(2018) Origin and development of oligoadenylate synthetase immune system.	5	13	1.83	5.16e-05	9606.ENSP00000228928,9606.ENSP00000342278,9606.ENSP00000343957,9606.ENSP00000380697,9606.ENSP00000388001	OAS3,OAS2,IFNAR2,IRF7,OAS1
PMID:28580131	(2017) Recent insights into the implications of metabolism in plasmacytoid dendritic cell innate functions: Potential ways to control these functions.	8	82	1.24	5.16e-05	9606.ENSP00000252486,9606.ENSP00000270139,9606.ENSP00000343957,9606.ENSP00000370034,9606.ENSP00000380697,9606.ENSP00000385675,9606.ENSP00000431885,9606.ENSP00000471896	APOE,IFNAR1,IFNAR2,TLR7,IRF7,IL6,TYK2,IRF3
PMID:25944980	(2015) Gut inflammation and immunity: what is the role of the human gut virome?	5	13	1.83	5.16e-05	9606.ENSP00000296795,9606.ENSP00000370034,9606.ENSP00000380697,9606.ENSP00000385675,9606.ENSP00000471896	TLR3,TLR7,IRF7,IL6,IRF3
PMID:21373269	(2011) Rebamipide suppresses TLR-TBK1 signaling pathway resulting in regulating IRF37 and IFN-AlfaBeta reduction.	5	13	1.83	5.16e-05	9606.ENSP00000248244,9606.ENSP00000296795,9606.ENSP00000380697,9606.ENSP00000385675,9606.ENSP00000471896	TICAM1,TLR3,IRF7,IL6,IRF3
PMID:11854366	(2002) Whence interferon? Variety in the production of interferon in response to viral infection.	5	13	1.83	5.16e-05	9606.ENSP00000270139,9606.ENSP00000296795,9606.ENSP00000370034,9606.ENSP00000380697,9606.ENSP00000471896	IFNAR1,TLR3,TLR7,IRF7,IRF3
PMID:30181782	(2018) Activation of viral defense signaling in cancer.	7	53	1.37	5.47e-05	9606.ENSP00000248244,9606.ENSP00000270139,9606.ENSP00000296795,9606.ENSP00000370034,9606.ENSP00000380697,9606.ENSP00000431885,9606.ENSP00000471896	TICAM1,IFNAR1,TLR3,TLR7,IRF7,TYK2,IRF3
PMID:27042298	(2016) The role of BST-2Tetherin in host protection and disease manifestation.	7	53	1.37	5.47e-05	9606.ENSP00000264832,9606.ENSP00000296795,9606.ENSP00000343957,9606.ENSP00000370034,9606.ENSP00000380697,9606.ENSP00000385675,9606.ENSP00000471896	ICAM1,TLR3,IFNAR2,TLR7,IRF7,IL6,IRF3
PMID:27358065	(2016) Epigenetic regulation in Parkinson's disease.	7	53	1.37	5.47e-05	9606.ENSP00000262419,9606.ENSP00000337478,9606.ENSP00000340820,9606.ENSP00000381333,9606.ENSP00000389913,9606.ENSP00000403323,9606.ENSP00000404247	KANSL1,ARL17A,MAPT,CRHR1,PLEKHM1,ARHGAP27,ARL17B
PMID:26159724	(2015) Transcriptome sequencing of microglial cells stimulated with TLR3 and TLR4 ligands.	8	83	1.23	5.47e-05	9606.ENSP00000228928,9606.ENSP00000296795,9606.ENSP00000342278,9606.ENSP00000362151,9606.ENSP00000370034,9606.ENSP00000380697,9606.ENSP00000385675,9606.ENSP00000471896	OAS3,TLR3,OAS2,FOXP4,TLR7,IRF7,IL6,IRF3
PMID:21429244	(2011) Innate immune modulation in EBV infection.	7	53	1.37	5.47e-05	9606.ENSP00000270139,9606.ENSP00000296795,9606.ENSP00000370034,9606.ENSP00000380697,9606.ENSP00000385675,9606.ENSP00000431885,9606.ENSP00000471896	IFNAR1,TLR3,TLR7,IRF7,IL6,TYK2,IRF3
PMID:29249266	(2018) Differential gene modulation of pattern-recognition receptor TLR and RIG-I-like and downstream mediators on intestinal mucosa of pigs infected with PEDV non S-INDEL and PEDV S-INDEL strains.	6	30	1.55	5.67e-05	9606.ENSP00000248244,9606.ENSP00000296795,9606.ENSP00000370034,9606.ENSP00000380697,9606.ENSP00000385675,9606.ENSP00000471896	TICAM1,TLR3,TLR7,IRF7,IL6,IRF3
PMID:30004398	(2018) Interaction of Viral Capsid-Derived Virus-Like Particles (VLPs) with the Innate Immune System.	6	30	1.55	5.67e-05	9606.ENSP00000160262,9606.ENSP00000296795,9606.ENSP00000370034,9606.ENSP00000380697,9606.ENSP00000385675,9606.ENSP00000471896	ICAM3,TLR3,TLR7,IRF7,IL6,IRF3
PMID:30136084	(2018) Divergent brain gene expression patterns associate with distinct cell-specific tau neuropathology traits in progressive supranuclear palsy.	6	30	1.55	5.67e-05	9606.ENSP00000262419,9606.ENSP00000337478,9606.ENSP00000340820,9606.ENSP00000381333,9606.ENSP00000404247,9606.ENSP00000459551	KANSL1,ARL17A,MAPT,CRHR1,ARL17B,LRRC37A2
PMID:29055005	(2017) Induction of Systemic Autoimmunity by a Xenobiotic Requires Endosomal TLR Trafficking and Signaling from the Late Endosome and Endolysosome but Not Type I IFN.	6	30	1.55	5.67e-05	9606.ENSP00000270139,9606.ENSP00000296795,9606.ENSP00000370034,9606.ENSP00000380697,9606.ENSP00000385675,9606.ENSP00000483552	IFNAR1,TLR3,TLR7,IRF7,IL6,FURIN
PMID:27041139	(2016) The importance of immune evasion in the pathogenesis of rabies virus.	6	30	1.55	5.67e-05	9606.ENSP00000270139,9606.ENSP00000296795,9606.ENSP00000380697,9606.ENSP00000385675,9606.ENSP00000412927,9606.ENSP00000471896	IFNAR1,TLR3,IRF7,IL6,HLA-G,IRF3
PMID:24194738	(2013) IRAK4 and TLR3 Sequence Variants may Alter Breast Cancer Risk among African-American Women.	6	30	1.55	5.67e-05	9606.ENSP00000248244,9606.ENSP00000296795,9606.ENSP00000370034,9606.ENSP00000385675,9606.ENSP00000388001,9606.ENSP00000471896	TICAM1,TLR3,TLR7,IL6,OAS1,IRF3
PMID:21586648	(2011) Streptococcus pneumoniae DNA initiates type I interferon signaling in the respiratory tract.	6	30	1.55	5.67e-05	9606.ENSP00000270139,9606.ENSP00000296795,9606.ENSP00000370034,9606.ENSP00000380697,9606.ENSP00000385675,9606.ENSP00000471896	IFNAR1,TLR3,TLR7,IRF7,IL6,IRF3
PMID:20396665	(2010) Pattern recognition via the toll-like receptor system in the human female genital tract.	6	30	1.55	5.67e-05	9606.ENSP00000248244,9606.ENSP00000296795,9606.ENSP00000370034,9606.ENSP00000385675,9606.ENSP00000471493,9606.ENSP00000471896	TICAM1,TLR3,TLR7,IL6,FPR1,IRF3
PMID:20422028	(2010) Murine toll-like receptor 2 activation induces type I interferon responses from endolysosomal compartments.	6	30	1.55	5.67e-05	9606.ENSP00000270139,9606.ENSP00000296795,9606.ENSP00000370034,9606.ENSP00000380697,9606.ENSP00000385675,9606.ENSP00000471896	IFNAR1,TLR3,TLR7,IRF7,IL6,IRF3
PMID:20974999	(2010) High-density lipoprotein suppresses the type I interferon response, a family of potent antiviral immunoregulators, in macrophages challenged with lipopolysaccharide.	6	30	1.55	5.67e-05	9606.ENSP00000296795,9606.ENSP00000327251,9606.ENSP00000370034,9606.ENSP00000380697,9606.ENSP00000385675,9606.ENSP00000471896	TLR3,NOS2,TLR7,IRF7,IL6,IRF3
PMID:20978536	(2010) Autocrine interferon priming in macrophages but not dendritic cells results in enhanced cytokine and chemokine production after coronavirus infection.	6	30	1.55	5.67e-05	9606.ENSP00000270139,9606.ENSP00000296795,9606.ENSP00000370034,9606.ENSP00000380697,9606.ENSP00000385675,9606.ENSP00000388001	IFNAR1,TLR3,TLR7,IRF7,IL6,OAS1
PMID:19027345	(2008) Interferon and cytokine responses to Crimean Congo hemorrhagic fever virus; an emerging and neglected viral zonoosis.	6	30	1.55	5.67e-05	9606.ENSP00000270139,9606.ENSP00000370034,9606.ENSP00000380697,9606.ENSP00000385675,9606.ENSP00000431885,9606.ENSP00000471896	IFNAR1,TLR7,IRF7,IL6,TYK2,IRF3
PMID:16550221	(2006) Role of Toll-like receptors in adjuvant-augmented immune therapies.	6	30	1.55	5.67e-05	9606.ENSP00000248244,9606.ENSP00000296795,9606.ENSP00000370034,9606.ENSP00000380697,9606.ENSP00000385675,9606.ENSP00000471896	TICAM1,TLR3,TLR7,IRF7,IL6,IRF3
PMID:30452654	(2019) Klebsiella pneumoniae infection biology: living to counteract host defences.	7	54	1.36	5.83e-05	9606.ENSP00000264832,9606.ENSP00000270139,9606.ENSP00000296795,9606.ENSP00000370034,9606.ENSP00000380697,9606.ENSP00000385675,9606.ENSP00000471896	ICAM1,IFNAR1,TLR3,TLR7,IRF7,IL6,IRF3
PMID:23232398	(2012) T-bet and GATA3 orchestrate Th1 and Th2 differentiation through lineage-specific targeting of distal regulatory elements.	7	54	1.36	5.83e-05	9606.ENSP00000264832,9606.ENSP00000296140,9606.ENSP00000310405,9606.ENSP00000350256,9606.ENSP00000382800,9606.ENSP00000395704,9606.ENSP00000441600	ICAM1,CCR1,XCR1,CCR9,RUNX3,CXCR6,CCR3
PMID:19398754	(2009) Myeloid heme oxygenase-1 regulates innate immunity and autoimmunity by modulating IFN-beta production.	7	54	1.36	5.83e-05	9606.ENSP00000270139,9606.ENSP00000296140,9606.ENSP00000296795,9606.ENSP00000370034,9606.ENSP00000380697,9606.ENSP00000385675,9606.ENSP00000471896	IFNAR1,CCR1,TLR3,TLR7,IRF7,IL6,IRF3
PMID:31782850	(2020) SHP2 deficiency promotes Staphylococcus aureus pneumonia following influenza infection.	6	31	1.53	6.43e-05	9606.ENSP00000248244,9606.ENSP00000270139,9606.ENSP00000296795,9606.ENSP00000327251,9606.ENSP00000385675,9606.ENSP00000471896	TICAM1,IFNAR1,TLR3,NOS2,IL6,IRF3
PMID:32041213	(2020) Role of Mesenchymal Stromal Cells as Therapeutic Agents: Potential Mechanisms of Action and Implications in Their Clinical Use.	7	55	1.35	6.43e-05	9606.ENSP00000264832,9606.ENSP00000296140,9606.ENSP00000296795,9606.ENSP00000350256,9606.ENSP00000378856,9606.ENSP00000385675,9606.ENSP00000395704	ICAM1,CCR1,TLR3,CCR9,LGALS9,IL6,CXCR6
PMID:30932349	(2019) IRF3 and IRF7 mediate neovascularization via inflammatory cytokines.	6	31	1.53	6.43e-05	9606.ENSP00000270139,9606.ENSP00000296795,9606.ENSP00000370034,9606.ENSP00000380697,9606.ENSP00000385675,9606.ENSP00000471896	IFNAR1,TLR3,TLR7,IRF7,IL6,IRF3
PMID:30936491	(2019) Decoding type I and III interferon signalling during viral infection.	6	31	1.53	6.43e-05	9606.ENSP00000248244,9606.ENSP00000270139,9606.ENSP00000327251,9606.ENSP00000343957,9606.ENSP00000380697,9606.ENSP00000431885	TICAM1,IFNAR1,NOS2,IFNAR2,IRF7,TYK2
PMID:31114761	(2019) Herpes Simplex Virus Evasion of Early Host Antiviral Responses.	8	86	1.21	6.43e-05	9606.ENSP00000270139,9606.ENSP00000296795,9606.ENSP00000340820,9606.ENSP00000343957,9606.ENSP00000370034,9606.ENSP00000380697,9606.ENSP00000385675,9606.ENSP00000471896	IFNAR1,TLR3,MAPT,IFNAR2,TLR7,IRF7,IL6,IRF3
PMID:28840972	(2018) Chronic ethanol consumption: role of TLR3TRIF-dependent signaling.	6	31	1.53	6.43e-05	9606.ENSP00000248244,9606.ENSP00000296795,9606.ENSP00000370034,9606.ENSP00000380697,9606.ENSP00000385675,9606.ENSP00000471896	TICAM1,TLR3,TLR7,IRF7,IL6,IRF3
PMID:29127663	(2018) Poly(I:C) Priming Exacerbates Cecal Ligation and Puncture-Induced Polymicrobial Sepsis in Mice.	5	14	1.8	6.43e-05	9606.ENSP00000270139,9606.ENSP00000296795,9606.ENSP00000370034,9606.ENSP00000385675,9606.ENSP00000471896	IFNAR1,TLR3,TLR7,IL6,IRF3
PMID:29914621	(2018) Plasmacytoid dendritic cells control dengue and Chikungunya virus infections via IRF7-regulated interferon responses.	6	31	1.53	6.43e-05	9606.ENSP00000270139,9606.ENSP00000296795,9606.ENSP00000370034,9606.ENSP00000380697,9606.ENSP00000385675,9606.ENSP00000471896	IFNAR1,TLR3,TLR7,IRF7,IL6,IRF3
PMID:30397031	(2018) TLR-7 Stress Signaling in Differentiating and Mature Eosinophils Is Mediated by the Prolyl Isomerase Pin1.	7	55	1.35	6.43e-05	9606.ENSP00000296795,9606.ENSP00000370034,9606.ENSP00000380697,9606.ENSP00000385675,9606.ENSP00000441600,9606.ENSP00000471896,9606.ENSP00000483552	TLR3,TLR7,IRF7,IL6,CCR3,IRF3,FURIN
PMID:28394926	(2017) GP73 represses host innate immune response to promote virus replication by facilitating MAVS and TRAF6 degradation.	6	31	1.53	6.43e-05	9606.ENSP00000248244,9606.ENSP00000252486,9606.ENSP00000296795,9606.ENSP00000370034,9606.ENSP00000385675,9606.ENSP00000471896	TICAM1,APOE,TLR3,TLR7,IL6,IRF3
PMID:26229971	(2015) Regulation of Dendritic Cell Function in Inflammation.	8	86	1.21	6.43e-05	9606.ENSP00000264832,9606.ENSP00000296140,9606.ENSP00000296795,9606.ENSP00000310405,9606.ENSP00000370034,9606.ENSP00000380697,9606.ENSP00000385675,9606.ENSP00000441600	ICAM1,CCR1,TLR3,XCR1,TLR7,IRF7,IL6,CCR3
PMID:24586659	(2014) Positive regulation of TRAF6-dependent innate immune responses by protein phosphatase PP1-Gamma.	7	55	1.35	6.43e-05	9606.ENSP00000200453,9606.ENSP00000248244,9606.ENSP00000264832,9606.ENSP00000296795,9606.ENSP00000370034,9606.ENSP00000385675,9606.ENSP00000471896	PPP1R15A,TICAM1,ICAM1,TLR3,TLR7,IL6,IRF3
PMID:24664510	(2014) Borrelia burgdorferi RNA induces type I and III interferons via Toll-like receptor 7 and contributes to production of NF-kappaB-dependent cytokines.	5	14	1.8	6.43e-05	9606.ENSP00000370034,9606.ENSP00000380697,9606.ENSP00000385675,9606.ENSP00000388001,9606.ENSP00000471896	TLR7,IRF7,IL6,OAS1,IRF3
PMID:24882218	(2014) Unanchored K48-linked polyubiquitin synthesized by the E3-ubiquitin ligase TRIM6 stimulates the interferon-IKKEpsilon kinase-mediated antiviral response.	6	31	1.53	6.43e-05	9606.ENSP00000270139,9606.ENSP00000380697,9606.ENSP00000385675,9606.ENSP00000388001,9606.ENSP00000431885,9606.ENSP00000471896	IFNAR1,IRF7,IL6,OAS1,TYK2,IRF3
PMID:21292315	(2011) Imputation of sequence variants for identification of genetic risks for Parkinson's disease: a meta-analysis of genome-wide association studies.	6	31	1.53	6.43e-05	9606.ENSP00000262419,9606.ENSP00000326324,9606.ENSP00000337478,9606.ENSP00000340820,9606.ENSP00000389913,9606.ENSP00000404247	KANSL1,LRRC37A,ARL17A,MAPT,PLEKHM1,ARL17B
PMID:22066971	(2011) The type I interferon system in the etiopathogenesis of autoimmune diseases.	6	31	1.53	6.43e-05	9606.ENSP00000270139,9606.ENSP00000296795,9606.ENSP00000343957,9606.ENSP00000370034,9606.ENSP00000380697,9606.ENSP00000431885	IFNAR1,TLR3,IFNAR2,TLR7,IRF7,TYK2
PMID:20206655	(2010) Neurons under viral attack: victims or warriors?	7	55	1.35	6.43e-05	9606.ENSP00000248244,9606.ENSP00000296795,9606.ENSP00000370034,9606.ENSP00000380697,9606.ENSP00000385675,9606.ENSP00000412927,9606.ENSP00000471896	TICAM1,TLR3,TLR7,IRF7,IL6,HLA-G,IRF3
PMID:19426145	(2009) Nuclear factor kappaB (NF-kappaB) activation primes cells to a pro-inflammatory polarized response to a Toll-like receptor 7 (TLR7) agonist.	6	31	1.53	6.43e-05	9606.ENSP00000264832,9606.ENSP00000296795,9606.ENSP00000370034,9606.ENSP00000380697,9606.ENSP00000385675,9606.ENSP00000471896	ICAM1,TLR3,TLR7,IRF7,IL6,IRF3
PMID:31771760	(2019) Global virus outbreaks: Interferons as 1st responders.	7	56	1.34	6.91e-05	9606.ENSP00000270139,9606.ENSP00000327251,9606.ENSP00000343957,9606.ENSP00000380697,9606.ENSP00000385675,9606.ENSP00000431885,9606.ENSP00000471896	IFNAR1,NOS2,IFNAR2,IRF7,IL6,TYK2,IRF3
PMID:29892288	(2018) A Positive Feedback Amplifier Circuit That Regulates Interferon (IFN)-Stimulated Gene Expression and Controls Type I and Type II IFN Responses.	7	56	1.34	6.91e-05	9606.ENSP00000228928,9606.ENSP00000264832,9606.ENSP00000270139,9606.ENSP00000342278,9606.ENSP00000343957,9606.ENSP00000388001,9606.ENSP00000431885	OAS3,ICAM1,IFNAR1,OAS2,IFNAR2,OAS1,TYK2
PMID:27242764	(2016) Genome-Wide Transcriptional Profiling Reveals Two Distinct Outcomes in Central Nervous System Infections of Rabies Virus.	7	56	1.34	6.91e-05	9606.ENSP00000296795,9606.ENSP00000370034,9606.ENSP00000380697,9606.ENSP00000385675,9606.ENSP00000395704,9606.ENSP00000412927,9606.ENSP00000471896	TLR3,TLR7,IRF7,IL6,CXCR6,HLA-G,IRF3
PMID:28588437	(2017) Molecular Characterization of Koolen De Vries Syndrome in Two Girls with Idiopathic Intellectual Disability from Central Brazil.	4	4	2.25	7.06e-05	9606.ENSP00000262419,9606.ENSP00000332488,9606.ENSP00000340820,9606.ENSP00000381333	KANSL1,SPPL2C,MAPT,CRHR1
PMID:15459824	(2004) Linkage disequilibrium and haplotype tagging polymorphisms in the Tau H1 haplotype.	4	4	2.25	7.06e-05	9606.ENSP00000262419,9606.ENSP00000340820,9606.ENSP00000381333,9606.ENSP00000443168	KANSL1,MAPT,CRHR1,STH
PMID:27389423	(2017) Role of microglia in ischemic focal stroke and recovery: focus on Toll-like receptors.	6	32	1.52	7.13e-05	9606.ENSP00000248244,9606.ENSP00000264832,9606.ENSP00000296795,9606.ENSP00000370034,9606.ENSP00000385675,9606.ENSP00000471896	TICAM1,ICAM1,TLR3,TLR7,IL6,IRF3
PMID:28831401	(2017) Global Screening of Antiviral Genes that Suppress Baculovirus Transgene Expression in Mammalian Cells.	6	32	1.52	7.13e-05	9606.ENSP00000296795,9606.ENSP00000343957,9606.ENSP00000380697,9606.ENSP00000385675,9606.ENSP00000471896,9606.ENSP00000483552	TLR3,IFNAR2,IRF7,IL6,IRF3,FURIN
PMID:29229854	(2017) Interferon-beta represses cancer stem cell properties in triple-negative breast cancer.	6	32	1.52	7.13e-05	9606.ENSP00000270139,9606.ENSP00000296795,9606.ENSP00000342278,9606.ENSP00000380697,9606.ENSP00000385675,9606.ENSP00000431885	IFNAR1,TLR3,OAS2,IRF7,IL6,TYK2
PMID:27411355	(2016) Interferon regulatory factor 3 is a key regulation factor for inducing the expression of SAMHD1 in antiviral innate immunity.	6	32	1.52	7.13e-05	9606.ENSP00000270139,9606.ENSP00000296795,9606.ENSP00000370034,9606.ENSP00000380697,9606.ENSP00000385675,9606.ENSP00000471896	IFNAR1,TLR3,TLR7,IRF7,IL6,IRF3
PMID:25879763	(2015) Soluble amyloid triggers a myeloid differentiation factor 88 and interferon regulatory factor 7 dependent neuronal type-1 interferon response in vitro.	6	32	1.52	7.13e-05	9606.ENSP00000270139,9606.ENSP00000296795,9606.ENSP00000380697,9606.ENSP00000385675,9606.ENSP00000431885,9606.ENSP00000471896	IFNAR1,TLR3,IRF7,IL6,TYK2,IRF3
PMID:24839590	(2014) Immuno-pathogenesis of Periodontal Disease: Current and Emerging Paradigms.	6	32	1.52	7.13e-05	9606.ENSP00000252486,9606.ENSP00000264832,9606.ENSP00000296795,9606.ENSP00000380697,9606.ENSP00000385675,9606.ENSP00000471896	APOE,ICAM1,TLR3,IRF7,IL6,IRF3
PMID:25333488	(2014) Immunological characterization of the teleost adipose tissue and its modulation in response to viral infection and fat-content in the diet.	6	32	1.52	7.13e-05	9606.ENSP00000296795,9606.ENSP00000350256,9606.ENSP00000370034,9606.ENSP00000378856,9606.ENSP00000385675,9606.ENSP00000478289	TLR3,CCR9,TLR7,LGALS9,IL6,IGHV4-38-2
PMID:23994464	(2013) Neutrophil cell surface receptors and their intracellular signal transduction pathways.	9	125	1.1	7.13e-05	9606.ENSP00000264832,9606.ENSP00000296140,9606.ENSP00000296795,9606.ENSP00000370034,9606.ENSP00000380697,9606.ENSP00000385675,9606.ENSP00000431885,9606.ENSP00000471493,9606.ENSP00000471896	ICAM1,CCR1,TLR3,TLR7,IRF7,IL6,TYK2,FPR1,IRF3
PMID:17451827	(2008) SARS coronavirus and innate immunity.	6	32	1.52	7.13e-05	9606.ENSP00000296795,9606.ENSP00000342278,9606.ENSP00000370034,9606.ENSP00000380697,9606.ENSP00000385675,9606.ENSP00000471896	TLR3,OAS2,TLR7,IRF7,IL6,IRF3
PMID:26310571	(2015) RNA sequencing from human neutrophils reveals distinct transcriptional differences associated with chronic inflammatory states.	8	88	1.2	7.25e-05	9606.ENSP00000228928,9606.ENSP00000264832,9606.ENSP00000296140,9606.ENSP00000342278,9606.ENSP00000380697,9606.ENSP00000385675,9606.ENSP00000388001,9606.ENSP00000471896	OAS3,ICAM1,CCR1,OAS2,IRF7,IL6,OAS1,IRF3
PMID:24942688	(2014) The role of type I interferons in intestinal infection, homeostasis, and inflammation.	8	88	1.2	7.25e-05	9606.ENSP00000270139,9606.ENSP00000296795,9606.ENSP00000343957,9606.ENSP00000370034,9606.ENSP00000380697,9606.ENSP00000385675,9606.ENSP00000431885,9606.ENSP00000471896	IFNAR1,TLR3,IFNAR2,TLR7,IRF7,IL6,TYK2,IRF3
PMID:27792766	(2016) STING-Licensed Macrophages Prime Type I IFN Production by Plasmacytoid Dendritic Cells in the Bone Marrow during Severe Plasmodium yoelii Malaria.	7	57	1.34	7.4e-05	9606.ENSP00000264832,9606.ENSP00000270139,9606.ENSP00000343957,9606.ENSP00000370034,9606.ENSP00000380697,9606.ENSP00000385675,9606.ENSP00000471896	ICAM1,IFNAR1,IFNAR2,TLR7,IRF7,IL6,IRF3
PMID:21779033	(2011) Plasmacytoid dendritic cells: one-trick ponies or workhorses of the immune system?	7	57	1.34	7.4e-05	9606.ENSP00000270139,9606.ENSP00000296795,9606.ENSP00000350256,9606.ENSP00000370034,9606.ENSP00000380697,9606.ENSP00000385675,9606.ENSP00000471896	IFNAR1,TLR3,CCR9,TLR7,IRF7,IL6,IRF3
PMID:30984161	(2019) Regulating IRFs in IFN Driven Disease.	8	89	1.2	7.78e-05	9606.ENSP00000270139,9606.ENSP00000296795,9606.ENSP00000343957,9606.ENSP00000370034,9606.ENSP00000380697,9606.ENSP00000385675,9606.ENSP00000431885,9606.ENSP00000471896	IFNAR1,TLR3,IFNAR2,TLR7,IRF7,IL6,TYK2,IRF3
PMID:29538462	(2018) Role of Toll-like receptors and interferon regulatory factors in different experimental heart failure models of diverse etiology: IRF7 as novel cardiovascular stress-inducible factor.	5	15	1.77	7.78e-05	9606.ENSP00000248244,9606.ENSP00000296795,9606.ENSP00000370034,9606.ENSP00000380697,9606.ENSP00000471896	TICAM1,TLR3,TLR7,IRF7,IRF3
PMID:29302255	(2017) Species Specific Antiviral Activity of Porcine Interferon-Alfa8 (IFNAlfa8).	5	15	1.77	7.78e-05	9606.ENSP00000228928,9606.ENSP00000270139,9606.ENSP00000342278,9606.ENSP00000343957,9606.ENSP00000388001	OAS3,IFNAR1,OAS2,IFNAR2,OAS1
PMID:27263115	(2016) Toll-like receptors and interferon associated immune factors responses to spring viraemia of carp virus infection in common carp (Cyprinus carpio).	5	15	1.77	7.78e-05	9606.ENSP00000296795,9606.ENSP00000370034,9606.ENSP00000380697,9606.ENSP00000385675,9606.ENSP00000471896	TLR3,TLR7,IRF7,IL6,IRF3
PMID:27552102	(2016) Antiviral Efficacy and Host Innate Immunity Associated with SB 9200 Treatment in the Woodchuck Model of Chronic Hepatitis B.	5	15	1.77	7.78e-05	9606.ENSP00000370034,9606.ENSP00000380697,9606.ENSP00000385675,9606.ENSP00000388001,9606.ENSP00000471896	TLR7,IRF7,IL6,OAS1,IRF3
PMID:26444420	(2015) Leukotriene B4 Enhances NOD2-Dependent Innate Response against Influenza Virus Infection.	5	15	1.77	7.78e-05	9606.ENSP00000296795,9606.ENSP00000370034,9606.ENSP00000380697,9606.ENSP00000385675,9606.ENSP00000471896	TLR3,TLR7,IRF7,IL6,IRF3
PMID:21261958	(2011) Role of innate signalling pathways in the immunogenicity of alphaviral replicon-based vaccines.	5	15	1.77	7.78e-05	9606.ENSP00000270139,9606.ENSP00000296795,9606.ENSP00000370034,9606.ENSP00000380697,9606.ENSP00000471896	IFNAR1,TLR3,TLR7,IRF7,IRF3
PMID:20113473	(2010) Anti-viral state segregates two molecular phenotypes of pancreatic adenocarcinoma: potential relevance for adenoviral gene therapy.	5	15	1.77	7.78e-05	9606.ENSP00000228928,9606.ENSP00000342278,9606.ENSP00000380697,9606.ENSP00000388001,9606.ENSP00000471896	OAS3,OAS2,IRF7,OAS1,IRF3
PMID:30504423	(2019) CCR2 Signaling Selectively Regulates IFN-Alfa: Role of Beta-Arrestin 2 in IFNAR1 Internalization.	6	33	1.51	7.94e-05	9606.ENSP00000270139,9606.ENSP00000296795,9606.ENSP00000370034,9606.ENSP00000380697,9606.ENSP00000385675,9606.ENSP00000471896	IFNAR1,TLR3,TLR7,IRF7,IL6,IRF3
PMID:31243280	(2019) Noncoding dsRNA induces retinoic acid synthesis to stimulate hair follicle regeneration via TLR3.	6	33	1.51	7.94e-05	9606.ENSP00000248244,9606.ENSP00000296795,9606.ENSP00000380697,9606.ENSP00000385675,9606.ENSP00000388001,9606.ENSP00000471896	TICAM1,TLR3,IRF7,IL6,OAS1,IRF3
PMID:31508424	(2019) Cooperation of Oligodeoxynucleotides and Synthetic Molecules as Enhanced Immune Modulators.	6	33	1.51	7.94e-05	9606.ENSP00000248244,9606.ENSP00000296795,9606.ENSP00000370034,9606.ENSP00000380697,9606.ENSP00000385675,9606.ENSP00000471896	TICAM1,TLR3,TLR7,IRF7,IL6,IRF3
PMID:30250470	(2018) Human Endogenous Retroviruses Are Ancient Acquired Elements Still Shaping Innate Immune Responses.	6	33	1.51	7.94e-05	9606.ENSP00000296795,9606.ENSP00000370034,9606.ENSP00000380697,9606.ENSP00000385675,9606.ENSP00000412927,9606.ENSP00000471896	TLR3,TLR7,IRF7,IL6,HLA-G,IRF3
PMID:28255563	(2017) The Role of Type III Interferons in Hepatitis C Virus Infection and Therapy.	6	33	1.51	7.94e-05	9606.ENSP00000248244,9606.ENSP00000296795,9606.ENSP00000380697,9606.ENSP00000388001,9606.ENSP00000431885,9606.ENSP00000471896	TICAM1,TLR3,IRF7,OAS1,TYK2,IRF3
PMID:27469204	(2016) Protein phosphatase 1 abrogates IRF7-mediated type I IFN response in antiviral immunity.	6	33	1.51	7.94e-05	9606.ENSP00000200453,9606.ENSP00000296795,9606.ENSP00000370034,9606.ENSP00000380697,9606.ENSP00000385675,9606.ENSP00000471896	PPP1R15A,TLR3,TLR7,IRF7,IL6,IRF3
PMID:24709682	(2014) Toll-like receptors and ischemic brain injury.	6	33	1.51	7.94e-05	9606.ENSP00000270139,9606.ENSP00000296795,9606.ENSP00000370034,9606.ENSP00000380697,9606.ENSP00000385675,9606.ENSP00000471896	IFNAR1,TLR3,TLR7,IRF7,IL6,IRF3
PMID:23445195	(2013) Fueling autoimmunity: type I interferon in autoimmune diseases.	6	33	1.51	7.94e-05	9606.ENSP00000270139,9606.ENSP00000296795,9606.ENSP00000343957,9606.ENSP00000370034,9606.ENSP00000380697,9606.ENSP00000385675	IFNAR1,TLR3,IFNAR2,TLR7,IRF7,IL6
PMID:23770038	(2013) Independent, parallel pathways to CXCL10 induction in HCV-infected hepatocytes.	6	33	1.51	7.94e-05	9606.ENSP00000248244,9606.ENSP00000270139,9606.ENSP00000296795,9606.ENSP00000343957,9606.ENSP00000380697,9606.ENSP00000471896	TICAM1,IFNAR1,TLR3,IFNAR2,IRF7,IRF3
PMID:23956427	(2013) A synthetic TLR3 ligand mitigates profibrotic fibroblast responses by inducing autocrine IFN signaling.	6	33	1.51	7.94e-05	9606.ENSP00000270139,9606.ENSP00000296795,9606.ENSP00000380697,9606.ENSP00000385675,9606.ENSP00000388001,9606.ENSP00000471896	IFNAR1,TLR3,IRF7,IL6,OAS1,IRF3
PMID:24191155	(2013) Evolving Bacterial Envelopes and Plasticity of TLR2-Dependent Responses: Basic Research and Translational Opportunities.	6	33	1.51	7.94e-05	9606.ENSP00000248244,9606.ENSP00000296795,9606.ENSP00000370034,9606.ENSP00000380697,9606.ENSP00000385675,9606.ENSP00000471896	TICAM1,TLR3,TLR7,IRF7,IL6,IRF3
PMID:17485512	(2007) Type I interferons protect neonates from acute inflammation through interleukin 10-producing B cells.	6	33	1.51	7.94e-05	9606.ENSP00000270139,9606.ENSP00000296795,9606.ENSP00000370034,9606.ENSP00000380697,9606.ENSP00000385675,9606.ENSP00000471896	IFNAR1,TLR3,TLR7,IRF7,IL6,IRF3
PMID:25262537	(2014) Long non-coding RNAs and control of gene expression in the immune system.	7	59	1.32	8.69e-05	9606.ENSP00000296140,9606.ENSP00000296795,9606.ENSP00000342278,9606.ENSP00000380697,9606.ENSP00000385675,9606.ENSP00000441600,9606.ENSP00000478289	CCR1,TLR3,OAS2,IRF7,IL6,CCR3,IGHV4-38-2
PMID:22500087	(2012) Roles of pro- and anti-inflammatory cytokines in the pathogenesis of SLE.	7	59	1.32	8.69e-05	9606.ENSP00000264832,9606.ENSP00000270139,9606.ENSP00000343957,9606.ENSP00000380697,9606.ENSP00000385675,9606.ENSP00000431885,9606.ENSP00000483552	ICAM1,IFNAR1,IFNAR2,IRF7,IL6,TYK2,FURIN
PMID:20367140	(2010) Dendritic cells in systemic lupus erythematosus.	7	59	1.32	8.69e-05	9606.ENSP00000296795,9606.ENSP00000343957,9606.ENSP00000370034,9606.ENSP00000380697,9606.ENSP00000385675,9606.ENSP00000431885,9606.ENSP00000471896	TLR3,IFNAR2,TLR7,IRF7,IL6,TYK2,IRF3
PMID:20837696	(2010) Type I interferon: friend or foe?	7	59	1.32	8.69e-05	9606.ENSP00000270139,9606.ENSP00000296795,9606.ENSP00000370034,9606.ENSP00000380697,9606.ENSP00000385675,9606.ENSP00000431885,9606.ENSP00000471896	IFNAR1,TLR3,TLR7,IRF7,IL6,TYK2,IRF3
PMID:20860481	(2010) Immune evasion by Kaposi's sarcoma-associated herpesvirus.	7	59	1.32	8.69e-05	9606.ENSP00000296140,9606.ENSP00000296795,9606.ENSP00000370034,9606.ENSP00000380697,9606.ENSP00000385675,9606.ENSP00000441600,9606.ENSP00000471896	CCR1,TLR3,TLR7,IRF7,IL6,CCR3,IRF3
PMID:29331320	(2018) Zika, dengue and yellow fever viruses induce differential anti-viral immune responses in human monocytic and first trimester trophoblast cells.	6	34	1.49	8.92e-05	9606.ENSP00000228928,9606.ENSP00000296795,9606.ENSP00000343957,9606.ENSP00000380697,9606.ENSP00000385675,9606.ENSP00000388001	OAS3,TLR3,IFNAR2,IRF7,IL6,OAS1
PMID:29312957	(2017) Patrolling Mechanics of Non-Classical Monocytes in Vascular Inflammation.	6	34	1.49	8.92e-05	9606.ENSP00000252486,9606.ENSP00000264832,9606.ENSP00000296795,9606.ENSP00000370034,9606.ENSP00000385675,9606.ENSP00000395704	APOE,ICAM1,TLR3,TLR7,IL6,CXCR6
PMID:26163762	(2015) Innate immune interactions within the central nervous system modulate pathogenesis of viral infections.	6	34	1.49	8.92e-05	9606.ENSP00000248244,9606.ENSP00000270139,9606.ENSP00000296795,9606.ENSP00000370034,9606.ENSP00000380697,9606.ENSP00000471896	TICAM1,IFNAR1,TLR3,TLR7,IRF7,IRF3
PMID:24711619	(2014) SARM regulates CCL5 production in macrophages by promoting the recruitment of transcription factors and RNA polymerase II to the Ccl5 promoter.	6	34	1.49	8.92e-05	9606.ENSP00000270139,9606.ENSP00000296795,9606.ENSP00000370034,9606.ENSP00000380697,9606.ENSP00000385675,9606.ENSP00000471896	IFNAR1,TLR3,TLR7,IRF7,IL6,IRF3
PMID:23322900	(2013) Molecular pathways: hepatitis C virus, CXCL10, and the inflammatory road to liver cancer.	6	34	1.49	8.92e-05	9606.ENSP00000248244,9606.ENSP00000296795,9606.ENSP00000370034,9606.ENSP00000380697,9606.ENSP00000385675,9606.ENSP00000471896	TICAM1,TLR3,TLR7,IRF7,IL6,IRF3
PMID:22626624	(2012) Viral interactions with the host and microbiota in the intestine.	6	34	1.49	8.92e-05	9606.ENSP00000270139,9606.ENSP00000296795,9606.ENSP00000370034,9606.ENSP00000385675,9606.ENSP00000431885,9606.ENSP00000471896	IFNAR1,TLR3,TLR7,IL6,TYK2,IRF3
PMID:28842273	(2018) Oxidative stress and cellular pathways of asthma and inflammation: Therapeutic strategies and pharmacological targets.	8	92	1.19	9.15e-05	9606.ENSP00000248244,9606.ENSP00000264832,9606.ENSP00000296795,9606.ENSP00000370034,9606.ENSP00000385675,9606.ENSP00000431885,9606.ENSP00000441600,9606.ENSP00000471896	TICAM1,ICAM1,TLR3,TLR7,IL6,TYK2,CCR3,IRF3
PMID:22811714	(2012) Pathogen recognition and activation of the innate immune response in zebrafish.	8	92	1.19	9.15e-05	9606.ENSP00000160262,9606.ENSP00000248244,9606.ENSP00000296795,9606.ENSP00000327251,9606.ENSP00000370034,9606.ENSP00000380697,9606.ENSP00000385675,9606.ENSP00000471896	ICAM3,TICAM1,TLR3,NOS2,TLR7,IRF7,IL6,IRF3
PMID:31190206	(2019) Selected TLR78 agonist and type I interferon (IFN-Alfa) cooperatively redefine the microglia transcriptome.	9	131	1.08	9.34e-05	9606.ENSP00000228928,9606.ENSP00000270139,9606.ENSP00000296795,9606.ENSP00000342278,9606.ENSP00000362151,9606.ENSP00000370034,9606.ENSP00000380697,9606.ENSP00000385675,9606.ENSP00000471896	OAS3,IFNAR1,TLR3,OAS2,FOXP4,TLR7,IRF7,IL6,IRF3
PMID:31450787	(2019) Signaling Pathways of Type I and Type III Interferons and Targeted Therapies in Systemic Lupus Erythematosus.	7	60	1.31	9.34e-05	9606.ENSP00000270139,9606.ENSP00000343957,9606.ENSP00000370034,9606.ENSP00000380697,9606.ENSP00000385675,9606.ENSP00000431885,9606.ENSP00000471896	IFNAR1,IFNAR2,TLR7,IRF7,IL6,TYK2,IRF3
PMID:27281568	(2016) The Roles of Type I Interferon in Bacterial Infection.	7	60	1.31	9.34e-05	9606.ENSP00000270139,9606.ENSP00000296795,9606.ENSP00000343957,9606.ENSP00000370034,9606.ENSP00000380697,9606.ENSP00000431885,9606.ENSP00000471896	IFNAR1,TLR3,IFNAR2,TLR7,IRF7,TYK2,IRF3
PMID:25925578	(2015) Structural and functional analysis reveals that human OASL binds dsRNA to enhance RIG-I signaling.	5	16	1.74	9.34e-05	9606.ENSP00000228928,9606.ENSP00000342278,9606.ENSP00000380697,9606.ENSP00000388001,9606.ENSP00000471896	OAS3,OAS2,IRF7,OAS1,IRF3
PMID:26158644	(2015) Fine Tuning of a Type 1 Interferon Antagonist.	5	16	1.74	9.34e-05	9606.ENSP00000270139,9606.ENSP00000342278,9606.ENSP00000343957,9606.ENSP00000388001,9606.ENSP00000431885	IFNAR1,OAS2,IFNAR2,OAS1,TYK2
PMID:24570368	(2014) Cell-type-specific effects of RNase L on viral induction of beta interferon.	5	16	1.74	9.34e-05	9606.ENSP00000228928,9606.ENSP00000270139,9606.ENSP00000296795,9606.ENSP00000342278,9606.ENSP00000471896	OAS3,IFNAR1,TLR3,OAS2,IRF3
PMID:21035159	(2011) Early gene expression events in ferrets in response to SARS coronavirus infection versus direct interferon-alpha2b stimulation.	7	60	1.31	9.34e-05	9606.ENSP00000264832,9606.ENSP00000270139,9606.ENSP00000342278,9606.ENSP00000350256,9606.ENSP00000388001,9606.ENSP00000431885,9606.ENSP00000441600	ICAM1,IFNAR1,OAS2,CCR9,OAS1,TYK2,CCR3
PMID:26257731	(2015) Modulating the Innate Immune Response to Influenza A Virus: Potential Therapeutic Use of Anti-Inflammatory Drugs.	8	93	1.18	9.68e-05	9606.ENSP00000264832,9606.ENSP00000270139,9606.ENSP00000296140,9606.ENSP00000296795,9606.ENSP00000370034,9606.ENSP00000385675,9606.ENSP00000431885,9606.ENSP00000471896	ICAM1,IFNAR1,CCR1,TLR3,TLR7,IL6,TYK2,IRF3
PMID:32123204	(2020) The reduction of DSS-induced colitis severity in mice exposed to cigarette smoke is linked to immune modulation and microbial shifts.	6	35	1.48	0.0001	9606.ENSP00000270139,9606.ENSP00000296795,9606.ENSP00000342278,9606.ENSP00000380697,9606.ENSP00000385675,9606.ENSP00000436812	IFNAR1,TLR3,OAS2,IRF7,IL6,MUC5B
PMID:31211458	(2019) Diminished secretion and function of IL-29 is associated with impaired IFN-Alfa response of neonatal plasmacytoid dendritic cells.	6	35	1.48	0.0001	9606.ENSP00000270139,9606.ENSP00000296795,9606.ENSP00000343957,9606.ENSP00000370034,9606.ENSP00000380697,9606.ENSP00000431885	IFNAR1,TLR3,IFNAR2,TLR7,IRF7,TYK2
PMID:28468974	(2017) Cutting Edge: Distinct Regulatory Mechanisms Control Proinflammatory Cytokines IL-18 and IL-1Beta.	6	35	1.48	0.0001	9606.ENSP00000270139,9606.ENSP00000296795,9606.ENSP00000370034,9606.ENSP00000380697,9606.ENSP00000431885,9606.ENSP00000471896	IFNAR1,TLR3,TLR7,IRF7,TYK2,IRF3
PMID:26784219	(2016) Innate Immunity Evasion by Enteroviruses: Insights into Virus-Host Interaction.	6	35	1.48	0.0001	9606.ENSP00000270139,9606.ENSP00000296795,9606.ENSP00000370034,9606.ENSP00000380697,9606.ENSP00000431885,9606.ENSP00000471896	IFNAR1,TLR3,TLR7,IRF7,TYK2,IRF3
PMID:25955717	(2015) Human Cytomegalovirus miR-UL112-3p Targets TLR2 and Modulates the TLR2IRAK1NFKB Signaling Pathway.	6	35	1.48	0.0001	9606.ENSP00000248244,9606.ENSP00000296795,9606.ENSP00000370034,9606.ENSP00000380697,9606.ENSP00000385675,9606.ENSP00000471896	TICAM1,TLR3,TLR7,IRF7,IL6,IRF3
PMID:26372881	(2015) Immune control of oncogenic Gamma-herpesviruses.	6	35	1.48	0.0001	9606.ENSP00000264832,9606.ENSP00000270139,9606.ENSP00000296795,9606.ENSP00000380697,9606.ENSP00000441600,9606.ENSP00000471896	ICAM1,IFNAR1,TLR3,IRF7,CCR3,IRF3
PMID:24752299	(2014) MyD88-dependent interplay between myeloid and endothelial cells in the initiation and progression of obesity-associated inflammatory diseases.	6	35	1.48	0.0001	9606.ENSP00000252486,9606.ENSP00000264832,9606.ENSP00000296795,9606.ENSP00000327251,9606.ENSP00000385675,9606.ENSP00000471896	APOE,ICAM1,TLR3,NOS2,IL6,IRF3
PMID:25620999	(2014) Novel drugs targeting Toll-like receptors for antiviral therapy.	6	35	1.48	0.0001	9606.ENSP00000248244,9606.ENSP00000296795,9606.ENSP00000370034,9606.ENSP00000380697,9606.ENSP00000385675,9606.ENSP00000471896	TICAM1,TLR3,TLR7,IRF7,IL6,IRF3
PMID:22305621	(2012) Activation of Oas1a gene expression by type I IFN requires both STAT1 and STAT2 while only STAT2 is required for Oas1b activation.	6	35	1.48	0.0001	9606.ENSP00000228928,9606.ENSP00000342278,9606.ENSP00000380697,9606.ENSP00000388001,9606.ENSP00000431885,9606.ENSP00000471896	OAS3,OAS2,IRF7,OAS1,TYK2,IRF3
PMID:22661089	(2012) Myeloid dendritic cells from B6.NZM Sle1Sle2Sle3 lupus-prone mice express an IFN signature that precedes disease onset.	6	35	1.48	0.0001	9606.ENSP00000228928,9606.ENSP00000270139,9606.ENSP00000343957,9606.ENSP00000370034,9606.ENSP00000385675,9606.ENSP00000471896	OAS3,IFNAR1,IFNAR2,TLR7,IL6,IRF3
PMID:20392288	(2010) Overview of the biology of type I interferons.	7	61	1.31	0.0001	9606.ENSP00000270139,9606.ENSP00000296795,9606.ENSP00000343957,9606.ENSP00000370034,9606.ENSP00000385675,9606.ENSP00000431885,9606.ENSP00000471896	IFNAR1,TLR3,IFNAR2,TLR7,IL6,TYK2,IRF3
PMID:33604698	(2021) Multi-omics highlights ABO plasma protein as a causal risk factor for COVID-19.	4	5	2.15	0.00011	9606.ENSP00000296135,9606.ENSP00000343957,9606.ENSP00000346298,9606.ENSP00000388001	LZTFL1,IFNAR2,SLC6A20,OAS1
PMID:33619501	(2021) Common genetic variants identify targets for COVID-19 and individuals at high risk of severe disease.	4	5	2.15	0.00011	9606.ENSP00000343957,9606.ENSP00000346298,9606.ENSP00000379566,9606.ENSP00000381588	IFNAR2,SLC6A20,CCHCR1,TMPRSS2
PMID:29686041	(2019) Nonhuman Primate Models of Hepatitis A Virus and Hepatitis E Virus Infections.	5	17	1.71	0.00011	9606.ENSP00000270139,9606.ENSP00000296795,9606.ENSP00000370034,9606.ENSP00000380697,9606.ENSP00000471896	IFNAR1,TLR3,TLR7,IRF7,IRF3
PMID:30550931	(2019) Toll-like receptor 3 activation increases voluntary alcohol intake in C57BL6J male mice.	5	17	1.71	0.00011	9606.ENSP00000248244,9606.ENSP00000270139,9606.ENSP00000296795,9606.ENSP00000385675,9606.ENSP00000471896	TICAM1,IFNAR1,TLR3,IL6,IRF3
PMID:31026414	(2019) Neuroinflammation During RNA Viral Infections.	7	63	1.29	0.00011	9606.ENSP00000264832,9606.ENSP00000270139,9606.ENSP00000296795,9606.ENSP00000370034,9606.ENSP00000380697,9606.ENSP00000385675,9606.ENSP00000471896	ICAM1,IFNAR1,TLR3,TLR7,IRF7,IL6,IRF3
PMID:31089182	(2019) TET1 contributes to allergic airway inflammation and regulates interferon and aryl hydrocarbon receptor signaling pathways in bronchial epithelial cells.	7	62	1.3	0.00011	9606.ENSP00000228928,9606.ENSP00000270139,9606.ENSP00000342278,9606.ENSP00000380697,9606.ENSP00000385675,9606.ENSP00000388001,9606.ENSP00000436812	OAS3,IFNAR1,OAS2,IRF7,IL6,OAS1,MUC5B
PMID:31448245	(2019) Modulation of Type-I Interferon Response by hsa-miR-374b-5p During Japanese Encephalitis Virus Infection in Human Microglial Cells.	5	17	1.71	0.00011	9606.ENSP00000270139,9606.ENSP00000296795,9606.ENSP00000370034,9606.ENSP00000380697,9606.ENSP00000471896	IFNAR1,TLR3,TLR7,IRF7,IRF3
PMID:29599452	(2018) Direct antiviral properties of TLR ligands against HBV replication in immune-competent hepatocytes.	6	36	1.47	0.00011	9606.ENSP00000270139,9606.ENSP00000296795,9606.ENSP00000370034,9606.ENSP00000385675,9606.ENSP00000388001,9606.ENSP00000471896	IFNAR1,TLR3,TLR7,IL6,OAS1,IRF3
PMID:29724036	(2018) Probing Molecular Insights into Zika Virus-Host Interactions.	6	36	1.47	0.00011	9606.ENSP00000296795,9606.ENSP00000342278,9606.ENSP00000385675,9606.ENSP00000431885,9606.ENSP00000471896,9606.ENSP00000483552	TLR3,OAS2,IL6,TYK2,IRF3,FURIN
PMID:29725325	(2018) Mitochondria: An Organelle of Bacterial Origin Controlling Inflammation.	6	36	1.47	0.00011	9606.ENSP00000264832,9606.ENSP00000370034,9606.ENSP00000380697,9606.ENSP00000385675,9606.ENSP00000471493,9606.ENSP00000471896	ICAM1,TLR7,IRF7,IL6,FPR1,IRF3
PMID:30072993	(2018) Evolution of Two Major Zika Virus Lineages: Implications for Pathology, Immune Response, and Vaccine Development.	7	63	1.29	0.00011	9606.ENSP00000270139,9606.ENSP00000296795,9606.ENSP00000380697,9606.ENSP00000385675,9606.ENSP00000431885,9606.ENSP00000471896,9606.ENSP00000483552	IFNAR1,TLR3,IRF7,IL6,TYK2,IRF3,FURIN
PMID:30295964	(2018) Estradiol-regulated innate antiviral responses of human endometrial stromal fibroblasts.	6	36	1.47	0.00011	9606.ENSP00000270139,9606.ENSP00000296795,9606.ENSP00000342278,9606.ENSP00000343957,9606.ENSP00000370034,9606.ENSP00000385675	IFNAR1,TLR3,OAS2,IFNAR2,TLR7,IL6
PMID:28659918	(2017) Guanabenz Prevents d-GalactosamineLipopolysaccharide-Induced Liver Damage and Mortality.	5	17	1.71	0.00011	9606.ENSP00000200453,9606.ENSP00000296795,9606.ENSP00000327251,9606.ENSP00000385675,9606.ENSP00000471896	PPP1R15A,TLR3,NOS2,IL6,IRF3
PMID:28798904	(2017) Tick-Borne Viruses and Biological Processes at the Tick-Host-Virus Interface.	7	63	1.29	0.00011	9606.ENSP00000296140,9606.ENSP00000296795,9606.ENSP00000343957,9606.ENSP00000370034,9606.ENSP00000380697,9606.ENSP00000385675,9606.ENSP00000441600	CCR1,TLR3,IFNAR2,TLR7,IRF7,IL6,CCR3
PMID:29221127	(2017) Long noncoding RNAs expression profile and functional networks in rheumatoid arthritis.	5	17	1.71	0.00011	9606.ENSP00000296795,9606.ENSP00000370034,9606.ENSP00000380697,9606.ENSP00000385675,9606.ENSP00000471896	TLR3,TLR7,IRF7,IL6,IRF3
PMID:29297316	(2017) A database of human genes and a gene network involved in response to tick-borne encephalitis virus infection.	6	36	1.47	0.00011	9606.ENSP00000228928,9606.ENSP00000270139,9606.ENSP00000296140,9606.ENSP00000296795,9606.ENSP00000342278,9606.ENSP00000431885	OAS3,IFNAR1,CCR1,TLR3,OAS2,TYK2
PMID:28066442	(2016) Respiratory Antiviral Immunity and Immunobiotics: Beneficial Effects on Inflammation-Coagulation Interaction during Influenza Virus Infection.	6	36	1.47	0.00011	9606.ENSP00000270139,9606.ENSP00000296795,9606.ENSP00000370034,9606.ENSP00000380697,9606.ENSP00000385675,9606.ENSP00000471896	IFNAR1,TLR3,TLR7,IRF7,IL6,IRF3
PMID:26134299	(2015) Host Responses and Regulation by NFKB Signaling in the Liver and Liver Epithelial Cells Infected with A Novel Tick-borne Bunyavirus.	6	36	1.47	0.00011	9606.ENSP00000296795,9606.ENSP00000343957,9606.ENSP00000370034,9606.ENSP00000385675,9606.ENSP00000388001,9606.ENSP00000471896	TLR3,IFNAR2,TLR7,IL6,OAS1,IRF3
PMID:23803413	(2014) Inflammatory response to Porphyromonas gingivalis partially requires interferon regulatory factor (IRF) 3.	5	17	1.71	0.00011	9606.ENSP00000296795,9606.ENSP00000370034,9606.ENSP00000380697,9606.ENSP00000385675,9606.ENSP00000471896	TLR3,TLR7,IRF7,IL6,IRF3
PMID:24646914	(2014) The role of chemokines in hepatitis C virus-mediated liver disease.	7	62	1.3	0.00011	9606.ENSP00000248244,9606.ENSP00000264832,9606.ENSP00000296140,9606.ENSP00000296795,9606.ENSP00000395704,9606.ENSP00000441600,9606.ENSP00000471896	TICAM1,ICAM1,CCR1,TLR3,CXCR6,CCR3,IRF3
PMID:25033909	(2014) OAS proteins and cGAS: unifying concepts in sensing and responding to cytosolic nucleic acids.	5	17	1.71	0.00011	9606.ENSP00000228928,9606.ENSP00000342278,9606.ENSP00000380697,9606.ENSP00000388001,9606.ENSP00000471896	OAS3,OAS2,IRF7,OAS1,IRF3
PMID:25128762	(2014) Virus-host mucosal interactions during early SIV rectal transmission.	9	135	1.07	0.00011	9606.ENSP00000228928,9606.ENSP00000296140,9606.ENSP00000296795,9606.ENSP00000342278,9606.ENSP00000346298,9606.ENSP00000370034,9606.ENSP00000380697,9606.ENSP00000388001,9606.ENSP00000471896	OAS3,CCR1,TLR3,OAS2,SLC6A20,TLR7,IRF7,OAS1,IRF3
PMID:25139666	(2014) Family based genome-wide copy number scan identifies complex rearrangements at 17q21.31 in dyslexics.	4	5	2.15	0.00011	9606.ENSP00000262419,9606.ENSP00000326324,9606.ENSP00000337478,9606.ENSP00000404247	KANSL1,LRRC37A,ARL17A,ARL17B
PMID:25188232	(2014) Distinct dictation of Japanese encephalitis virus-induced neuroinflammation and lethality via triggering TLR3 and TLR4 signal pathways.	5	17	1.71	0.00011	9606.ENSP00000296795,9606.ENSP00000370034,9606.ENSP00000380697,9606.ENSP00000388001,9606.ENSP00000471896	TLR3,TLR7,IRF7,OAS1,IRF3
PMID:25566258	(2014) Dendritic cells in dengue virus infection: targets of virus replication and mediators of immunity.	6	36	1.47	0.00011	9606.ENSP00000270139,9606.ENSP00000296795,9606.ENSP00000370034,9606.ENSP00000380697,9606.ENSP00000385675,9606.ENSP00000471896	IFNAR1,TLR3,TLR7,IRF7,IL6,IRF3
PMID:23557436	(2013) Requirements for innate immune pathways in environmentally induced autoimmunity.	6	36	1.47	0.00011	9606.ENSP00000256935,9606.ENSP00000270139,9606.ENSP00000296795,9606.ENSP00000370034,9606.ENSP00000380697,9606.ENSP00000385675	DOCK2,IFNAR1,TLR3,TLR7,IRF7,IL6
PMID:23894499	(2013) Endoplasmic reticulum aminopeptidase-1 functions regulate key aspects of the innate immune response.	7	62	1.3	0.00011	9606.ENSP00000264832,9606.ENSP00000296754,9606.ENSP00000296795,9606.ENSP00000327251,9606.ENSP00000380697,9606.ENSP00000385675,9606.ENSP00000471896	ICAM1,ERAP1,TLR3,NOS2,IRF7,IL6,IRF3
PMID:22161971	(2012) Astrogliosis involves activation of retinoic acid-inducible gene-like signaling in the innate immune response after spinal cord injury.	5	17	1.71	0.00011	9606.ENSP00000270139,9606.ENSP00000296795,9606.ENSP00000380697,9606.ENSP00000385675,9606.ENSP00000471896	IFNAR1,TLR3,IRF7,IL6,IRF3
PMID:22535200	(2012) Unique contribution of IRF-5-Ikaros axis to the B-cell IgG2a response.	6	36	1.47	0.00011	9606.ENSP00000256935,9606.ENSP00000296795,9606.ENSP00000370034,9606.ENSP00000380697,9606.ENSP00000385675,9606.ENSP00000471896	DOCK2,TLR3,TLR7,IRF7,IL6,IRF3
PMID:22574190	(2012) High throughput screening for small molecule enhancers of the interferon signaling pathway to drive next-generation antiviral drug discovery.	5	17	1.71	0.00011	9606.ENSP00000270139,9606.ENSP00000343957,9606.ENSP00000388001,9606.ENSP00000431885,9606.ENSP00000471896	IFNAR1,IFNAR2,OAS1,TYK2,IRF3
PMID:21625574	(2011) Type I interferon production induced by Streptococcus pyogenes-derived nucleic acids is required for host protection.	6	36	1.47	0.00011	9606.ENSP00000270139,9606.ENSP00000296795,9606.ENSP00000370034,9606.ENSP00000380697,9606.ENSP00000385675,9606.ENSP00000471896	IFNAR1,TLR3,TLR7,IRF7,IL6,IRF3
PMID:21826793	(2011) Regulation of innate immune signalling pathways by the tripartite motif (TRIM) family proteins.	8	95	1.17	0.00011	9606.ENSP00000248244,9606.ENSP00000256935,9606.ENSP00000270139,9606.ENSP00000296795,9606.ENSP00000370034,9606.ENSP00000380697,9606.ENSP00000385675,9606.ENSP00000471896	TICAM1,DOCK2,IFNAR1,TLR3,TLR7,IRF7,IL6,IRF3
PMID:18582937	(2009) The porcine dendritic cell family.	7	62	1.3	0.00011	9606.ENSP00000296140,9606.ENSP00000296795,9606.ENSP00000350256,9606.ENSP00000370034,9606.ENSP00000380697,9606.ENSP00000385675,9606.ENSP00000471896	CCR1,TLR3,CCR9,TLR7,IRF7,IL6,IRF3
PMID:21994554	(2009) Plasmacytoid dendritic cells and the control of herpesvirus infections.	7	62	1.3	0.00011	9606.ENSP00000270139,9606.ENSP00000296795,9606.ENSP00000343957,9606.ENSP00000370034,9606.ENSP00000380697,9606.ENSP00000385675,9606.ENSP00000471896	IFNAR1,TLR3,IFNAR2,TLR7,IRF7,IL6,IRF3
PMID:21994572	(2009) Interferon response and viral evasion by members of the family rhabdoviridae.	6	36	1.47	0.00011	9606.ENSP00000248244,9606.ENSP00000270139,9606.ENSP00000296795,9606.ENSP00000370034,9606.ENSP00000380697,9606.ENSP00000471896	TICAM1,IFNAR1,TLR3,TLR7,IRF7,IRF3
PMID:18321765	(2008) Interferon and cytokine responses to SARS-coronavirus infection.	6	36	1.47	0.00011	9606.ENSP00000296795,9606.ENSP00000370034,9606.ENSP00000380697,9606.ENSP00000385675,9606.ENSP00000431885,9606.ENSP00000471896	TLR3,TLR7,IRF7,IL6,TYK2,IRF3
PMID:18474292	(2008) BCR expression is decreased in meningiomas showing loss of heterozygosity of 22q within a new minimal deletion region.	4	5	2.15	0.00011	9606.ENSP00000216036,9606.ENSP00000263116,9606.ENSP00000303507,9606.ENSP00000478892	RTDR1,RAB36,BCR,GNAZ
PMID:17121680	(2006) Distinct cellular responses differentiating alcohol- and hepatitis C virus-induced liver cirrhosis.	6	36	1.47	0.00011	9606.ENSP00000252486,9606.ENSP00000296795,9606.ENSP00000342278,9606.ENSP00000380697,9606.ENSP00000388001,9606.ENSP00000441600	APOE,TLR3,OAS2,IRF7,OAS1,CCR3
PMID:19771208	(2005) RNAi induced in mammalian and Drosophila cells via transfection of dimers and trimers of small interfering RNA.	4	5	2.15	0.00011	9606.ENSP00000228928,9606.ENSP00000342278,9606.ENSP00000370034,9606.ENSP00000388001	OAS3,OAS2,TLR7,OAS1
PMID:15210742	(2004) The roles of two IkappaB kinase-related kinases in lipopolysaccharide and double stranded RNA signaling and viral infection.	6	36	1.47	0.00011	9606.ENSP00000264832,9606.ENSP00000296795,9606.ENSP00000370034,9606.ENSP00000380697,9606.ENSP00000385675,9606.ENSP00000471896	ICAM1,TLR3,TLR7,IRF7,IL6,IRF3
PMID:30909385	(2019) Arthritogenic Alphavirus-Induced Immunopathology and Targeting Host Inflammation as A Therapeutic Strategy for Alphaviral Disease.	7	64	1.29	0.00012	9606.ENSP00000228928,9606.ENSP00000296795,9606.ENSP00000370034,9606.ENSP00000380697,9606.ENSP00000385675,9606.ENSP00000388001,9606.ENSP00000471896	OAS3,TLR3,TLR7,IRF7,IL6,OAS1,IRF3
PMID:31500373	(2019) The Role of Mesenchymal Stem Cells in Atherosclerosis: Prospects for Therapy via the Modulation of Inflammatory Milieu.	7	64	1.29	0.00012	9606.ENSP00000252486,9606.ENSP00000296140,9606.ENSP00000296795,9606.ENSP00000350256,9606.ENSP00000385675,9606.ENSP00000395704,9606.ENSP00000441600	APOE,CCR1,TLR3,CCR9,IL6,CXCR6,CCR3
PMID:29038051	(2018) Integrated approach reveals diet, APOE genotype and sex affect immune response in APP mice.	6	37	1.46	0.00012	9606.ENSP00000252486,9606.ENSP00000256935,9606.ENSP00000296795,9606.ENSP00000370034,9606.ENSP00000380697,9606.ENSP00000471896	APOE,DOCK2,TLR3,TLR7,IRF7,IRF3
PMID:29884817	(2018) Corticosteroid suppression of antiviral immunity increases bacterial loads and mucus production in COPD exacerbations.	6	37	1.46	0.00012	9606.ENSP00000248244,9606.ENSP00000270139,9606.ENSP00000296795,9606.ENSP00000385675,9606.ENSP00000436812,9606.ENSP00000471896	TICAM1,IFNAR1,TLR3,IL6,MUC5B,IRF3
PMID:28410990	(2017) Tyrosine Kinase SYK Licenses MyD88 Adaptor Protein to Instigate IL-1Alfa-Mediated Inflammatory Disease.	6	37	1.46	0.00012	9606.ENSP00000270139,9606.ENSP00000296795,9606.ENSP00000343957,9606.ENSP00000370034,9606.ENSP00000385675,9606.ENSP00000471896	IFNAR1,TLR3,IFNAR2,TLR7,IL6,IRF3
PMID:27350945	(2016) Immune Activation in the Liver by Nucleic Acids.	6	37	1.46	0.00012	9606.ENSP00000270139,9606.ENSP00000296795,9606.ENSP00000370034,9606.ENSP00000380697,9606.ENSP00000385675,9606.ENSP00000471896	IFNAR1,TLR3,TLR7,IRF7,IL6,IRF3
PMID:24904576	(2014) Role of toll-like receptors in immune activation and tolerance in the liver.	6	37	1.46	0.00012	9606.ENSP00000248244,9606.ENSP00000296140,9606.ENSP00000296795,9606.ENSP00000350256,9606.ENSP00000370034,9606.ENSP00000385675	TICAM1,CCR1,TLR3,CCR9,TLR7,IL6
PMID:25514371	(2014) Interferon induction by RNA viruses and antagonism by viral pathogens.	7	64	1.29	0.00012	9606.ENSP00000248244,9606.ENSP00000270139,9606.ENSP00000296795,9606.ENSP00000343957,9606.ENSP00000370034,9606.ENSP00000380697,9606.ENSP00000471896	TICAM1,IFNAR1,TLR3,IFNAR2,TLR7,IRF7,IRF3
PMID:23726320	(2013) Innate immune detection of microbial nucleic acids.	6	37	1.46	0.00012	9606.ENSP00000248244,9606.ENSP00000296795,9606.ENSP00000370034,9606.ENSP00000380697,9606.ENSP00000385675,9606.ENSP00000471896	TICAM1,TLR3,TLR7,IRF7,IL6,IRF3
PMID:25512691	(2013) Dendritic Cells in HIV-1 and HCV Infection: Can They Help Win the Battle?	7	64	1.29	0.00012	9606.ENSP00000160262,9606.ENSP00000264832,9606.ENSP00000296795,9606.ENSP00000350256,9606.ENSP00000370034,9606.ENSP00000395704,9606.ENSP00000441600	ICAM3,ICAM1,TLR3,CCR9,TLR7,CXCR6,CCR3
PMID:22291912	(2012) LPS regulates SOCS2 transcription in a type I interferon dependent autocrine-paracrine loop.	6	37	1.46	0.00012	9606.ENSP00000270139,9606.ENSP00000296795,9606.ENSP00000343957,9606.ENSP00000370034,9606.ENSP00000380697,9606.ENSP00000471896	IFNAR1,TLR3,IFNAR2,TLR7,IRF7,IRF3
PMID:22321608	(2012) The yin and yang of viruses and interferons.	7	64	1.29	0.00012	9606.ENSP00000270139,9606.ENSP00000296795,9606.ENSP00000343957,9606.ENSP00000370034,9606.ENSP00000380697,9606.ENSP00000431885,9606.ENSP00000471896	IFNAR1,TLR3,IFNAR2,TLR7,IRF7,TYK2,IRF3
PMID:23061052	(2012) Toll-like receptor sensing of human herpesvirus infection.	6	37	1.46	0.00012	9606.ENSP00000264832,9606.ENSP00000296795,9606.ENSP00000370034,9606.ENSP00000380697,9606.ENSP00000385675,9606.ENSP00000471896	ICAM1,TLR3,TLR7,IRF7,IL6,IRF3
PMID:23144737	(2012) Splenic red pulp macrophages produce type I interferons as early sentinels of malaria infection but are dispensable for control.	6	37	1.46	0.00012	9606.ENSP00000270139,9606.ENSP00000296795,9606.ENSP00000370034,9606.ENSP00000380697,9606.ENSP00000385675,9606.ENSP00000471896	IFNAR1,TLR3,TLR7,IRF7,IL6,IRF3
PMID:21696522	(2011) Toll-like receptor signaling in liver regeneration, fibrosis and carcinogenesis.	7	64	1.29	0.00012	9606.ENSP00000264832,9606.ENSP00000296140,9606.ENSP00000296795,9606.ENSP00000370034,9606.ENSP00000380697,9606.ENSP00000385675,9606.ENSP00000471896	ICAM1,CCR1,TLR3,TLR7,IRF7,IL6,IRF3
PMID:21703540	(2011) NLRX1 protein attenuates inflammatory responses to infection by interfering with the RIG-I-MAVS and TRAF6-NF-KB signaling pathways.	6	37	1.46	0.00012	9606.ENSP00000296795,9606.ENSP00000342278,9606.ENSP00000370034,9606.ENSP00000385675,9606.ENSP00000388001,9606.ENSP00000471896	TLR3,OAS2,TLR7,IL6,OAS1,IRF3
PMID:22321107	(2011) Induction and function of IFNBeta during viral and bacterial infection.	6	37	1.46	0.00012	9606.ENSP00000270139,9606.ENSP00000296795,9606.ENSP00000343957,9606.ENSP00000370034,9606.ENSP00000385675,9606.ENSP00000471896	IFNAR1,TLR3,IFNAR2,TLR7,IL6,IRF3
PMID:20007534	(2010) IFN regulatory factor 5 is required for disease development in the FcgammaRIIB--Yaa and FcgammaRIIB-- mouse models of systemic lupus erythematosus.	6	37	1.46	0.00012	9606.ENSP00000270139,9606.ENSP00000296795,9606.ENSP00000343957,9606.ENSP00000370034,9606.ENSP00000380697,9606.ENSP00000385675	IFNAR1,TLR3,IFNAR2,TLR7,IRF7,IL6
PMID:20160661	(2010) The proteasome regulates bacterial CpG DNA-induced signaling pathways in murine macrophages.	7	64	1.29	0.00012	9606.ENSP00000264832,9606.ENSP00000296795,9606.ENSP00000327251,9606.ENSP00000380697,9606.ENSP00000385675,9606.ENSP00000471493,9606.ENSP00000471896	ICAM1,TLR3,NOS2,IRF7,IL6,FPR1,IRF3
PMID:21303493	(2010) Type I interferon in organ-targeted autoimmune and inflammatory diseases.	6	37	1.46	0.00012	9606.ENSP00000270139,9606.ENSP00000296795,9606.ENSP00000343957,9606.ENSP00000370034,9606.ENSP00000385675,9606.ENSP00000431885	IFNAR1,TLR3,IFNAR2,TLR7,IL6,TYK2
PMID:19089397	(2009) Toll-like receptors, wound healing, and carcinogenesis.	6	37	1.46	0.00012	9606.ENSP00000252486,9606.ENSP00000296795,9606.ENSP00000370034,9606.ENSP00000380697,9606.ENSP00000385675,9606.ENSP00000471896	APOE,TLR3,TLR7,IRF7,IL6,IRF3
PMID:19652017	(2009) A host type I interferon response is induced by cytosolic sensing of the bacterial second messenger cyclic-di-GMP.	6	37	1.46	0.00012	9606.ENSP00000270139,9606.ENSP00000296795,9606.ENSP00000370034,9606.ENSP00000380697,9606.ENSP00000385675,9606.ENSP00000471896	IFNAR1,TLR3,TLR7,IRF7,IL6,IRF3
PMID:18606657	(2008) IFN-alpha induces transcription of hypoxia-inducible factor-1alpha to inhibit proliferation of human endothelial cells.	6	37	1.46	0.00012	9606.ENSP00000270139,9606.ENSP00000342278,9606.ENSP00000343957,9606.ENSP00000380697,9606.ENSP00000385675,9606.ENSP00000431885	IFNAR1,OAS2,IFNAR2,IRF7,IL6,TYK2
PMID:15851485	(2005) A type I interferon autocrine-paracrine loop is involved in Toll-like receptor-induced interleukin-12p70 secretion by dendritic cells.	6	37	1.46	0.00012	9606.ENSP00000248244,9606.ENSP00000270139,9606.ENSP00000296795,9606.ENSP00000380697,9606.ENSP00000385675,9606.ENSP00000471896	TICAM1,IFNAR1,TLR3,IRF7,IL6,IRF3
PMID:12887736	(2003) Interferon-alphabeta receptor-mediated selective induction of a gene cluster by CpG oligodeoxynucleotide 2006.	6	37	1.46	0.00012	9606.ENSP00000342278,9606.ENSP00000380697,9606.ENSP00000385675,9606.ENSP00000388001,9606.ENSP00000441600,9606.ENSP00000471896	OAS2,IRF7,IL6,OAS1,CCR3,IRF3
PMID:32131150	(2020) Flagellin-Stimulated Production of Interferon-beta Promotes Anti-Flagellin IgG2c and IgA Responses.	6	38	1.44	0.00013	9606.ENSP00000270139,9606.ENSP00000296795,9606.ENSP00000370034,9606.ENSP00000380697,9606.ENSP00000385675,9606.ENSP00000471896	IFNAR1,TLR3,TLR7,IRF7,IL6,IRF3
PMID:30753318	(2019) Type I interferon protects neurons from prions in in vivo models.	5	18	1.69	0.00013	9606.ENSP00000296795,9606.ENSP00000370034,9606.ENSP00000380697,9606.ENSP00000385675,9606.ENSP00000471896	TLR3,TLR7,IRF7,IL6,IRF3
PMID:31214165	(2019) Cytokines in the Respiratory Airway as Biomarkers of Severity and Prognosis for Respiratory Syncytial Virus Infection: An Update.	6	38	1.44	0.00013	9606.ENSP00000264832,9606.ENSP00000270139,9606.ENSP00000296795,9606.ENSP00000370034,9606.ENSP00000385675,9606.ENSP00000471896	ICAM1,IFNAR1,TLR3,TLR7,IL6,IRF3
PMID:29515574	(2018) Human Intestinal Epithelial Cells Release Antiviral Factors That Inhibit HIV Infection of Macrophages.	6	38	1.44	0.00013	9606.ENSP00000296795,9606.ENSP00000342278,9606.ENSP00000370034,9606.ENSP00000380697,9606.ENSP00000388001,9606.ENSP00000471896	TLR3,OAS2,TLR7,IRF7,OAS1,IRF3
PMID:28418037	(2017) Mitochondrial C11orf83 is a potent Antiviral Protein Independent of interferon production.	5	18	1.69	0.00013	9606.ENSP00000228928,9606.ENSP00000270139,9606.ENSP00000380697,9606.ENSP00000388001,9606.ENSP00000471896	OAS3,IFNAR1,IRF7,OAS1,IRF3
PMID:28594402	(2017) ARRDC4 regulates enterovirus 71-induced innate immune response by promoting K63 polyubiquitination of MDA5 through TRIM65.	6	38	1.44	0.00013	9606.ENSP00000270139,9606.ENSP00000296795,9606.ENSP00000370034,9606.ENSP00000380697,9606.ENSP00000385675,9606.ENSP00000471896	IFNAR1,TLR3,TLR7,IRF7,IL6,IRF3
PMID:28769820	(2017) Inhibition of Toll-Like Receptor Signaling as a Promising Therapy for Inflammatory Diseases: A Journey from Molecular to Nano Therapeutics.	6	38	1.44	0.00013	9606.ENSP00000252486,9606.ENSP00000296795,9606.ENSP00000340820,9606.ENSP00000370034,9606.ENSP00000385675,9606.ENSP00000471896	APOE,TLR3,MAPT,TLR7,IL6,IRF3
PMID:27022620	(2016) Ablation of Type-1 IFN Signaling in Hematopoietic Cells Confers Protection Following Traumatic Brain Injury.	5	18	1.69	0.00013	9606.ENSP00000270139,9606.ENSP00000343957,9606.ENSP00000380697,9606.ENSP00000385675,9606.ENSP00000471896	IFNAR1,IFNAR2,IRF7,IL6,IRF3
PMID:27466507	(2016) Chemokine and Chemokine Receptor Profiles in Metastatic Salivary Adenoid Cystic Carcinoma.	5	18	1.69	0.00013	9606.ENSP00000296140,9606.ENSP00000310405,9606.ENSP00000350256,9606.ENSP00000395704,9606.ENSP00000441600	CCR1,XCR1,CCR9,CXCR6,CCR3
PMID:27597805	(2016) Interaction between Cannabinoid System and Toll-Like Receptors Controls Inflammation.	6	38	1.44	0.00013	9606.ENSP00000296795,9606.ENSP00000327251,9606.ENSP00000370034,9606.ENSP00000380697,9606.ENSP00000385675,9606.ENSP00000471896	TLR3,NOS2,TLR7,IRF7,IL6,IRF3
PMID:27630720	(2016) Intrahepatic Toll-Like Receptor 3 in Chronic HBV Infection Subjects: Asymptomatic Carriers, Active Chronic Hepatitis, Cirrhosis, and Hepatocellular Carcinoma.	5	18	1.69	0.00013	9606.ENSP00000264832,9606.ENSP00000296795,9606.ENSP00000370034,9606.ENSP00000380697,9606.ENSP00000471896	ICAM1,TLR3,TLR7,IRF7,IRF3
PMID:27795867	(2016) The Role of TLR2, TLR4, and TLR9 in the Pathogenesis of Atherosclerosis.	6	38	1.44	0.00013	9606.ENSP00000252486,9606.ENSP00000296795,9606.ENSP00000370034,9606.ENSP00000380697,9606.ENSP00000385675,9606.ENSP00000471896	APOE,TLR3,TLR7,IRF7,IL6,IRF3
PMID:26609200	(2015) HTLV-1-Associated MyelopathyTropical Spastic Paraparesis Is Not Associated with SNP rs12979860 of the IL-28B Gene.	5	18	1.69	0.00013	9606.ENSP00000296795,9606.ENSP00000370034,9606.ENSP00000380697,9606.ENSP00000385675,9606.ENSP00000471896	TLR3,TLR7,IRF7,IL6,IRF3
PMID:23383065	(2013) TLR-9 contributes to the antiviral innate immune sensing of rodent parvoviruses MVMp and H-1PV by normal human immune cells.	5	18	1.69	0.00013	9606.ENSP00000270139,9606.ENSP00000296795,9606.ENSP00000370034,9606.ENSP00000385675,9606.ENSP00000471896	IFNAR1,TLR3,TLR7,IL6,IRF3
PMID:23871208	(2013) The autoimmunity-associated gene PTPN22 potentiates toll-like receptor-driven, type 1 interferon-dependent immunity.	6	38	1.44	0.00013	9606.ENSP00000270139,9606.ENSP00000296795,9606.ENSP00000370034,9606.ENSP00000380697,9606.ENSP00000385675,9606.ENSP00000471896	IFNAR1,TLR3,TLR7,IRF7,IL6,IRF3
PMID:22057682	(2012) Induction of interferon-Gamma contributes to Toll-like receptor 3-mediated herpes simplex virus type 1 inhibition in astrocytes.	5	18	1.69	0.00013	9606.ENSP00000270139,9606.ENSP00000296795,9606.ENSP00000370034,9606.ENSP00000380697,9606.ENSP00000471896	IFNAR1,TLR3,TLR7,IRF7,IRF3
PMID:23305364	(2012) Suppression of TLR signaling by targeting TIR domain-containing proteins.	6	38	1.44	0.00013	9606.ENSP00000248244,9606.ENSP00000296795,9606.ENSP00000370034,9606.ENSP00000380697,9606.ENSP00000385675,9606.ENSP00000471896	TICAM1,TLR3,TLR7,IRF7,IL6,IRF3
PMID:21911421	(2011) E3 ubiquitin ligase CHIP facilitates Toll-like receptor signaling by recruiting and polyubiquitinating Src and atypical PKC{zeta}.	7	65	1.28	0.00013	9606.ENSP00000248244,9606.ENSP00000270139,9606.ENSP00000296795,9606.ENSP00000370034,9606.ENSP00000380697,9606.ENSP00000385675,9606.ENSP00000471896	TICAM1,IFNAR1,TLR3,TLR7,IRF7,IL6,IRF3
PMID:20346359	(2010) Toll-like receptors in ocular surface disease.	6	38	1.44	0.00013	9606.ENSP00000264832,9606.ENSP00000296795,9606.ENSP00000370034,9606.ENSP00000380697,9606.ENSP00000385675,9606.ENSP00000471896	ICAM1,TLR3,TLR7,IRF7,IL6,IRF3
PMID:21079690	(2010) Co-ordinated role of TLR3, RIG-I and MDA5 in the innate response to rhinovirus in bronchial epithelium.	5	18	1.69	0.00013	9606.ENSP00000248244,9606.ENSP00000270139,9606.ENSP00000296795,9606.ENSP00000370034,9606.ENSP00000471896	TICAM1,IFNAR1,TLR3,TLR7,IRF3
PMID:19138155	(2009) Patterns of gene transcript abundance in the blood of children with severe or uncomplicated dengue highlight differences in disease evolution and host response to dengue virus infection.	5	18	1.69	0.00013	9606.ENSP00000228928,9606.ENSP00000342278,9606.ENSP00000380697,9606.ENSP00000385675,9606.ENSP00000388001	OAS3,OAS2,IRF7,IL6,OAS1
PMID:19367086	(2009) Pathogen recognition by innate immunity and its signaling.	6	38	1.44	0.00013	9606.ENSP00000248244,9606.ENSP00000296795,9606.ENSP00000370034,9606.ENSP00000380697,9606.ENSP00000385675,9606.ENSP00000471896	TICAM1,TLR3,TLR7,IRF7,IL6,IRF3
PMID:18086372	(2007) The role of viral nucleic acid recognition in dendritic cells for innate and adaptive antiviral immunity.	6	38	1.44	0.00013	9606.ENSP00000270139,9606.ENSP00000296795,9606.ENSP00000370034,9606.ENSP00000380697,9606.ENSP00000385675,9606.ENSP00000471896	IFNAR1,TLR3,TLR7,IRF7,IL6,IRF3
PMID:30650380	(2019) Plasmacytoid Dendritic Cells: Development, Regulation, and Function.	7	66	1.27	0.00014	9606.ENSP00000270139,9606.ENSP00000310405,9606.ENSP00000350256,9606.ENSP00000370034,9606.ENSP00000378856,9606.ENSP00000380697,9606.ENSP00000385675	IFNAR1,XCR1,CCR9,TLR7,LGALS9,IRF7,IL6
PMID:31100880	(2019) Porcine Dendritic Cells and Viruses: An Update.	7	66	1.27	0.00014	9606.ENSP00000264832,9606.ENSP00000296795,9606.ENSP00000310405,9606.ENSP00000370034,9606.ENSP00000380697,9606.ENSP00000385675,9606.ENSP00000471896	ICAM1,TLR3,XCR1,TLR7,IRF7,IL6,IRF3
PMID:31181116	(2019) Fimbriae reprogram host gene expression - Divergent effects of P and type 1 fimbriae.	6	39	1.43	0.00014	9606.ENSP00000228928,9606.ENSP00000248244,9606.ENSP00000380697,9606.ENSP00000385675,9606.ENSP00000388001,9606.ENSP00000471896	OAS3,TICAM1,IRF7,IL6,OAS1,IRF3
PMID:29379035	(2018) Distinctive expression of T cell guiding molecules in human autoimmune lymph node stromal cells upon TLR3 triggering.	6	39	1.43	0.00014	9606.ENSP00000264832,9606.ENSP00000296795,9606.ENSP00000370034,9606.ENSP00000380697,9606.ENSP00000385675,9606.ENSP00000471896	ICAM1,TLR3,TLR7,IRF7,IL6,IRF3
PMID:30021146	(2018) Caspase-8 Collaborates with Caspase-11 to Drive Tissue Damage and Execution of Endotoxic Shock.	7	67	1.27	0.00014	9606.ENSP00000248244,9606.ENSP00000270139,9606.ENSP00000296795,9606.ENSP00000380697,9606.ENSP00000385675,9606.ENSP00000471896,9606.ENSP00000478289	TICAM1,IFNAR1,TLR3,IRF7,IL6,IRF3,IGHV4-38-2
PMID:30135238	(2018) Immune responses to dengue virus in the skin.	6	39	1.43	0.00014	9606.ENSP00000160262,9606.ENSP00000270139,9606.ENSP00000296795,9606.ENSP00000370034,9606.ENSP00000380697,9606.ENSP00000471896	ICAM3,IFNAR1,TLR3,TLR7,IRF7,IRF3
PMID:30406861	(2018) JAK Inhibitors in Rheumatology: Implications for Paediatric Syndromes?	6	39	1.43	0.00014	9606.ENSP00000270139,9606.ENSP00000296795,9606.ENSP00000380697,9606.ENSP00000385675,9606.ENSP00000431885,9606.ENSP00000471896	IFNAR1,TLR3,IRF7,IL6,TYK2,IRF3
PMID:26761402	(2016) Host genetics of severe influenza: from mouse Mx1 to human IRF7.	6	39	1.43	0.00014	9606.ENSP00000270139,9606.ENSP00000296795,9606.ENSP00000370034,9606.ENSP00000380697,9606.ENSP00000381588,9606.ENSP00000471896	IFNAR1,TLR3,TLR7,IRF7,TMPRSS2,IRF3
PMID:27438769	(2016) Antimicrobial Peptide LL37 and MAVS Signaling Drive Interferon-Beta Production by Epidermal Keratinocytes during Skin Injury.	6	39	1.43	0.00014	9606.ENSP00000270139,9606.ENSP00000296795,9606.ENSP00000370034,9606.ENSP00000380697,9606.ENSP00000385675,9606.ENSP00000471896	IFNAR1,TLR3,TLR7,IRF7,IL6,IRF3
PMID:27456172	(2016) Dengue virus infection induces interferon-lambda1 to facilitate cell migration.	6	39	1.43	0.00014	9606.ENSP00000296795,9606.ENSP00000370034,9606.ENSP00000378856,9606.ENSP00000380697,9606.ENSP00000385675,9606.ENSP00000471896	TLR3,TLR7,LGALS9,IRF7,IL6,IRF3
PMID:25805409	(2015) A comparison of the impact of Shimen and C strains of classical swine fever virus on Toll-like receptor expression.	4	6	2.07	0.00014	9606.ENSP00000296795,9606.ENSP00000370034,9606.ENSP00000380697,9606.ENSP00000471896	TLR3,TLR7,IRF7,IRF3
PMID:23634849	(2013) Genetic variation in TLR or NFkappaB pathways and the risk of breast cancer: a case-control study.	6	39	1.43	0.00014	9606.ENSP00000248244,9606.ENSP00000296795,9606.ENSP00000370034,9606.ENSP00000380697,9606.ENSP00000385675,9606.ENSP00000471896	TICAM1,TLR3,TLR7,IRF7,IL6,IRF3
PMID:24062752	(2013) Interferons in Sjoegren's Syndrome: Genes, Mechanisms, and Effects.	6	39	1.43	0.00014	9606.ENSP00000342278,9606.ENSP00000370034,9606.ENSP00000380697,9606.ENSP00000385675,9606.ENSP00000388001,9606.ENSP00000471896	OAS2,TLR7,IRF7,IL6,OAS1,IRF3
PMID:22726607	(2012) Cell-intrinsic innate immune control of West Nile virus infection.	6	39	1.43	0.00014	9606.ENSP00000270139,9606.ENSP00000296795,9606.ENSP00000370034,9606.ENSP00000385675,9606.ENSP00000388001,9606.ENSP00000471896	IFNAR1,TLR3,TLR7,IL6,OAS1,IRF3
PMID:23143594	(2012) Identification of 15 new psoriasis susceptibility loci highlights the role of innate immunity.	7	67	1.27	0.00014	9606.ENSP00000256935,9606.ENSP00000296754,9606.ENSP00000370034,9606.ENSP00000382800,9606.ENSP00000385675,9606.ENSP00000400376,9606.ENSP00000431885	DOCK2,ERAP1,TLR7,RUNX3,IL6,ERAP2,TYK2
PMID:19708810	(2009) Multifaceted evasion of the interferon response by cytomegalovirus.	6	39	1.43	0.00014	9606.ENSP00000270139,9606.ENSP00000296795,9606.ENSP00000343957,9606.ENSP00000370034,9606.ENSP00000431885,9606.ENSP00000471896	IFNAR1,TLR3,IFNAR2,TLR7,TYK2,IRF3
PMID:19047436	(2008) TLR7-dependent and FcgammaR-independent production of type I interferon in experimental mouse lupus.	6	39	1.43	0.00014	9606.ENSP00000270139,9606.ENSP00000296795,9606.ENSP00000370034,9606.ENSP00000380697,9606.ENSP00000385675,9606.ENSP00000471896	IFNAR1,TLR3,TLR7,IRF7,IL6,IRF3
PMID:15251447	(2004) PIASy represses TRIF-induced ISRE and NF-kappaB activation but not apoptosis.	4	6	2.07	0.00014	9606.ENSP00000248244,9606.ENSP00000296795,9606.ENSP00000380697,9606.ENSP00000471896	TICAM1,TLR3,IRF7,IRF3
PMID:11352561	(2001) The LZTFL1 gene is a part of a transcriptional map covering 250 kb within the common eliminated region 1 (C3CER1) in 3p21.3.	4	6	2.07	0.00014	9606.ENSP00000296135,9606.ENSP00000346298,9606.ENSP00000350256,9606.ENSP00000373713	LZTFL1,SLC6A20,CCR9,SACM1L
PMID:32081950	(2020) Abrogation of type-I interferon signalling alters the microglial response to Abeta1-42.	5	19	1.67	0.00015	9606.ENSP00000270139,9606.ENSP00000343957,9606.ENSP00000380697,9606.ENSP00000385675,9606.ENSP00000471896	IFNAR1,IFNAR2,IRF7,IL6,IRF3
PMID:32138904	(2020) Type I interferons and endoplasmic reticulum stress in health and disease.	7	68	1.26	0.00015	9606.ENSP00000200453,9606.ENSP00000270139,9606.ENSP00000296795,9606.ENSP00000370034,9606.ENSP00000385675,9606.ENSP00000431885,9606.ENSP00000471896	PPP1R15A,IFNAR1,TLR3,TLR7,IL6,TYK2,IRF3
PMID:32155831	(2020) A Meta-Analysis of Multiple Whole Blood Gene Expression Data Unveils a Diagnostic Host-Response Transcript Signature for Respiratory Syncytial Virus.	5	19	1.67	0.00015	9606.ENSP00000248244,9606.ENSP00000296795,9606.ENSP00000342278,9606.ENSP00000370034,9606.ENSP00000388001	TICAM1,TLR3,OAS2,TLR7,OAS1
PMID:32156810	(2020) Barrier-to-Autointegration Factor 1 Protects against a Basal cGAS-STING Response.	6	40	1.42	0.00015	9606.ENSP00000270139,9606.ENSP00000296795,9606.ENSP00000342278,9606.ENSP00000370034,9606.ENSP00000380697,9606.ENSP00000471896	IFNAR1,TLR3,OAS2,TLR7,IRF7,IRF3
PMID:30447280	(2019) Elevated pro-inflammatory gene expression in the third trimester of pregnancy in mothers who experienced stressful life events.	5	19	1.67	0.00015	9606.ENSP00000380697,9606.ENSP00000385675,9606.ENSP00000388001,9606.ENSP00000431254,9606.ENSP00000478289	IRF7,IL6,OAS1,IGLL5,IGHV4-38-2
PMID:30988429	(2019) Basal expression of interferon regulatory factor 1 drives intrinsic hepatocyte resistance to multiple RNA viruses.	6	40	1.42	0.00015	9606.ENSP00000270139,9606.ENSP00000296795,9606.ENSP00000380697,9606.ENSP00000388001,9606.ENSP00000400376,9606.ENSP00000471896	IFNAR1,TLR3,IRF7,OAS1,ERAP2,IRF3
PMID:31336122	(2019) TLRs in pulmonary diseases.	7	68	1.26	0.00015	9606.ENSP00000248244,9606.ENSP00000264832,9606.ENSP00000296795,9606.ENSP00000370034,9606.ENSP00000380697,9606.ENSP00000385675,9606.ENSP00000471896	TICAM1,ICAM1,TLR3,TLR7,IRF7,IL6,IRF3
PMID:29491163	(2018) AlphaBeta Interferon (IFN-AlfaBeta) Signaling in Astrocytes Mediates Protection against Viral Encephalomyelitis and Regulates IFN-Gamma-Dependent Responses.	6	40	1.42	0.00015	9606.ENSP00000270139,9606.ENSP00000296795,9606.ENSP00000342278,9606.ENSP00000380697,9606.ENSP00000385675,9606.ENSP00000471896	IFNAR1,TLR3,OAS2,IRF7,IL6,IRF3
PMID:29497123	(2018) Functional innate immunity restricts Hepatitis C Virus infection in induced pluripotent stem cell-derived hepatocytes.	6	40	1.42	0.00015	9606.ENSP00000252486,9606.ENSP00000296795,9606.ENSP00000342278,9606.ENSP00000380697,9606.ENSP00000388001,9606.ENSP00000471896	APOE,TLR3,OAS2,IRF7,OAS1,IRF3
PMID:29888293	(2018) Toll-Like Receptors and RIG-I-Like Receptors Play Important Roles in Resisting Flavivirus.	6	40	1.42	0.00015	9606.ENSP00000296795,9606.ENSP00000342278,9606.ENSP00000370034,9606.ENSP00000385675,9606.ENSP00000388001,9606.ENSP00000471896	TLR3,OAS2,TLR7,IL6,OAS1,IRF3
PMID:30022983	(2018) Potential Role of MicroRNAs in the Regulation of Antiviral Responses to Influenza Infection.	6	40	1.42	0.00015	9606.ENSP00000248244,9606.ENSP00000296795,9606.ENSP00000370034,9606.ENSP00000380697,9606.ENSP00000385675,9606.ENSP00000471896	TICAM1,TLR3,TLR7,IRF7,IL6,IRF3
PMID:30613350	(2018) Modulation of double-stranded RNA pattern recognition receptor signaling in ovarian cancer cells promotes inflammatory queues.	6	40	1.42	0.00015	9606.ENSP00000296140,9606.ENSP00000296795,9606.ENSP00000370034,9606.ENSP00000385675,9606.ENSP00000441600,9606.ENSP00000471896	CCR1,TLR3,TLR7,IL6,CCR3,IRF3
PMID:30671484	(2018) Current and Emerging Evidence for Toll-Like Receptor Activation in Sjoegren's Syndrome.	6	40	1.42	0.00015	9606.ENSP00000264832,9606.ENSP00000270139,9606.ENSP00000296795,9606.ENSP00000370034,9606.ENSP00000380697,9606.ENSP00000385675	ICAM1,IFNAR1,TLR3,TLR7,IRF7,IL6
PMID:28630501	(2017) IFN-Lambda4 potently blocks IFN-Alfa signalling by ISG15 and USP18 in hepatitis C virus infection.	5	19	1.67	0.00015	9606.ENSP00000228928,9606.ENSP00000342278,9606.ENSP00000343957,9606.ENSP00000388001,9606.ENSP00000471896	OAS3,OAS2,IFNAR2,OAS1,IRF3
PMID:28799903	(2017) Ten Strategies of Interferon Evasion by Viruses.	6	40	1.42	0.00015	9606.ENSP00000270139,9606.ENSP00000296795,9606.ENSP00000370034,9606.ENSP00000380697,9606.ENSP00000431885,9606.ENSP00000471896	IFNAR1,TLR3,TLR7,IRF7,TYK2,IRF3
PMID:28847850	(2017) Induction of Type I Interferon through a Noncanonical Toll-Like Receptor 7 Pathway during Yersinia pestis Infection.	5	19	1.67	0.00015	9606.ENSP00000270139,9606.ENSP00000296795,9606.ENSP00000370034,9606.ENSP00000385675,9606.ENSP00000471896	IFNAR1,TLR3,TLR7,IL6,IRF3
PMID:26845674	(2016) Sex differences in HIV-1-mediated immunopathology.	5	19	1.67	0.00015	9606.ENSP00000296795,9606.ENSP00000310405,9606.ENSP00000370034,9606.ENSP00000380697,9606.ENSP00000471896	TLR3,XCR1,TLR7,IRF7,IRF3
PMID:27798148	(2016) RAGE Enhances TLR Responses through Binding and Internalization of RNA.	5	19	1.67	0.00015	9606.ENSP00000296795,9606.ENSP00000370034,9606.ENSP00000380697,9606.ENSP00000385675,9606.ENSP00000471896	TLR3,TLR7,IRF7,IL6,IRF3
PMID:27845762	(2016) Recent Progress in the Molecular Recognition and Therapeutic Importance of Interleukin-1 Receptor-Associated Kinase 4.	5	19	1.67	0.00015	9606.ENSP00000252486,9606.ENSP00000296795,9606.ENSP00000370034,9606.ENSP00000385675,9606.ENSP00000471896	APOE,TLR3,TLR7,IL6,IRF3
PMID:25798928	(2015) Analyses of the pathways involved in early- and late-phase induction of IFN-beta during C. muridarum infection of oviduct epithelial cells.	5	19	1.67	0.00015	9606.ENSP00000270139,9606.ENSP00000296795,9606.ENSP00000380697,9606.ENSP00000385675,9606.ENSP00000471896	IFNAR1,TLR3,IRF7,IL6,IRF3
PMID:26195481	(2015) Dual Activation of TRIF and MyD88 Adaptor Proteins by Angiotensin II Evokes Opposing Effects on Pressure, Cardiac Hypertrophy, and Inflammatory Gene Expression.	5	19	1.67	0.00015	9606.ENSP00000248244,9606.ENSP00000296795,9606.ENSP00000370034,9606.ENSP00000385675,9606.ENSP00000471896	TICAM1,TLR3,TLR7,IL6,IRF3
PMID:24616721	(2014) Combinatorial cytokine code generates anti-viral state in dendritic cells.	8	103	1.14	0.00015	9606.ENSP00000270139,9606.ENSP00000296140,9606.ENSP00000296795,9606.ENSP00000343957,9606.ENSP00000370034,9606.ENSP00000384537,9606.ENSP00000385675,9606.ENSP00000441600	IFNAR1,CCR1,TLR3,IFNAR2,TLR7,AKAP12,IL6,CCR3
PMID:25170774	(2014) Bruton's tyrosine kinase and protein kinase C my are required for TLR79-induced IKKAlfa and IRF-1 activation and interferon-Beta production in conventional dendritic cells.	5	19	1.67	0.00015	9606.ENSP00000296795,9606.ENSP00000370034,9606.ENSP00000380697,9606.ENSP00000385675,9606.ENSP00000471896	TLR3,TLR7,IRF7,IL6,IRF3
PMID:23414539	(2013) Plasmacytoid dendritic cells in allergic asthma and the role of inhaled corticosteroid treatment.	5	19	1.67	0.00015	9606.ENSP00000264832,9606.ENSP00000350256,9606.ENSP00000370034,9606.ENSP00000385675,9606.ENSP00000395704	ICAM1,CCR9,TLR7,IL6,CXCR6
PMID:24052891	(2013) Innate immune evasion strategies by human immunodeficiency virus type 1.	7	68	1.26	0.00015	9606.ENSP00000270139,9606.ENSP00000296795,9606.ENSP00000343957,9606.ENSP00000370034,9606.ENSP00000380697,9606.ENSP00000385675,9606.ENSP00000471896	IFNAR1,TLR3,IFNAR2,TLR7,IRF7,IL6,IRF3
PMID:24369524	(2013) Neuroinflammation and copper in Alzheimer's disease.	6	40	1.42	0.00015	9606.ENSP00000252486,9606.ENSP00000296795,9606.ENSP00000340820,9606.ENSP00000380697,9606.ENSP00000385675,9606.ENSP00000471896	APOE,TLR3,MAPT,IRF7,IL6,IRF3
PMID:23342375	(2012) Neonatal calf infection with respiratory syncytial virus: drawing parallels to the disease in human infants.	5	19	1.67	0.00015	9606.ENSP00000270139,9606.ENSP00000296795,9606.ENSP00000380697,9606.ENSP00000471896,9606.ENSP00000483552	IFNAR1,TLR3,IRF7,IRF3,FURIN
PMID:21278349	(2011) Type III IFNs in pteropid bats: differential expression patterns provide evidence for distinct roles in antiviral immunity.	5	19	1.67	0.00015	9606.ENSP00000270139,9606.ENSP00000296795,9606.ENSP00000343957,9606.ENSP00000370034,9606.ENSP00000478289	IFNAR1,TLR3,IFNAR2,TLR7,IGHV4-38-2
PMID:21722947	(2011) NEMO is a key component of NF-KB- and IRF-3-dependent TLR3-mediated immunity to herpes simplex virus.	5	19	1.67	0.00015	9606.ENSP00000296795,9606.ENSP00000370034,9606.ENSP00000380697,9606.ENSP00000385675,9606.ENSP00000471896	TLR3,TLR7,IRF7,IL6,IRF3
PMID:21731692	(2011) Development of mouse hepatocyte lines permissive for hepatitis C virus (HCV).	5	19	1.67	0.00015	9606.ENSP00000248244,9606.ENSP00000270139,9606.ENSP00000296795,9606.ENSP00000370034,9606.ENSP00000471896	TICAM1,IFNAR1,TLR3,TLR7,IRF3
PMID:21994800	(2011) Filoviral immune evasion mechanisms.	5	19	1.67	0.00015	9606.ENSP00000270139,9606.ENSP00000380697,9606.ENSP00000385675,9606.ENSP00000431885,9606.ENSP00000471896	IFNAR1,IRF7,IL6,TYK2,IRF3
PMID:19059617	(2009) IFN-gamma-mediated suppression of coronavirus replication in glial-committed progenitor cells.	5	19	1.67	0.00015	9606.ENSP00000270139,9606.ENSP00000296795,9606.ENSP00000343957,9606.ENSP00000380697,9606.ENSP00000471896	IFNAR1,TLR3,IFNAR2,IRF7,IRF3
PMID:19486528	(2009) Long-term activation of TLR3 by poly(I:C) induces inflammation and impairs lung function in mice.	6	40	1.42	0.00015	9606.ENSP00000296795,9606.ENSP00000342278,9606.ENSP00000370034,9606.ENSP00000380697,9606.ENSP00000385675,9606.ENSP00000471896	TLR3,OAS2,TLR7,IRF7,IL6,IRF3
PMID:19798431	(2009) Induction of IFN-beta and the innate antiviral response in myeloid cells occurs through an IPS-1-dependent signal that does not require IRF-3 and IRF-7.	6	40	1.42	0.00015	9606.ENSP00000296795,9606.ENSP00000370034,9606.ENSP00000380697,9606.ENSP00000385675,9606.ENSP00000431885,9606.ENSP00000471896	TLR3,TLR7,IRF7,IL6,TYK2,IRF3
PMID:25086710	(2014) The plasticity of inflammatory monocyte responses to the inflamed central nervous system.	7	69	1.25	0.00016	9606.ENSP00000264832,9606.ENSP00000270139,9606.ENSP00000296140,9606.ENSP00000296795,9606.ENSP00000380697,9606.ENSP00000385675,9606.ENSP00000471896	ICAM1,IFNAR1,CCR1,TLR3,IRF7,IL6,IRF3
PMID:31551774	(2019) Screening of Antiviral Components of Ma Huang Tang and Investigation on the Ephedra Alkaloids Efficacy on Influenza Virus Type A.	5	20	1.64	0.00017	9606.ENSP00000296795,9606.ENSP00000370034,9606.ENSP00000380697,9606.ENSP00000385675,9606.ENSP00000471896	TLR3,TLR7,IRF7,IL6,IRF3
PMID:31623059	(2019) Identification of an Interferon-Stimulated Long Noncoding RNA (LncRNA ISR) Involved in Regulation of Influenza A Virus Replication.	5	20	1.64	0.00017	9606.ENSP00000270139,9606.ENSP00000296795,9606.ENSP00000342278,9606.ENSP00000370034,9606.ENSP00000471896	IFNAR1,TLR3,OAS2,TLR7,IRF3
PMID:29495555	(2018) The Emerging Role of Pattern Recognition Receptors in the Pathogenesis of Malaria.	6	41	1.41	0.00017	9606.ENSP00000264832,9606.ENSP00000270139,9606.ENSP00000370034,9606.ENSP00000380697,9606.ENSP00000385675,9606.ENSP00000471896	ICAM1,IFNAR1,TLR7,IRF7,IL6,IRF3
PMID:29556036	(2018) Autophagy during viral infection - a double-edged sword.	8	106	1.12	0.00017	9606.ENSP00000248244,9606.ENSP00000270139,9606.ENSP00000296795,9606.ENSP00000370034,9606.ENSP00000380697,9606.ENSP00000389913,9606.ENSP00000431885,9606.ENSP00000471896	TICAM1,IFNAR1,TLR3,TLR7,IRF7,PLEKHM1,TYK2,IRF3
PMID:30154774	(2018) Immune Evasion of Enteroviruses Under Innate Immune Monitoring.	6	41	1.41	0.00017	9606.ENSP00000221980,9606.ENSP00000270139,9606.ENSP00000296795,9606.ENSP00000380697,9606.ENSP00000431885,9606.ENSP00000471896	ICAM5,IFNAR1,TLR3,IRF7,TYK2,IRF3
PMID:30319651	(2018) Immunotolerant p50NFKB Signaling and Attenuated Hepatic IFNBeta Expression Increases Neonatal Sensitivity to Endotoxemia.	5	20	1.64	0.00017	9606.ENSP00000270139,9606.ENSP00000342278,9606.ENSP00000380697,9606.ENSP00000385675,9606.ENSP00000471896	IFNAR1,OAS2,IRF7,IL6,IRF3
PMID:30450098	(2018) Both Type I and Type II Interferons Can Activate Antitumor M1 Macrophages When Combined With TLR Stimulation.	5	20	1.64	0.00017	9606.ENSP00000270139,9606.ENSP00000296795,9606.ENSP00000327251,9606.ENSP00000370034,9606.ENSP00000431885	IFNAR1,TLR3,NOS2,TLR7,TYK2
PMID:27979975	(2017) TLR3 downregulates expression of schizophrenia gene Disc1 via MYD88 to control neuronal morphology.	6	41	1.41	0.00017	9606.ENSP00000248244,9606.ENSP00000296795,9606.ENSP00000370034,9606.ENSP00000380697,9606.ENSP00000385675,9606.ENSP00000471896	TICAM1,TLR3,TLR7,IRF7,IL6,IRF3
PMID:28139375	(2017) Transcriptional Regulation of Antiviral Interferon-Stimulated Genes.	7	70	1.25	0.00017	9606.ENSP00000270139,9606.ENSP00000296795,9606.ENSP00000343957,9606.ENSP00000370034,9606.ENSP00000380697,9606.ENSP00000431885,9606.ENSP00000471896	IFNAR1,TLR3,IFNAR2,TLR7,IRF7,TYK2,IRF3
PMID:28179906	(2017) Canonical and Non-Canonical Activation of NLRP3 Inflammasome at the Crossroad between Immune Tolerance and Intestinal Inflammation.	6	41	1.41	0.00017	9606.ENSP00000264832,9606.ENSP00000270139,9606.ENSP00000327251,9606.ENSP00000380697,9606.ENSP00000385675,9606.ENSP00000471896	ICAM1,IFNAR1,NOS2,IRF7,IL6,IRF3
PMID:28387445	(2017) Stimulation of oral fibroblast chemokine receptors identifies CCR3 and CCR4 as potential wound healing targets.	6	41	1.41	0.00017	9606.ENSP00000296140,9606.ENSP00000310405,9606.ENSP00000350256,9606.ENSP00000385675,9606.ENSP00000395704,9606.ENSP00000441600	CCR1,XCR1,CCR9,IL6,CXCR6,CCR3
PMID:28703784	(2017) Targeting Pattern Recognition Receptors (PRR) for Vaccine Adjuvantation: From Synthetic PRR Agonists to the Potential of Defective Interfering Particles of Viruses.	5	20	1.64	0.00017	9606.ENSP00000270139,9606.ENSP00000296795,9606.ENSP00000370034,9606.ENSP00000385675,9606.ENSP00000471896	IFNAR1,TLR3,TLR7,IL6,IRF3
PMID:28738780	(2017) Distinct herpesvirus resistances and immune responses of three gynogenetic clones of gibel carp revealed by comprehensive transcriptomes.	8	106	1.12	0.00017	9606.ENSP00000270139,9606.ENSP00000296795,9606.ENSP00000350256,9606.ENSP00000380697,9606.ENSP00000385675,9606.ENSP00000441600,9606.ENSP00000471896,9606.ENSP00000478289	IFNAR1,TLR3,CCR9,IRF7,IL6,CCR3,IRF3,IGHV4-38-2
PMID:29077004	(2017) The Role of Toll-Like Receptors and Vitamin D in Cardiovascular Diseases-A Review.	6	41	1.41	0.00017	9606.ENSP00000252486,9606.ENSP00000264832,9606.ENSP00000296795,9606.ENSP00000327251,9606.ENSP00000370034,9606.ENSP00000385675	APOE,ICAM1,TLR3,NOS2,TLR7,IL6
PMID:26795869	(2016) Systems biology: A tool for charting the antiviral landscape.	5	20	1.64	0.00017	9606.ENSP00000270139,9606.ENSP00000380697,9606.ENSP00000385675,9606.ENSP00000388001,9606.ENSP00000471896	IFNAR1,IRF7,IL6,OAS1,IRF3
PMID:25614321	(2015) Role of innate and adaptive immune mechanisms in cardiac injury and repair.	6	41	1.41	0.00017	9606.ENSP00000252486,9606.ENSP00000264832,9606.ENSP00000296795,9606.ENSP00000385675,9606.ENSP00000471493,9606.ENSP00000471896	APOE,ICAM1,TLR3,IL6,FPR1,IRF3
PMID:25669994	(2015) Homeostatic interferon expression in neurons is sufficient for early control of viral infection.	5	20	1.64	0.00017	9606.ENSP00000270139,9606.ENSP00000380697,9606.ENSP00000388001,9606.ENSP00000431885,9606.ENSP00000471896	IFNAR1,IRF7,OAS1,TYK2,IRF3
PMID:25990717	(2015) Protective natural autoantibodies to apoptotic cells: evidence of convergent selection of recurrent innate-like clones.	5	20	1.64	0.00017	9606.ENSP00000252486,9606.ENSP00000296795,9606.ENSP00000370034,9606.ENSP00000385675,9606.ENSP00000478289	APOE,TLR3,TLR7,IL6,IGHV4-38-2
PMID:26010249	(2015) Selective Blockade of Interferon-Alfa and -Beta Reveals Their Non-Redundant Functions in a Mouse Model of West Nile Virus Infection.	5	20	1.64	0.00017	9606.ENSP00000270139,9606.ENSP00000296795,9606.ENSP00000343957,9606.ENSP00000380697,9606.ENSP00000431885	IFNAR1,TLR3,IFNAR2,IRF7,TYK2
PMID:26679744	(2015) A functional polymorphism in IFNAR1 gene is associated with susceptibility and severity of HFMD with EV71 infection.	5	20	1.64	0.00017	9606.ENSP00000270139,9606.ENSP00000343957,9606.ENSP00000388001,9606.ENSP00000431885,9606.ENSP00000471896	IFNAR1,IFNAR2,OAS1,TYK2,IRF3
PMID:24351021	(2014) Proteomics in immunity and herpes simplex encephalitis.	5	20	1.64	0.00017	9606.ENSP00000264832,9606.ENSP00000296795,9606.ENSP00000370034,9606.ENSP00000385675,9606.ENSP00000471896	ICAM1,TLR3,TLR7,IL6,IRF3
PMID:24997224	(2014) TLR34 signaling is mediated via the NFKB-CXCR47 pathway in human alcoholic hepatitis and non-alcoholic steatohepatitis which formed Mallory-Denk bodies.	5	20	1.64	0.00017	9606.ENSP00000296795,9606.ENSP00000370034,9606.ENSP00000380697,9606.ENSP00000385675,9606.ENSP00000471896	TLR3,TLR7,IRF7,IL6,IRF3
PMID:25100081	(2014) IRF7 in the Australian black flying fox, Pteropus alecto: evidence for a unique expression pattern and functional conservation.	5	20	1.64	0.00017	9606.ENSP00000248244,9606.ENSP00000296795,9606.ENSP00000370034,9606.ENSP00000380697,9606.ENSP00000388001	TICAM1,TLR3,TLR7,IRF7,OAS1
PMID:24429156	(2013) Genetic variants associated with idiopathic pulmonary fibrosis susceptibility and mortality: a genome-wide association study.	5	20	1.64	0.00017	9606.ENSP00000262419,9606.ENSP00000332488,9606.ENSP00000340820,9606.ENSP00000381333,9606.ENSP00000436812	KANSL1,SPPL2C,MAPT,CRHR1,MUC5B
PMID:20485504	(2010) Antagonism of host antiviral responses by Kaposi's sarcoma-associated herpesvirus tegument protein ORF45.	5	20	1.64	0.00017	9606.ENSP00000270139,9606.ENSP00000380697,9606.ENSP00000385675,9606.ENSP00000388001,9606.ENSP00000471896	IFNAR1,IRF7,IL6,OAS1,IRF3
PMID:18809468	(2009) Toll-like receptor signaling in endogenous neuroprotection and stroke.	6	41	1.41	0.00017	9606.ENSP00000264832,9606.ENSP00000296795,9606.ENSP00000370034,9606.ENSP00000380697,9606.ENSP00000385675,9606.ENSP00000471896	ICAM1,TLR3,TLR7,IRF7,IL6,IRF3
PMID:19564349	(2009) Dendritic cells require a systemic type I interferon response to mature and induce CD4+ Th1 immunity with poly IC as adjuvant.	6	41	1.41	0.00017	9606.ENSP00000270139,9606.ENSP00000296795,9606.ENSP00000343957,9606.ENSP00000370034,9606.ENSP00000385675,9606.ENSP00000471896	IFNAR1,TLR3,IFNAR2,TLR7,IL6,IRF3
PMID:19729514	(2009) Short-hairpin RNAs delivered by lentiviral vector transduction trigger RIG-I-mediated IFN activation.	5	20	1.64	0.00017	9606.ENSP00000296795,9606.ENSP00000370034,9606.ENSP00000380697,9606.ENSP00000388001,9606.ENSP00000471896	TLR3,TLR7,IRF7,OAS1,IRF3
PMID:19782381	(2009) Characteristics of alphabeta interferon induction after infection of murine fibroblasts with wild-type and mutant alphaviruses.	5	20	1.64	0.00017	9606.ENSP00000270139,9606.ENSP00000296795,9606.ENSP00000370034,9606.ENSP00000380697,9606.ENSP00000471896	IFNAR1,TLR3,TLR7,IRF7,IRF3
PMID:32185237	(2020) The Response of Tissue Mast Cells to TLR3 Ligand Poly(I:C) Treatment.	6	42	1.4	0.00019	9606.ENSP00000248244,9606.ENSP00000270139,9606.ENSP00000296795,9606.ENSP00000370034,9606.ENSP00000385675,9606.ENSP00000471896	TICAM1,IFNAR1,TLR3,TLR7,IL6,IRF3
PMID:30626099	(2019) Utility of the Neonatal Calf Model for Testing Vaccines and Intervention Strategies for Use against Human RSV Infection.	6	42	1.4	0.00019	9606.ENSP00000270139,9606.ENSP00000296795,9606.ENSP00000370034,9606.ENSP00000385675,9606.ENSP00000471896,9606.ENSP00000483552	IFNAR1,TLR3,TLR7,IL6,IRF3,FURIN
PMID:30995506	(2019) Shared and Distinct Functions of Type I and Type III Interferons.	7	71	1.24	0.00019	9606.ENSP00000270139,9606.ENSP00000296795,9606.ENSP00000343957,9606.ENSP00000370034,9606.ENSP00000380697,9606.ENSP00000431885,9606.ENSP00000471896	IFNAR1,TLR3,IFNAR2,TLR7,IRF7,TYK2,IRF3
PMID:31134076	(2019) Regulation of Toll-Like Receptor (TLR) Signaling Pathway by Polyphenols in the Treatment of Age-Linked Neurodegenerative Diseases: Focus on TLR4 Signaling.	6	42	1.4	0.00019	9606.ENSP00000296795,9606.ENSP00000327251,9606.ENSP00000370034,9606.ENSP00000380697,9606.ENSP00000385675,9606.ENSP00000471896	TLR3,NOS2,TLR7,IRF7,IL6,IRF3
PMID:29163506	(2017) The Significance of Type-I Interferons in the Pathogenesis and Therapy of Human Immunodeficiency Virus 1 Infection.	6	42	1.4	0.00019	9606.ENSP00000270139,9606.ENSP00000296795,9606.ENSP00000343957,9606.ENSP00000370034,9606.ENSP00000380697,9606.ENSP00000471896	IFNAR1,TLR3,IFNAR2,TLR7,IRF7,IRF3
PMID:27529219	(2016) De Novo Transcriptome Analysis of Differential Functional Gene Expression in Largemouth Bass (Micropterus salmoides) after Challenge with Nocardia seriolae.	6	42	1.4	0.00019	9606.ENSP00000296795,9606.ENSP00000310405,9606.ENSP00000380697,9606.ENSP00000385675,9606.ENSP00000441600,9606.ENSP00000471896	TLR3,XCR1,IRF7,IL6,CCR3,IRF3
PMID:26110387	(2015) A Plasmacytoid Dendritic Cells-Type I Interferon Axis Is Critically Implicated in the Pathogenesis of Systemic Lupus Erythematosus.	6	42	1.4	0.00019	9606.ENSP00000270139,9606.ENSP00000343957,9606.ENSP00000370034,9606.ENSP00000380697,9606.ENSP00000385675,9606.ENSP00000431885	IFNAR1,IFNAR2,TLR7,IRF7,IL6,TYK2
PMID:25043006	(2014) Type I interferon responses in rhesus macaques prevent SIV infection and slow disease progression.	6	42	1.4	0.00019	9606.ENSP00000248244,9606.ENSP00000296795,9606.ENSP00000342278,9606.ENSP00000370034,9606.ENSP00000380697,9606.ENSP00000385675	TICAM1,TLR3,OAS2,TLR7,IRF7,IL6
PMID:25353009	(2014) Fungal glycans and the innate immune recognition.	6	42	1.4	0.00019	9606.ENSP00000160262,9606.ENSP00000264832,9606.ENSP00000296795,9606.ENSP00000370034,9606.ENSP00000385675,9606.ENSP00000471896	ICAM3,ICAM1,TLR3,TLR7,IL6,IRF3
PMID:21911422	(2011) Herpes simplex virus encephalitis in a patient with complete TLR3 deficiency: TLR3 is otherwise redundant in protective immunity.	6	42	1.4	0.00019	9606.ENSP00000228928,9606.ENSP00000296795,9606.ENSP00000380697,9606.ENSP00000385675,9606.ENSP00000388001,9606.ENSP00000471896	OAS3,TLR3,IRF7,IL6,OAS1,IRF3
PMID:33860221	(2021) COVID-19: Is There a Link between Alcohol Abuse and SARS-CoV-2-Induced Severe Neurological Manifestations?	4	7	2	0.0002	9606.ENSP00000262960,9606.ENSP00000381588,9606.ENSP00000388001,9606.ENSP00000431885	DPP9,TMPRSS2,OAS1,TYK2
PMID:33892179	(2021) Evaluation of Toll-like receptor 3 (TLR3) signaling pathway genes and its genetic polymorphisms in ectopic and eutopic endometrium of women with endometriosis.	4	7	2	0.0002	9606.ENSP00000248244,9606.ENSP00000296795,9606.ENSP00000385675,9606.ENSP00000471896	TICAM1,TLR3,IL6,IRF3
PMID:30336972	(2019) SAMHD1 Suppression of Antiviral Immune Responses.	6	43	1.39	0.0002	9606.ENSP00000296795,9606.ENSP00000370034,9606.ENSP00000380697,9606.ENSP00000385675,9606.ENSP00000431885,9606.ENSP00000471896	TLR3,TLR7,IRF7,IL6,TYK2,IRF3
PMID:31001260	(2019) A Path to Prediction of Outcomes in Juvenile Idiopathic Inflammatory Myopathy.	6	43	1.39	0.0002	9606.ENSP00000228928,9606.ENSP00000342278,9606.ENSP00000378856,9606.ENSP00000380697,9606.ENSP00000385675,9606.ENSP00000388001	OAS3,OAS2,LGALS9,IRF7,IL6,OAS1
PMID:31690592	(2019) Quantitative Proteome Analysis of Atg5-Deficient Mouse Embryonic Fibroblasts Reveals the Range of the Autophagy-Modulated Basal Cellular Proteome.	8	108	1.12	0.0002	9606.ENSP00000264832,9606.ENSP00000270139,9606.ENSP00000296795,9606.ENSP00000342278,9606.ENSP00000380697,9606.ENSP00000385675,9606.ENSP00000388001,9606.ENSP00000471896	ICAM1,IFNAR1,TLR3,OAS2,IRF7,IL6,OAS1,IRF3
PMID:31921696	(2019) Molecular Mechanism of the Antiproliferative Activity of Short Immunostimulating dsRNA.	5	21	1.62	0.0002	9606.ENSP00000296795,9606.ENSP00000370034,9606.ENSP00000380697,9606.ENSP00000385675,9606.ENSP00000471896	TLR3,TLR7,IRF7,IL6,IRF3
PMID:29576284	(2018) Type I interferon and HIV: Subtle balance between antiviral activity, immunopathogenesis and the microbiome.	6	43	1.39	0.0002	9606.ENSP00000228928,9606.ENSP00000270139,9606.ENSP00000342278,9606.ENSP00000370034,9606.ENSP00000380697,9606.ENSP00000471896	OAS3,IFNAR1,OAS2,TLR7,IRF7,IRF3
PMID:30388137	(2018) Tumor-immune profiling of murine syngeneic tumor models as a framework to guide mechanistic studies and predict therapy response in distinct tumor microenvironments.	7	72	1.23	0.0002	9606.ENSP00000248244,9606.ENSP00000270139,9606.ENSP00000296795,9606.ENSP00000327251,9606.ENSP00000343957,9606.ENSP00000370034,9606.ENSP00000471896	TICAM1,IFNAR1,TLR3,NOS2,IFNAR2,TLR7,IRF3
PMID:28408907	(2017) Type I Interferons and Natural Killer Cell Regulation in Cancer.	6	43	1.39	0.0002	9606.ENSP00000270139,9606.ENSP00000296795,9606.ENSP00000343957,9606.ENSP00000380697,9606.ENSP00000431885,9606.ENSP00000471896	IFNAR1,TLR3,IFNAR2,IRF7,TYK2,IRF3
PMID:28805674	(2017) Hepatitis C Virus-Induced Autophagy and Host Innate Immune Response.	6	43	1.39	0.0002	9606.ENSP00000270139,9606.ENSP00000296795,9606.ENSP00000343957,9606.ENSP00000370034,9606.ENSP00000431885,9606.ENSP00000471896	IFNAR1,TLR3,IFNAR2,TLR7,TYK2,IRF3
PMID:29054829	(2017) Poly (I:C) and imiquimod induced immune responses and their effects on the survival of olive flounder (Paralichthys olivaceus) from viral haemorrhagic septicaemia.	4	7	2	0.0002	9606.ENSP00000296795,9606.ENSP00000370034,9606.ENSP00000380697,9606.ENSP00000471896	TLR3,TLR7,IRF7,IRF3
PMID:29099809	(2017) Impact of the Respiratory Microbiome on Host Responses to Respiratory Viral Infection.	4	7	2	0.0002	9606.ENSP00000264832,9606.ENSP00000296795,9606.ENSP00000370034,9606.ENSP00000385675	ICAM1,TLR3,TLR7,IL6
PMID:29150641	(2017) Repurposing of the anti-malaria drug chloroquine for Zika Virus treatment and prophylaxis.	4	7	2	0.0002	9606.ENSP00000270139,9606.ENSP00000380697,9606.ENSP00000471896,9606.ENSP00000483552	IFNAR1,IRF7,IRF3,FURIN
PMID:26960297	(2016) Rhinoviruses and Their Receptors: Implications for Allergic Disease.	6	43	1.39	0.0002	9606.ENSP00000264832,9606.ENSP00000296795,9606.ENSP00000370034,9606.ENSP00000380697,9606.ENSP00000385675,9606.ENSP00000471896	ICAM1,TLR3,TLR7,IRF7,IL6,IRF3
PMID:27130701	(2016) MDA-5 activation by cytoplasmic double-stranded RNA impairs endothelial function and aggravates atherosclerosis.	5	21	1.62	0.0002	9606.ENSP00000252486,9606.ENSP00000264832,9606.ENSP00000296795,9606.ENSP00000385675,9606.ENSP00000471896	APOE,ICAM1,TLR3,IL6,IRF3
PMID:27308096	(2016) IL-10 Modulates Th17 Pathogenicity during Autoimmune Diseases.	6	43	1.39	0.0002	9606.ENSP00000270139,9606.ENSP00000296795,9606.ENSP00000370034,9606.ENSP00000380697,9606.ENSP00000385675,9606.ENSP00000471896	IFNAR1,TLR3,TLR7,IRF7,IL6,IRF3
PMID:27347391	(2016) Recent advances in understanding apicomplexan parasites.	5	21	1.62	0.0002	9606.ENSP00000270139,9606.ENSP00000296795,9606.ENSP00000370034,9606.ENSP00000380697,9606.ENSP00000471896	IFNAR1,TLR3,TLR7,IRF7,IRF3
PMID:25819428	(2015) Insights into antiviral innate immunity revealed by studying hepatitis C virus.	5	21	1.62	0.0002	9606.ENSP00000270139,9606.ENSP00000296795,9606.ENSP00000343957,9606.ENSP00000370034,9606.ENSP00000471896	IFNAR1,TLR3,IFNAR2,TLR7,IRF3
PMID:26008703	(2015) Insights into Human Astrocyte Response to H5N1 Infection by Microarray Analysis.	6	43	1.39	0.0002	9606.ENSP00000296795,9606.ENSP00000342278,9606.ENSP00000370034,9606.ENSP00000385675,9606.ENSP00000388001,9606.ENSP00000471896	TLR3,OAS2,TLR7,IL6,OAS1,IRF3
PMID:26331854	(2015) Impaired monocyte-macrophage functions and defective Toll-like receptor signaling in hepatitis E virus-infected pregnant women with acute liver failure.	4	7	2	0.0002	9606.ENSP00000296795,9606.ENSP00000370034,9606.ENSP00000380697,9606.ENSP00000471896	TLR3,TLR7,IRF7,IRF3
PMID:23256739	(2013) The genetic basis for interindividual immune response variation to measles vaccine: new understanding and new vaccine approaches.	6	43	1.39	0.0002	9606.ENSP00000228928,9606.ENSP00000248244,9606.ENSP00000296795,9606.ENSP00000370034,9606.ENSP00000385675,9606.ENSP00000388001	OAS3,TICAM1,TLR3,TLR7,IL6,OAS1
PMID:23671700	(2013) Analysis of antiviral response in human epithelial cells infected with hepatitis E virus.	6	43	1.39	0.0002	9606.ENSP00000248244,9606.ENSP00000296795,9606.ENSP00000370034,9606.ENSP00000385675,9606.ENSP00000388001,9606.ENSP00000471896	TICAM1,TLR3,TLR7,IL6,OAS1,IRF3
PMID:24303065	(2013) Respiratory syncytial virus induced type I IFN production by pDC is regulated by RSV-infected airway epithelial cells, RSV-exposed monocytes and virus specific antibodies.	6	43	1.39	0.0002	9606.ENSP00000270139,9606.ENSP00000296795,9606.ENSP00000370034,9606.ENSP00000380697,9606.ENSP00000385675,9606.ENSP00000471896	IFNAR1,TLR3,TLR7,IRF7,IL6,IRF3
PMID:22104149	(2012) Potent adjuvantic activity of a CCR1-agonistic bis-quinoline.	5	21	1.62	0.0002	9606.ENSP00000296140,9606.ENSP00000296795,9606.ENSP00000370034,9606.ENSP00000385675,9606.ENSP00000441600	CCR1,TLR3,TLR7,IL6,CCR3
PMID:22622619	(2012) Herpes simplex virus type 1 induces simultaneous activation of Toll-like receptors 2 and 4 and expression of the endogenous ligand serum amyloid A in astrocytes.	4	7	2	0.0002	9606.ENSP00000296795,9606.ENSP00000380697,9606.ENSP00000385675,9606.ENSP00000471896	TLR3,IRF7,IL6,IRF3
PMID:21161320	(2011) The STING pathway and regulation of innate immune signaling in response to DNA pathogens.	6	43	1.39	0.0002	9606.ENSP00000270139,9606.ENSP00000296795,9606.ENSP00000343957,9606.ENSP00000370034,9606.ENSP00000380697,9606.ENSP00000471896	IFNAR1,TLR3,IFNAR2,TLR7,IRF7,IRF3
PMID:21936899	(2011) Expression of an IRF-3 fusion protein and mouse estrogen receptor, inhibits hepatitis C viral replication in RIG-I-deficient Huh 7.5 cells.	5	21	1.62	0.0002	9606.ENSP00000270139,9606.ENSP00000296795,9606.ENSP00000370034,9606.ENSP00000380697,9606.ENSP00000471896	IFNAR1,TLR3,TLR7,IRF7,IRF3
PMID:19434718	(2009) Variants in interferon-alpha pathway genes and response to pegylated interferon-Alpha2a plus ribavirin for treatment of chronic hepatitis C virus infection in the hepatitis C antiviral long-term treatment against cirrhosis trial.	5	21	1.62	0.0002	9606.ENSP00000270139,9606.ENSP00000343957,9606.ENSP00000388001,9606.ENSP00000431885,9606.ENSP00000471896	IFNAR1,IFNAR2,OAS1,TYK2,IRF3
PMID:19995959	(2009) Distinct and complementary functions of MDA5 and TLR3 in poly(I:C)-mediated activation of mouse NK cells.	5	21	1.62	0.0002	9606.ENSP00000248244,9606.ENSP00000270139,9606.ENSP00000296795,9606.ENSP00000380697,9606.ENSP00000471896	TICAM1,IFNAR1,TLR3,IRF7,IRF3
PMID:8993013	(1997) The neuronal glycoprotein telencephalin is a cellular ligand for the CD11aCD18 leukocyte integrin.	4	7	2	0.0002	9606.ENSP00000160262,9606.ENSP00000221980,9606.ENSP00000264832,9606.ENSP00000342114	ICAM3,ICAM5,ICAM1,ICAM4
PMID:20036936	(2010) Chemokines and chemokine receptors in arthritis.	7	73	1.23	0.00021	9606.ENSP00000264832,9606.ENSP00000296140,9606.ENSP00000310405,9606.ENSP00000350256,9606.ENSP00000385675,9606.ENSP00000395704,9606.ENSP00000441600	ICAM1,CCR1,XCR1,CCR9,IL6,CXCR6,CCR3
PMID:18822314	(2009) Toll-like receptors in neurodegeneration.	7	73	1.23	0.00021	9606.ENSP00000248244,9606.ENSP00000252486,9606.ENSP00000264832,9606.ENSP00000296795,9606.ENSP00000370034,9606.ENSP00000385675,9606.ENSP00000471896	TICAM1,APOE,ICAM1,TLR3,TLR7,IL6,IRF3
PMID:31380305	(2019) Pathogenesis of Important Virulence Factors of Porphyromonas gingivalis via Toll-Like Receptors.	6	44	1.38	0.00022	9606.ENSP00000296795,9606.ENSP00000327251,9606.ENSP00000370034,9606.ENSP00000380697,9606.ENSP00000385675,9606.ENSP00000471896	TLR3,NOS2,TLR7,IRF7,IL6,IRF3
PMID:31658677	(2019) The Interplay between Dengue Virus and the Human Innate Immune System: A Game of Hide and Seek.	6	44	1.38	0.00022	9606.ENSP00000270139,9606.ENSP00000296795,9606.ENSP00000370034,9606.ENSP00000385675,9606.ENSP00000471896,9606.ENSP00000483552	IFNAR1,TLR3,TLR7,IL6,IRF3,FURIN
PMID:29749650	(2018) IRAK4 activity controls immune responses to intracellular bacteria Listeria monocytogenes and Mycobacterium smegmatis.	6	44	1.38	0.00022	9606.ENSP00000248244,9606.ENSP00000296795,9606.ENSP00000327251,9606.ENSP00000370034,9606.ENSP00000385675,9606.ENSP00000471896	TICAM1,TLR3,NOS2,TLR7,IL6,IRF3
PMID:28465426	(2017) A Novel Agonist of the TRIF Pathway Induces a Cellular State Refractory to Replication of Zika, Chikungunya, and Dengue Viruses.	6	44	1.38	0.00022	9606.ENSP00000270139,9606.ENSP00000296795,9606.ENSP00000380697,9606.ENSP00000385675,9606.ENSP00000388001,9606.ENSP00000471896	IFNAR1,TLR3,IRF7,IL6,OAS1,IRF3
PMID:27228057	(2016) BANK1 Regulates IgG Production in a Lupus Model by Controlling TLR7-Dependent STAT1 Activation.	6	44	1.38	0.00022	9606.ENSP00000270139,9606.ENSP00000370034,9606.ENSP00000380697,9606.ENSP00000385675,9606.ENSP00000395704,9606.ENSP00000478289	IFNAR1,TLR7,IRF7,IL6,CXCR6,IGHV4-38-2
PMID:24860569	(2014) Modulation of Respiratory TLR3-Anti-Viral Response by Probiotic Microorganisms: Lessons Learned from Lactobacillus rhamnosus CRL1505.	6	44	1.38	0.00022	9606.ENSP00000264832,9606.ENSP00000270139,9606.ENSP00000296795,9606.ENSP00000385675,9606.ENSP00000431885,9606.ENSP00000471896	ICAM1,IFNAR1,TLR3,IL6,TYK2,IRF3
PMID:25365328	(2014) Patient-based transcriptome-wide analysis identify interferon and ubiquination pathways as potential predictors of influenza A disease severity.	7	74	1.22	0.00022	9606.ENSP00000228928,9606.ENSP00000270139,9606.ENSP00000296140,9606.ENSP00000370034,9606.ENSP00000385675,9606.ENSP00000388001,9606.ENSP00000471896	OAS3,IFNAR1,CCR1,TLR7,IL6,OAS1,IRF3
PMID:25484882	(2014) MicroRNA-146a: A Dominant, Negative Regulator of the Innate Immune Response.	6	44	1.38	0.00022	9606.ENSP00000248244,9606.ENSP00000296795,9606.ENSP00000370034,9606.ENSP00000380697,9606.ENSP00000385675,9606.ENSP00000471896	TICAM1,TLR3,TLR7,IRF7,IL6,IRF3
PMID:22816036	(2012) Recent progress in studies of arterivirus- and coronavirus-host interactions.	7	74	1.22	0.00022	9606.ENSP00000200453,9606.ENSP00000270139,9606.ENSP00000296795,9606.ENSP00000343957,9606.ENSP00000370034,9606.ENSP00000385675,9606.ENSP00000471896	PPP1R15A,IFNAR1,TLR3,IFNAR2,TLR7,IL6,IRF3
PMID:22906315	(2012) Chemoattraction of macrophages by secretory molecules derived from cells expressing the signal peptide of eosinophil cationic protein.	6	44	1.38	0.00022	9606.ENSP00000228928,9606.ENSP00000380697,9606.ENSP00000385675,9606.ENSP00000388001,9606.ENSP00000395704,9606.ENSP00000441600	OAS3,IRF7,IL6,OAS1,CXCR6,CCR3
PMID:22973499	(2012) Toll-like Receptors in Chronic Lymphocytic Leukemia.	6	44	1.38	0.00022	9606.ENSP00000264832,9606.ENSP00000296795,9606.ENSP00000370034,9606.ENSP00000385675,9606.ENSP00000471896,9606.ENSP00000478289	ICAM1,TLR3,TLR7,IL6,IRF3,IGHV4-38-2
PMID:23165884	(2012) Defining critical roles for NF-KB p65 and type I interferon in innate immunity to rhinovirus.	6	44	1.38	0.00022	9606.ENSP00000270139,9606.ENSP00000296795,9606.ENSP00000380697,9606.ENSP00000385675,9606.ENSP00000388001,9606.ENSP00000471896	IFNAR1,TLR3,IRF7,IL6,OAS1,IRF3
PMID:20396389	(2010) Targeting TLRIL-1R signalling in human diseases.	6	44	1.38	0.00022	9606.ENSP00000248244,9606.ENSP00000296795,9606.ENSP00000370034,9606.ENSP00000380697,9606.ENSP00000385675,9606.ENSP00000471896	TICAM1,TLR3,TLR7,IRF7,IL6,IRF3
PMID:31394868	(2019) Basal Level p53 Suppresses Antiviral Immunity against Foot-and-Mouth Disease Virus.	5	22	1.6	0.00023	9606.ENSP00000296795,9606.ENSP00000380697,9606.ENSP00000385675,9606.ENSP00000388001,9606.ENSP00000471896	TLR3,IRF7,IL6,OAS1,IRF3
PMID:31798565	(2019) Post-translational Control of Innate Immune Signaling Pathways by Herpesviruses.	7	75	1.22	0.00023	9606.ENSP00000160262,9606.ENSP00000296795,9606.ENSP00000370034,9606.ENSP00000380697,9606.ENSP00000385675,9606.ENSP00000431885,9606.ENSP00000471896	ICAM3,TLR3,TLR7,IRF7,IL6,TYK2,IRF3
PMID:29616030	(2018) Recognition of Double-Stranded RNA and Regulation of Interferon Pathway by Toll-Like Receptor 10.	5	22	1.6	0.00023	9606.ENSP00000248244,9606.ENSP00000296795,9606.ENSP00000380697,9606.ENSP00000385675,9606.ENSP00000471896	TICAM1,TLR3,IRF7,IL6,IRF3
PMID:29769653	(2018) ISG15 in antiviral immunity and beyond.	7	75	1.22	0.00023	9606.ENSP00000248244,9606.ENSP00000270139,9606.ENSP00000296795,9606.ENSP00000343957,9606.ENSP00000380697,9606.ENSP00000385675,9606.ENSP00000471896	TICAM1,IFNAR1,TLR3,IFNAR2,IRF7,IL6,IRF3
PMID:28684637	(2017) Interferon-Stimulated Genes Are Transcriptionally Repressed by PR in Breast Cancer.	5	22	1.6	0.00023	9606.ENSP00000270139,9606.ENSP00000343957,9606.ENSP00000380697,9606.ENSP00000388001,9606.ENSP00000431885	IFNAR1,IFNAR2,IRF7,OAS1,TYK2
PMID:29312239	(2017) Infection with Classical Swine Fever Virus Induces Expression of Type III Interferons and Activates Innate Immune Signaling.	5	22	1.6	0.00023	9606.ENSP00000296795,9606.ENSP00000370034,9606.ENSP00000380697,9606.ENSP00000388001,9606.ENSP00000471896	TLR3,TLR7,IRF7,OAS1,IRF3
PMID:26732679	(2016) Rhinovirus inhibits IL-17A and the downstream immune responses in allergic asthma.	5	22	1.6	0.00023	9606.ENSP00000270139,9606.ENSP00000343957,9606.ENSP00000385675,9606.ENSP00000388001,9606.ENSP00000431885	IFNAR1,IFNAR2,IL6,OAS1,TYK2
PMID:27593513	(2016) Mammalian Innate Immune Response to a Leishmania-Resident RNA Virus Increases Macrophage Survival to Promote Parasite Persistence.	5	22	1.6	0.00023	9606.ENSP00000248244,9606.ENSP00000296795,9606.ENSP00000370034,9606.ENSP00000385675,9606.ENSP00000471896	TICAM1,TLR3,TLR7,IL6,IRF3
PMID:27631700	(2016) STING Requires the Adaptor TRIF to Trigger Innate Immune Responses to Microbial Infection.	5	22	1.6	0.00023	9606.ENSP00000248244,9606.ENSP00000296795,9606.ENSP00000370034,9606.ENSP00000385675,9606.ENSP00000471896	TICAM1,TLR3,TLR7,IL6,IRF3
PMID:25682435	(2015) Innate immune restriction and antagonism of viral RNA lacking 2'-O methylation.	5	22	1.6	0.00023	9606.ENSP00000270139,9606.ENSP00000296795,9606.ENSP00000370034,9606.ENSP00000380697,9606.ENSP00000471896	IFNAR1,TLR3,TLR7,IRF7,IRF3
PMID:26373573	(2015) Molecular Pathways: Targeting the Stimulator of Interferon Genes (STING) in the Immunotherapy of Cancer.	5	22	1.6	0.00023	9606.ENSP00000248244,9606.ENSP00000270139,9606.ENSP00000343957,9606.ENSP00000385675,9606.ENSP00000471896	TICAM1,IFNAR1,IFNAR2,IL6,IRF3
PMID:24284630	(2014) Pan-viral specificity of IFN-induced genes reveals new roles for cGAS in innate immunity.	5	22	1.6	0.00023	9606.ENSP00000296795,9606.ENSP00000342278,9606.ENSP00000380697,9606.ENSP00000385675,9606.ENSP00000471896	TLR3,OAS2,IRF7,IL6,IRF3
PMID:24375615	(2014) Toll-like receptor 7-mediated type I interferon signaling prevents cholestasis- and hepatotoxin-induced liver fibrosis.	5	22	1.6	0.00023	9606.ENSP00000270139,9606.ENSP00000343957,9606.ENSP00000370034,9606.ENSP00000380697,9606.ENSP00000385675	IFNAR1,IFNAR2,TLR7,IRF7,IL6
PMID:24653722	(2014) IFITs: Emerging Roles as Key Anti-Viral Proteins.	5	22	1.6	0.00023	9606.ENSP00000270139,9606.ENSP00000296795,9606.ENSP00000370034,9606.ENSP00000385675,9606.ENSP00000471896	IFNAR1,TLR3,TLR7,IL6,IRF3
PMID:25350395	(2014) Single nucleotide polymorphisms within interferon signaling pathway genes are associated with colorectal cancer susceptibility and survival.	5	22	1.6	0.00023	9606.ENSP00000270139,9606.ENSP00000296795,9606.ENSP00000343957,9606.ENSP00000380697,9606.ENSP00000471896	IFNAR1,TLR3,IFNAR2,IRF7,IRF3
PMID:23684848	(2013) Use of ex vivo and in vitro cultures of the human respiratory tract to study the tropism and host responses of highly pathogenic avian influenza A (H5N1) and other influenza viruses.	5	22	1.6	0.00023	9606.ENSP00000270139,9606.ENSP00000296795,9606.ENSP00000370034,9606.ENSP00000385675,9606.ENSP00000471896	IFNAR1,TLR3,TLR7,IL6,IRF3
PMID:22196451	(2012) Different dimerisation mode for TLR4 upon endosomal acidification?	5	22	1.6	0.00023	9606.ENSP00000248244,9606.ENSP00000296795,9606.ENSP00000370034,9606.ENSP00000380697,9606.ENSP00000471896	TICAM1,TLR3,TLR7,IRF7,IRF3
PMID:22615568	(2012) Induction of GADD34 is necessary for dsRNA-dependent interferon-Beta production and participates in the control of Chikungunya virus infection.	5	22	1.6	0.00023	9606.ENSP00000270139,9606.ENSP00000296795,9606.ENSP00000380697,9606.ENSP00000385675,9606.ENSP00000471896	IFNAR1,TLR3,IRF7,IL6,IRF3
PMID:22685416	(2012) Brain expression genome-wide association study (eGWAS) identifies human disease-associated variants.	5	22	1.6	0.00023	9606.ENSP00000252486,9606.ENSP00000337478,9606.ENSP00000340820,9606.ENSP00000389913,9606.ENSP00000404247	APOE,ARL17A,MAPT,PLEKHM1,ARL17B
PMID:20878770	(2011) Interferon lambda inhibits herpes simplex virus type I infection of human astrocytes and neurons.	5	22	1.6	0.00023	9606.ENSP00000270139,9606.ENSP00000296795,9606.ENSP00000380697,9606.ENSP00000388001,9606.ENSP00000471896	IFNAR1,TLR3,IRF7,OAS1,IRF3
PMID:21316405	(2011) Infection of cultured bovine cells with bovine herpesvirus 1 (BHV-1) or Sendai virus induces different beta interferon subtypes.	5	22	1.6	0.00023	9606.ENSP00000296795,9606.ENSP00000370034,9606.ENSP00000380697,9606.ENSP00000385675,9606.ENSP00000471896	TLR3,TLR7,IRF7,IL6,IRF3
PMID:21435581	(2011) Viperin links lipid bodies to immune defense.	5	22	1.6	0.00023	9606.ENSP00000296795,9606.ENSP00000343957,9606.ENSP00000370034,9606.ENSP00000380697,9606.ENSP00000471896	TLR3,IFNAR2,TLR7,IRF7,IRF3
PMID:20613770	(2010) Poly(I:C) drives type I IFN- and TGFBeta-mediated inflammation and dermal fibrosis simulating altered gene expression in systemic sclerosis.	5	22	1.6	0.00023	9606.ENSP00000248244,9606.ENSP00000270139,9606.ENSP00000296795,9606.ENSP00000342278,9606.ENSP00000370034	TICAM1,IFNAR1,TLR3,OAS2,TLR7
PMID:18996347	(2008) Toll-like receptor 4 mediates innate immunity to Kaposi sarcoma herpesvirus.	5	22	1.6	0.00023	9606.ENSP00000264832,9606.ENSP00000296795,9606.ENSP00000380697,9606.ENSP00000385675,9606.ENSP00000471896	ICAM1,TLR3,IRF7,IL6,IRF3
PMID:30936869	(2019) Contribution of Cytokines to Tissue Damage During Human Respiratory Syncytial Virus Infection.	6	45	1.37	0.00024	9606.ENSP00000296140,9606.ENSP00000296795,9606.ENSP00000370034,9606.ENSP00000385675,9606.ENSP00000441600,9606.ENSP00000483552	CCR1,TLR3,TLR7,IL6,CCR3,FURIN
PMID:31176993	(2019) The role of natural killer cells in hepatocellular carcinoma development and treatment: A narrative review.	8	113	1.1	0.00024	9606.ENSP00000296140,9606.ENSP00000296795,9606.ENSP00000310405,9606.ENSP00000342114,9606.ENSP00000370034,9606.ENSP00000385675,9606.ENSP00000412927,9606.ENSP00000441600	CCR1,TLR3,XCR1,ICAM4,TLR7,IL6,HLA-G,CCR3
PMID:28859226	(2018) Viral persistence, liver disease, and host response in a hepatitis C-like virus rat model.	6	45	1.37	0.00024	9606.ENSP00000228928,9606.ENSP00000344635,9606.ENSP00000370034,9606.ENSP00000380697,9606.ENSP00000385675,9606.ENSP00000471896	OAS3,CCNG1,TLR7,IRF7,IL6,IRF3
PMID:29867550	(2018) Role of Toll-Like Receptor 4 on Osteoblast Metabolism and Function.	6	45	1.37	0.00024	9606.ENSP00000296795,9606.ENSP00000327251,9606.ENSP00000370034,9606.ENSP00000380697,9606.ENSP00000385675,9606.ENSP00000471896	TLR3,NOS2,TLR7,IRF7,IL6,IRF3
PMID:28349242	(2017) Host-Virus Interaction of ZIKA Virus in Modulating Disease Pathogenesis.	6	45	1.37	0.00024	9606.ENSP00000160262,9606.ENSP00000296795,9606.ENSP00000342278,9606.ENSP00000380697,9606.ENSP00000385675,9606.ENSP00000483552	ICAM3,TLR3,OAS2,IRF7,IL6,FURIN
PMID:28916494	(2017) Transflammation: Innate immune signaling in nuclear reprogramming.	6	45	1.37	0.00024	9606.ENSP00000270139,9606.ENSP00000296795,9606.ENSP00000370034,9606.ENSP00000380697,9606.ENSP00000385675,9606.ENSP00000471896	IFNAR1,TLR3,TLR7,IRF7,IL6,IRF3
PMID:29230217	(2017) Type I Interferons in the Pathogenesis of Tuberculosis: Molecular Drivers and Immunological Consequences.	6	45	1.37	0.00024	9606.ENSP00000270139,9606.ENSP00000296795,9606.ENSP00000370034,9606.ENSP00000380697,9606.ENSP00000385675,9606.ENSP00000471896	IFNAR1,TLR3,TLR7,IRF7,IL6,IRF3
PMID:25914882	(2015) Targeting the innate immune system as immunotherapy for acute myeloid leukemia.	6	45	1.37	0.00024	9606.ENSP00000270139,9606.ENSP00000296795,9606.ENSP00000370034,9606.ENSP00000377492,9606.ENSP00000385675,9606.ENSP00000471896	IFNAR1,TLR3,TLR7,HMMR,IL6,IRF3
PMID:26161163	(2015) Ocular Surface as Barrier of Innate Immunity.	6	45	1.37	0.00024	9606.ENSP00000248244,9606.ENSP00000296795,9606.ENSP00000370034,9606.ENSP00000380697,9606.ENSP00000385675,9606.ENSP00000471896	TICAM1,TLR3,TLR7,IRF7,IL6,IRF3
PMID:24504013	(2014) Mechanisms underlying the inhibition of interferon signaling by viruses.	6	45	1.37	0.00024	9606.ENSP00000270139,9606.ENSP00000296795,9606.ENSP00000370034,9606.ENSP00000380697,9606.ENSP00000431885,9606.ENSP00000471896	IFNAR1,TLR3,TLR7,IRF7,TYK2,IRF3
PMID:25101092	(2014) Toll-like receptors and prostate cancer.	6	45	1.37	0.00024	9606.ENSP00000248244,9606.ENSP00000296795,9606.ENSP00000370034,9606.ENSP00000380697,9606.ENSP00000385675,9606.ENSP00000471896	TICAM1,TLR3,TLR7,IRF7,IL6,IRF3
PMID:22607797	(2012) Dendritic cells in antifungal immunity and vaccine design.	6	45	1.37	0.00024	9606.ENSP00000248244,9606.ENSP00000296795,9606.ENSP00000370034,9606.ENSP00000380697,9606.ENSP00000385675,9606.ENSP00000471896	TICAM1,TLR3,TLR7,IRF7,IL6,IRF3
PMID:21994750	(2011) The role of interferon antagonist, non-structural proteins in the pathogenesis and emergence of arboviruses.	6	45	1.37	0.00024	9606.ENSP00000270139,9606.ENSP00000296795,9606.ENSP00000343957,9606.ENSP00000370034,9606.ENSP00000431885,9606.ENSP00000471896	IFNAR1,TLR3,IFNAR2,TLR7,TYK2,IRF3
PMID:19359436	(2009) Toll-like receptors as targets in chronic liver diseases.	6	45	1.37	0.00024	9606.ENSP00000264832,9606.ENSP00000296795,9606.ENSP00000370034,9606.ENSP00000380697,9606.ENSP00000385675,9606.ENSP00000471896	ICAM1,TLR3,TLR7,IRF7,IL6,IRF3
PMID:26441528	(2015) Systematic Review of the Neurobiological Relevance of Chemokines to Psychiatric Disorders.	7	76	1.21	0.00025	9606.ENSP00000264832,9606.ENSP00000296140,9606.ENSP00000310405,9606.ENSP00000340820,9606.ENSP00000350256,9606.ENSP00000395704,9606.ENSP00000441600	ICAM1,CCR1,XCR1,MAPT,CCR9,CXCR6,CCR3
PMID:33498631	(2021) Protective Effects of Lactoferrin against SARS-CoV-2 Infection In Vitro.	4	8	1.95	0.00026	9606.ENSP00000296795,9606.ENSP00000370034,9606.ENSP00000380697,9606.ENSP00000471896	TLR3,TLR7,IRF7,IRF3
PMID:31901597	(2020) Antiviral responses against chicken respiratory infections: Focus on avian influenza virus and infectious bronchitis virus.	6	46	1.36	0.00026	9606.ENSP00000296795,9606.ENSP00000327251,9606.ENSP00000370034,9606.ENSP00000380697,9606.ENSP00000385675,9606.ENSP00000436812	TLR3,NOS2,TLR7,IRF7,IL6,MUC5B
PMID:32179480	(2020) Positive Selection of a Serine Residue in Bat IRF3 Confers Enhanced Antiviral Protection.	4	8	1.95	0.00026	9606.ENSP00000270139,9606.ENSP00000343957,9606.ENSP00000380697,9606.ENSP00000471896	IFNAR1,IFNAR2,IRF7,IRF3
PMID:30499165	(2019) Long noncoding RNAs as regulators of cancer immunity.	7	77	1.2	0.00026	9606.ENSP00000264832,9606.ENSP00000296140,9606.ENSP00000296795,9606.ENSP00000342278,9606.ENSP00000380697,9606.ENSP00000385675,9606.ENSP00000471896	ICAM1,CCR1,TLR3,OAS2,IRF7,IL6,IRF3
PMID:30678320	(2019) Human Polyclonal Antibodies Produced from Transchromosomal Bovine Provides Prophylactic and Therapeutic Protections Against Zika Virus Infection in STAT2 KO Syrian Hamsters.	4	8	1.95	0.00026	9606.ENSP00000270139,9606.ENSP00000380697,9606.ENSP00000431254,9606.ENSP00000471896	IFNAR1,IRF7,IGLL5,IRF3
PMID:32010127	(2019) Thoroughly Remold the Localization and Signaling Pathway of TLR22.	5	23	1.58	0.00026	9606.ENSP00000248244,9606.ENSP00000296795,9606.ENSP00000370034,9606.ENSP00000380697,9606.ENSP00000471896	TICAM1,TLR3,TLR7,IRF7,IRF3
PMID:29608601	(2018) STING agonists enable antiviral cross-talk between human cells and confer protection against genital herpes in mice.	5	23	1.58	0.00026	9606.ENSP00000270139,9606.ENSP00000296795,9606.ENSP00000343957,9606.ENSP00000370034,9606.ENSP00000471896	IFNAR1,TLR3,IFNAR2,TLR7,IRF3
PMID:29844566	(2018) Study of 300,486 individuals identifies 148 independent genetic loci influencing general cognitive function.	5	23	1.58	0.00026	9606.ENSP00000225512,9606.ENSP00000252486,9606.ENSP00000262419,9606.ENSP00000340820,9606.ENSP00000381333	WNT3,APOE,KANSL1,MAPT,CRHR1
PMID:30498445	(2018) Annexins in Influenza Virus Replication and Pathogenesis.	6	46	1.36	0.00026	9606.ENSP00000296795,9606.ENSP00000370034,9606.ENSP00000380697,9606.ENSP00000385675,9606.ENSP00000471493,9606.ENSP00000471896	TLR3,TLR7,IRF7,IL6,FPR1,IRF3
PMID:28540600	(2017) Microglial Interferon Signaling and White Matter.	6	46	1.36	0.00026	9606.ENSP00000252486,9606.ENSP00000270139,9606.ENSP00000296795,9606.ENSP00000343957,9606.ENSP00000380697,9606.ENSP00000431885	APOE,IFNAR1,TLR3,IFNAR2,IRF7,TYK2
PMID:28779021	(2017) IFN-Alfa Negatively Regulates the Expression of Endothelial Nitric Oxide Synthase and Nitric Oxide Production: Implications for Systemic Lupus Erythematosus.	5	23	1.58	0.00026	9606.ENSP00000252486,9606.ENSP00000264832,9606.ENSP00000270139,9606.ENSP00000327251,9606.ENSP00000385675	APOE,ICAM1,IFNAR1,NOS2,IL6
PMID:29050325	(2017) Toll-like receptor 3 pathway restricts Marek's disease virus infection.	4	8	1.95	0.00026	9606.ENSP00000248244,9606.ENSP00000296795,9606.ENSP00000385675,9606.ENSP00000471896	TICAM1,TLR3,IL6,IRF3
PMID:29117186	(2017) Human papillomavirus type 16 E6 and NFX1-123 mislocalize immune signaling proteins and downregulate immune gene expression in keratinocytes.	5	23	1.58	0.00026	9606.ENSP00000342278,9606.ENSP00000380697,9606.ENSP00000388001,9606.ENSP00000431885,9606.ENSP00000471896	OAS2,IRF7,OAS1,TYK2,IRF3
PMID:29123519	(2017) Two Distinct Myeloid Subsets at the Term Human Fetal-Maternal Interface.	7	77	1.2	0.00026	9606.ENSP00000160262,9606.ENSP00000252486,9606.ENSP00000264832,9606.ENSP00000296795,9606.ENSP00000370034,9606.ENSP00000385675,9606.ENSP00000412927	ICAM3,APOE,ICAM1,TLR3,TLR7,IL6,HLA-G
PMID:27626689	(2016) Interferon-stimulated gene of 20 kDa protein (ISG20) degrades RNA of hepatitis B virus to impede the replication of HBV in vitro and in vivo.	5	23	1.58	0.00026	9606.ENSP00000248244,9606.ENSP00000270139,9606.ENSP00000343957,9606.ENSP00000380697,9606.ENSP00000471896	TICAM1,IFNAR1,IFNAR2,IRF7,IRF3
PMID:27891131	(2016) Viral Evasion Strategies in Type I IFN Signaling - A Summary of Recent Developments.	6	46	1.36	0.00026	9606.ENSP00000270139,9606.ENSP00000296795,9606.ENSP00000343957,9606.ENSP00000380697,9606.ENSP00000431885,9606.ENSP00000471896	IFNAR1,TLR3,IFNAR2,IRF7,TYK2,IRF3
PMID:25699053	(2015) The Jekyll and Hyde story of IL17-Producing GammaDeltaT Cells.	7	77	1.2	0.00026	9606.ENSP00000264832,9606.ENSP00000296140,9606.ENSP00000350256,9606.ENSP00000370034,9606.ENSP00000385675,9606.ENSP00000395704,9606.ENSP00000441600	ICAM1,CCR1,CCR9,TLR7,IL6,CXCR6,CCR3
PMID:25811886	(2015) Induction of interferon-stimulated genes by IRF3 promotes replication of Toxoplasma gondii.	5	23	1.58	0.00026	9606.ENSP00000270139,9606.ENSP00000296795,9606.ENSP00000370034,9606.ENSP00000380697,9606.ENSP00000471896	IFNAR1,TLR3,TLR7,IRF7,IRF3
PMID:26440888	(2015) Akt Kinase-Mediated Checkpoint of cGAS DNA Sensing Pathway.	5	23	1.58	0.00026	9606.ENSP00000200453,9606.ENSP00000296795,9606.ENSP00000385675,9606.ENSP00000388001,9606.ENSP00000471896	PPP1R15A,TLR3,IL6,OAS1,IRF3
PMID:26502803	(2015) Induction of interferon-lambda contributes to TLR3 and RIG-I activation-mediated inhibition of herpes simplex virus type 2 replication in human cervical epithelial cells.	4	8	1.95	0.00026	9606.ENSP00000296795,9606.ENSP00000380697,9606.ENSP00000388001,9606.ENSP00000471896	TLR3,IRF7,OAS1,IRF3
PMID:24117378	(2014) Unbiased screening of marine sponge extracts for anti-inflammatory agents combined with chemical genomics identifies girolline as an inhibitor of protein synthesis.	5	23	1.58	0.00026	9606.ENSP00000296795,9606.ENSP00000370034,9606.ENSP00000380697,9606.ENSP00000385675,9606.ENSP00000471896	TLR3,TLR7,IRF7,IL6,IRF3
PMID:25093995	(2014) Coronavirus virulence genes with main focus on SARS-CoV envelope gene.	6	46	1.36	0.00026	9606.ENSP00000270139,9606.ENSP00000296795,9606.ENSP00000380697,9606.ENSP00000385675,9606.ENSP00000431885,9606.ENSP00000471896	IFNAR1,TLR3,IRF7,IL6,TYK2,IRF3
PMID:25155355	(2014) Persistent hepatitis C virus infections and hepatopathological manifestations in immune-competent humanized mice.	6	46	1.36	0.00026	9606.ENSP00000252486,9606.ENSP00000270139,9606.ENSP00000296795,9606.ENSP00000380697,9606.ENSP00000385675,9606.ENSP00000471896	APOE,IFNAR1,TLR3,IRF7,IL6,IRF3
PMID:25309543	(2014) Toll-like receptor signaling pathways.	7	77	1.2	0.00026	9606.ENSP00000248244,9606.ENSP00000256935,9606.ENSP00000296795,9606.ENSP00000370034,9606.ENSP00000380697,9606.ENSP00000385675,9606.ENSP00000471896	TICAM1,DOCK2,TLR3,TLR7,IRF7,IL6,IRF3
PMID:23084425	(2013) An attenuating mutation in a neurovirulent Sindbis virus strain interacts with the IPS-1 signaling pathway in vivo.	5	23	1.58	0.00026	9606.ENSP00000248244,9606.ENSP00000296795,9606.ENSP00000370034,9606.ENSP00000380697,9606.ENSP00000471896	TICAM1,TLR3,TLR7,IRF7,IRF3
PMID:23085363	(2013) Immune response to vaccine adjuvants during the first year of life.	5	23	1.58	0.00026	9606.ENSP00000296795,9606.ENSP00000370034,9606.ENSP00000380697,9606.ENSP00000385675,9606.ENSP00000471896	TLR3,TLR7,IRF7,IL6,IRF3
PMID:23401273	(2013) Immune activation of human brain microvascular endothelial cells inhibits HIV replication in macrophages.	4	8	1.95	0.00026	9606.ENSP00000296795,9606.ENSP00000380697,9606.ENSP00000388001,9606.ENSP00000471896	TLR3,IRF7,OAS1,IRF3
PMID:23874199	(2013) Negative regulation of type I IFN expression by OASL1 permits chronic viral infection and CD8+ T-cell exhaustion.	6	46	1.36	0.00026	9606.ENSP00000270139,9606.ENSP00000296795,9606.ENSP00000370034,9606.ENSP00000380697,9606.ENSP00000385675,9606.ENSP00000471896	IFNAR1,TLR3,TLR7,IRF7,IL6,IRF3
PMID:24009735	(2013) CCR6 functions as a new coreceptor for limited primary human and simian immunodeficiency viruses.	5	23	1.58	0.00026	9606.ENSP00000296140,9606.ENSP00000350256,9606.ENSP00000363500,9606.ENSP00000395704,9606.ENSP00000441600	CCR1,CCR9,CLIC4,CXCR6,CCR3
PMID:24032031	(2013) Sweeten PAMPs: Role of Sugar Complexed PAMPs in Innate Immunity and Vaccine Biology.	7	77	1.2	0.00026	9606.ENSP00000248244,9606.ENSP00000296795,9606.ENSP00000370034,9606.ENSP00000380697,9606.ENSP00000385675,9606.ENSP00000388001,9606.ENSP00000471896	TICAM1,TLR3,TLR7,IRF7,IL6,OAS1,IRF3
PMID:24088197	(2013) A comprehensive map of the influenza A virus replication cycle.	6	46	1.36	0.00026	9606.ENSP00000270139,9606.ENSP00000296795,9606.ENSP00000370034,9606.ENSP00000380697,9606.ENSP00000471896,9606.ENSP00000483552	IFNAR1,TLR3,TLR7,IRF7,IRF3,FURIN
PMID:22306702	(2012) Mucins and toll-like receptors: kith and kin in infection and cancer.	6	46	1.36	0.00026	9606.ENSP00000296795,9606.ENSP00000370034,9606.ENSP00000380697,9606.ENSP00000385675,9606.ENSP00000436812,9606.ENSP00000471896	TLR3,TLR7,IRF7,IL6,MUC5B,IRF3
PMID:22429450	(2012) Disruption of Type-I IFN pathway ameliorates preservation damage in mouse orthotopic liver transplantation via HO-1 dependent mechanism.	5	23	1.58	0.00026	9606.ENSP00000264832,9606.ENSP00000270139,9606.ENSP00000343957,9606.ENSP00000385675,9606.ENSP00000471896	ICAM1,IFNAR1,IFNAR2,IL6,IRF3
PMID:22530148	(2012) Toll-like receptors as novel therapeutic targets for ovarian cancer.	5	23	1.58	0.00026	9606.ENSP00000248244,9606.ENSP00000296795,9606.ENSP00000370034,9606.ENSP00000385675,9606.ENSP00000471896	TICAM1,TLR3,TLR7,IL6,IRF3
PMID:22802095	(2012) The MAPT H1 haplotype is associated with tangle-predominant dementia.	4	8	1.95	0.00026	9606.ENSP00000252486,9606.ENSP00000262419,9606.ENSP00000340820,9606.ENSP00000443168	APOE,KANSL1,MAPT,STH
PMID:22962685	(2012) Staphylococcus aureus induces type I IFN signaling in dendritic cells via TLR9.	5	23	1.58	0.00026	9606.ENSP00000270139,9606.ENSP00000370034,9606.ENSP00000380697,9606.ENSP00000385675,9606.ENSP00000471896	IFNAR1,TLR7,IRF7,IL6,IRF3
PMID:23341860	(2012) The invisible enemy - how human papillomaviruses avoid recognition and clearance by the host immune system.	6	46	1.36	0.00026	9606.ENSP00000296795,9606.ENSP00000380697,9606.ENSP00000385675,9606.ENSP00000412927,9606.ENSP00000431885,9606.ENSP00000471896	TLR3,IRF7,IL6,HLA-G,TYK2,IRF3
PMID:23730203	(2012) Toll-like receptors and human disease: lessons from single nucleotide polymorphisms.	5	23	1.58	0.00026	9606.ENSP00000252486,9606.ENSP00000296795,9606.ENSP00000370034,9606.ENSP00000385675,9606.ENSP00000471896	APOE,TLR3,TLR7,IL6,IRF3
PMID:21115731	(2011) Murine FLT3 ligand-derived dendritic cell-mediated early immune responses are critical to controlling cell-free human T cell leukemia virus type 1 infection.	6	46	1.36	0.00026	9606.ENSP00000264832,9606.ENSP00000270139,9606.ENSP00000343957,9606.ENSP00000370034,9606.ENSP00000385675,9606.ENSP00000441600	ICAM1,IFNAR1,IFNAR2,TLR7,IL6,CCR3
PMID:21345237	(2011) Japanese encephalitis virus infection induces changes of mRNA profile of mouse spleen and brain.	6	46	1.36	0.00026	9606.ENSP00000228928,9606.ENSP00000342278,9606.ENSP00000370034,9606.ENSP00000380697,9606.ENSP00000385675,9606.ENSP00000388001	OAS3,OAS2,TLR7,IRF7,IL6,OAS1
PMID:21364926	(2011) TLR3 and TLR7 modulate IgE production in antigen induced pulmonary inflammation via influencing IL-4 expression in immune organs.	5	23	1.58	0.00026	9606.ENSP00000296795,9606.ENSP00000370034,9606.ENSP00000380697,9606.ENSP00000385675,9606.ENSP00000471896	TLR3,TLR7,IRF7,IL6,IRF3
PMID:21935451	(2011) Host genetic risk factors for West Nile virus infection and disease progression.	4	8	1.95	0.00026	9606.ENSP00000228928,9606.ENSP00000342278,9606.ENSP00000388001,9606.ENSP00000471896	OAS3,OAS2,OAS1,IRF3
PMID:22163327	(2011) Epithelial cells activate plasmacytoid dendritic cells improving their anti-HIV activity.	6	46	1.36	0.00026	9606.ENSP00000296140,9606.ENSP00000343957,9606.ENSP00000350256,9606.ENSP00000370034,9606.ENSP00000380697,9606.ENSP00000385675	CCR1,IFNAR2,CCR9,TLR7,IRF7,IL6
PMID:22177558	(2011) Viperin: a multifunctional, interferon-inducible protein that regulates virus replication.	5	23	1.58	0.00026	9606.ENSP00000296795,9606.ENSP00000343957,9606.ENSP00000370034,9606.ENSP00000380697,9606.ENSP00000471896	TLR3,IFNAR2,TLR7,IRF7,IRF3
PMID:20642824	(2010) The bovine chemokine receptors and their mRNA abundance in mononuclear phagocytes.	5	23	1.58	0.00026	9606.ENSP00000296140,9606.ENSP00000310405,9606.ENSP00000350256,9606.ENSP00000395704,9606.ENSP00000441600	CCR1,XCR1,CCR9,CXCR6,CCR3
PMID:20689596	(2010) Epstein-Barr virus interferes with the amplification of IFNalpha secretion by activating suppressor of cytokine signaling 3 in primary human monocytes.	5	23	1.58	0.00026	9606.ENSP00000296795,9606.ENSP00000343957,9606.ENSP00000380697,9606.ENSP00000431885,9606.ENSP00000471896	TLR3,IFNAR2,IRF7,TYK2,IRF3
PMID:20954747	(2010) Functional proteomic analysis for regulatory T cell surveillance of the HIV-1-infected macrophage.	6	46	1.36	0.00026	9606.ENSP00000270139,9606.ENSP00000296795,9606.ENSP00000343957,9606.ENSP00000380697,9606.ENSP00000431885,9606.ENSP00000471896	IFNAR1,TLR3,IFNAR2,IRF7,TYK2,IRF3
PMID:19317893	(2009) Copy number variation in African Americans.	4	8	1.95	0.00026	9606.ENSP00000326324,9606.ENSP00000340820,9606.ENSP00000381333,9606.ENSP00000404247	LRRC37A,MAPT,CRHR1,ARL17B
PMID:17306330	(2007) Profiles of chemokine receptors in melanocytic lesions: de novo expression of CXCR6 in melanoma.	4	8	1.95	0.00026	9606.ENSP00000296140,9606.ENSP00000310405,9606.ENSP00000350256,9606.ENSP00000395704	CCR1,XCR1,CCR9,CXCR6
PMID:30699352	(2019) Persistence of Integrase-Deficient Lentiviral Vectors Correlates with the Induction of STING-Independent CD8+ T Cell Responses.	7	78	1.2	0.00027	9606.ENSP00000264832,9606.ENSP00000270139,9606.ENSP00000296795,9606.ENSP00000342278,9606.ENSP00000370034,9606.ENSP00000380697,9606.ENSP00000471896	ICAM1,IFNAR1,TLR3,OAS2,TLR7,IRF7,IRF3
PMID:30717138	(2019) Crosstalk between Autophagy and Type I Interferon Responses in Innate Antiviral Immunity.	7	78	1.2	0.00027	9606.ENSP00000270139,9606.ENSP00000296795,9606.ENSP00000343957,9606.ENSP00000370034,9606.ENSP00000380697,9606.ENSP00000431885,9606.ENSP00000471896	IFNAR1,TLR3,IFNAR2,TLR7,IRF7,TYK2,IRF3
PMID:31319869	(2019) MEK inhibition drives anti-viral defence in RV but not RSV challenged human airway epithelial cells through AKTp70S6K4E-BP1 signalling.	6	47	1.35	0.00027	9606.ENSP00000270139,9606.ENSP00000296795,9606.ENSP00000380697,9606.ENSP00000385675,9606.ENSP00000431885,9606.ENSP00000471896	IFNAR1,TLR3,IRF7,IL6,TYK2,IRF3
PMID:31694706	(2019) Immunostimulatory RNA leads to functional reprogramming of myeloid-derived suppressor cells in pancreatic cancer.	6	47	1.35	0.00027	9606.ENSP00000270139,9606.ENSP00000296795,9606.ENSP00000310405,9606.ENSP00000370034,9606.ENSP00000385675,9606.ENSP00000471896	IFNAR1,TLR3,XCR1,TLR7,IL6,IRF3
PMID:28197148	(2017) Avian Interferons and Their Antiviral Effectors.	7	78	1.2	0.00027	9606.ENSP00000270139,9606.ENSP00000296795,9606.ENSP00000343957,9606.ENSP00000370034,9606.ENSP00000385675,9606.ENSP00000431885,9606.ENSP00000471896	IFNAR1,TLR3,IFNAR2,TLR7,IL6,TYK2,IRF3
PMID:27260006	(2016) Type I interferonopathies in pediatric rheumatology.	6	47	1.35	0.00027	9606.ENSP00000270139,9606.ENSP00000296795,9606.ENSP00000343957,9606.ENSP00000380697,9606.ENSP00000431885,9606.ENSP00000471896	IFNAR1,TLR3,IFNAR2,IRF7,TYK2,IRF3
PMID:24911430	(2014) TLR cross-talk confers specificity to innate immunity.	6	47	1.35	0.00027	9606.ENSP00000270139,9606.ENSP00000296795,9606.ENSP00000370034,9606.ENSP00000380697,9606.ENSP00000385675,9606.ENSP00000471896	IFNAR1,TLR3,TLR7,IRF7,IL6,IRF3
PMID:25132836	(2014) Toll-Like Receptors and Cancer: MYD88 Mutation and Inflammation.	6	47	1.35	0.00027	9606.ENSP00000296795,9606.ENSP00000370034,9606.ENSP00000380697,9606.ENSP00000385675,9606.ENSP00000471896,9606.ENSP00000478289	TLR3,TLR7,IRF7,IL6,IRF3,IGHV4-38-2
PMID:23826184	(2013) SLE peripheral blood B cell, T cell and myeloid cell transcriptomes display unique profiles and each subset contributes to the interferon signature.	8	116	1.08	0.00027	9606.ENSP00000228928,9606.ENSP00000296140,9606.ENSP00000342278,9606.ENSP00000370034,9606.ENSP00000380697,9606.ENSP00000385675,9606.ENSP00000388001,9606.ENSP00000471896	OAS3,CCR1,OAS2,TLR7,IRF7,IL6,OAS1,IRF3
PMID:17935622	(2007) Transcriptional networks in plasmacytoid dendritic cells stimulated with synthetic TLR 7 agonists.	9	161	0.99	0.00027	9606.ENSP00000248244,9606.ENSP00000296140,9606.ENSP00000296795,9606.ENSP00000370034,9606.ENSP00000380697,9606.ENSP00000385675,9606.ENSP00000388001,9606.ENSP00000441600,9606.ENSP00000471896	TICAM1,CCR1,TLR3,TLR7,IRF7,IL6,OAS1,CCR3,IRF3
PMID:28210256	(2017) Transcriptomic Analysis of the Innate Antiviral Immune Response in Porcine Intestinal Epithelial Cells: Influence of Immunobiotic Lactobacilli.	8	117	1.08	0.00028	9606.ENSP00000264832,9606.ENSP00000296795,9606.ENSP00000342278,9606.ENSP00000378856,9606.ENSP00000380697,9606.ENSP00000385675,9606.ENSP00000388001,9606.ENSP00000471896	ICAM1,TLR3,OAS2,LGALS9,IRF7,IL6,OAS1,IRF3
PMID:32012176	(2020) The expression patterns of immune response genes in the Peripheral Blood Mononuclear cells of pregnant women presenting with subclinical or clinical HEV infection are different and trimester-dependent: A whole transcriptome analysis.	7	79	1.19	0.00029	9606.ENSP00000248244,9606.ENSP00000264832,9606.ENSP00000296795,9606.ENSP00000370034,9606.ENSP00000380697,9606.ENSP00000385675,9606.ENSP00000471896	TICAM1,ICAM1,TLR3,TLR7,IRF7,IL6,IRF3
PMID:30800129	(2019) Immunostimulatory Activities of CpG-Oligodeoxynucleotides in Teleosts: Toll-Like Receptors 9 and 21.	5	24	1.56	0.00029	9606.ENSP00000248244,9606.ENSP00000296795,9606.ENSP00000370034,9606.ENSP00000385675,9606.ENSP00000471896	TICAM1,TLR3,TLR7,IL6,IRF3
PMID:30846987	(2019) Effect of in vivo Hydroxychloroquine and ex vivo Anti-BDCA2 mAb Treatment on pDC IFNAlfa Production From Patients Affected With Cutaneous Lupus Erythematosus.	5	24	1.56	0.00029	9606.ENSP00000270139,9606.ENSP00000370034,9606.ENSP00000380697,9606.ENSP00000385675,9606.ENSP00000483552	IFNAR1,TLR7,IRF7,IL6,FURIN
PMID:30880251	(2019) Cardiovascular inflammation: RNA takes the lead.	6	48	1.34	0.00029	9606.ENSP00000248244,9606.ENSP00000252486,9606.ENSP00000264832,9606.ENSP00000296795,9606.ENSP00000385675,9606.ENSP00000471896	TICAM1,APOE,ICAM1,TLR3,IL6,IRF3
PMID:31666997	(2019) Ankylosing spondylitis: etiology, pathogenesis, and treatments.	7	79	1.19	0.00029	9606.ENSP00000296754,9606.ENSP00000370034,9606.ENSP00000382800,9606.ENSP00000385675,9606.ENSP00000400376,9606.ENSP00000412927,9606.ENSP00000431885	ERAP1,TLR7,RUNX3,IL6,ERAP2,HLA-G,TYK2
PMID:31869396	(2019) Herpes simplex encephalitis in adult patients with MASP-2 deficiency.	6	48	1.34	0.00029	9606.ENSP00000248244,9606.ENSP00000296795,9606.ENSP00000370034,9606.ENSP00000385675,9606.ENSP00000431885,9606.ENSP00000471896	TICAM1,TLR3,TLR7,IL6,TYK2,IRF3
PMID:29427985	(2018) Respiratory Viruses and Asthma.	6	48	1.34	0.00029	9606.ENSP00000248244,9606.ENSP00000264832,9606.ENSP00000296795,9606.ENSP00000370034,9606.ENSP00000385675,9606.ENSP00000471896	TICAM1,ICAM1,TLR3,TLR7,IL6,IRF3
PMID:29973937	(2018) Molecular Mechanisms for the Adaptive Switching Between the OASRNase L and OASLRIG-I Pathways in Birds and Mammals.	5	24	1.56	0.00029	9606.ENSP00000228928,9606.ENSP00000270139,9606.ENSP00000342278,9606.ENSP00000380697,9606.ENSP00000388001	OAS3,IFNAR1,OAS2,IRF7,OAS1
PMID:30289932	(2018) Hypoxiareperfusion predisposes to atherosclerosis.	5	24	1.56	0.00029	9606.ENSP00000252486,9606.ENSP00000264832,9606.ENSP00000346298,9606.ENSP00000381958,9606.ENSP00000385675	APOE,ICAM1,SLC6A20,KSR1,IL6
PMID:30322047	(2018) Bowman-Birk Inhibitor Suppresses Herpes Simplex Virus Type 2 Infection of Human Cervical Epithelial Cells.	5	24	1.56	0.00029	9606.ENSP00000296795,9606.ENSP00000342278,9606.ENSP00000380697,9606.ENSP00000388001,9606.ENSP00000471896	TLR3,OAS2,IRF7,OAS1,IRF3
PMID:30587103	(2018) TRIF signaling is required for caspase-11-dependent immune responses and lethality in sepsis.	5	24	1.56	0.00029	9606.ENSP00000248244,9606.ENSP00000296795,9606.ENSP00000343957,9606.ENSP00000385675,9606.ENSP00000471896	TICAM1,TLR3,IFNAR2,IL6,IRF3
PMID:27485807	(2017) Utilization of different anti-viral mechanisms by mammalian embryonic stem cells and differentiated cells.	5	24	1.56	0.00029	9606.ENSP00000270139,9606.ENSP00000296795,9606.ENSP00000388001,9606.ENSP00000431885,9606.ENSP00000471896	IFNAR1,TLR3,OAS1,TYK2,IRF3
PMID:28461567	(2017) Kinase Activities of RIPK1 and RIPK3 Can Direct IFN-Beta Synthesis Induced by Lipopolysaccharide.	5	24	1.56	0.00029	9606.ENSP00000248244,9606.ENSP00000296795,9606.ENSP00000380697,9606.ENSP00000385675,9606.ENSP00000471896	TICAM1,TLR3,IRF7,IL6,IRF3
PMID:28483987	(2017) Innate Control of Adaptive Immunity: Beyond the Three-Signal Paradigm.	6	48	1.34	0.00029	9606.ENSP00000270139,9606.ENSP00000296795,9606.ENSP00000370034,9606.ENSP00000380697,9606.ENSP00000385675,9606.ENSP00000471896	IFNAR1,TLR3,TLR7,IRF7,IL6,IRF3
PMID:28786993	(2017) A double blind placebo controlled randomized trial of the effect of acute uric acid changes on inflammatory markers in humans: A pilot study.	5	24	1.56	0.00029	9606.ENSP00000228928,9606.ENSP00000342278,9606.ENSP00000380697,9606.ENSP00000385675,9606.ENSP00000388001	OAS3,OAS2,IRF7,IL6,OAS1
PMID:28900156	(2017) Dual Roles of Two Isoforms of Autophagy-related Gene ATG10 in HCV-Subgenomic replicon Mediated Autophagy Flux and Innate Immunity.	5	24	1.56	0.00029	9606.ENSP00000296795,9606.ENSP00000370034,9606.ENSP00000380697,9606.ENSP00000388001,9606.ENSP00000471896	TLR3,TLR7,IRF7,OAS1,IRF3
PMID:27088918	(2016) Peyer's patches: organizing B-cell responses at the intestinal frontier.	7	79	1.19	0.00029	9606.ENSP00000264832,9606.ENSP00000296140,9606.ENSP00000343957,9606.ENSP00000350256,9606.ENSP00000385675,9606.ENSP00000395704,9606.ENSP00000478289	ICAM1,CCR1,IFNAR2,CCR9,IL6,CXCR6,IGHV4-38-2
PMID:27841872	(2016) IAP antagonists induce anti-tumor immunity in multiple myeloma.	6	48	1.34	0.00029	9606.ENSP00000270139,9606.ENSP00000296795,9606.ENSP00000327251,9606.ENSP00000380697,9606.ENSP00000385675,9606.ENSP00000471896	IFNAR1,TLR3,NOS2,IRF7,IL6,IRF3
PMID:27871313	(2016) Conservation of immune gene signatures in solid tumors and prognostic implications.	7	79	1.19	0.00029	9606.ENSP00000228928,9606.ENSP00000296140,9606.ENSP00000342278,9606.ENSP00000380697,9606.ENSP00000388001,9606.ENSP00000412927,9606.ENSP00000431254	OAS3,CCR1,OAS2,IRF7,OAS1,HLA-G,IGLL5
PMID:27886237	(2016) LukMF' is the major secreted leukocidin of bovine Staphylococcus aureus and is produced in vivo during bovine mastitis.	5	24	1.56	0.00029	9606.ENSP00000296140,9606.ENSP00000310405,9606.ENSP00000350256,9606.ENSP00000395704,9606.ENSP00000441600	CCR1,XCR1,CCR9,CXCR6,CCR3
PMID:25468480	(2015) Targeting of type I interferon in systemic autoimmune diseases.	5	24	1.56	0.00029	9606.ENSP00000270139,9606.ENSP00000343957,9606.ENSP00000370034,9606.ENSP00000385675,9606.ENSP00000431885	IFNAR1,IFNAR2,TLR7,IL6,TYK2
PMID:25595782	(2015) IRF5 deficiency ameliorates lupus but promotes atherosclerosis and metabolic dysfunction in a mouse model of lupus-associated atherosclerosis.	5	24	1.56	0.00029	9606.ENSP00000252486,9606.ENSP00000256935,9606.ENSP00000296795,9606.ENSP00000370034,9606.ENSP00000385675	APOE,DOCK2,TLR3,TLR7,IL6
PMID:25973608	(2015) Varicella Viruses Inhibit Interferon-Stimulated JAK-STAT Signaling through Multiple Mechanisms.	5	24	1.56	0.00029	9606.ENSP00000270139,9606.ENSP00000343957,9606.ENSP00000380697,9606.ENSP00000431885,9606.ENSP00000471896	IFNAR1,IFNAR2,IRF7,TYK2,IRF3
PMID:26252005	(2015) Type I IFN Induction via Poly-ICLC Protects Mice against Cryptococcosis.	5	24	1.56	0.00029	9606.ENSP00000270139,9606.ENSP00000296795,9606.ENSP00000343957,9606.ENSP00000380697,9606.ENSP00000471896	IFNAR1,TLR3,IFNAR2,IRF7,IRF3
PMID:24637670	(2014) Blockade of TLR3 protects mice from lethal radiation-induced gastrointestinal syndrome.	5	24	1.56	0.00029	9606.ENSP00000248244,9606.ENSP00000270139,9606.ENSP00000296795,9606.ENSP00000370034,9606.ENSP00000471896	TICAM1,IFNAR1,TLR3,TLR7,IRF3
PMID:23349877	(2013) Toll-like receptor ligands induce expression of the costimulatory molecule CD155 on antigen-presenting cells.	6	48	1.34	0.00029	9606.ENSP00000264832,9606.ENSP00000296795,9606.ENSP00000370034,9606.ENSP00000380697,9606.ENSP00000385675,9606.ENSP00000471896	ICAM1,TLR3,TLR7,IRF7,IL6,IRF3
PMID:23369858	(2013) What role (if any) does the highly conserved CSB-PGBD3 fusion protein play in Cockayne syndrome?	6	48	1.34	0.00029	9606.ENSP00000228928,9606.ENSP00000296795,9606.ENSP00000342278,9606.ENSP00000343957,9606.ENSP00000385675,9606.ENSP00000388001	OAS3,TLR3,OAS2,IFNAR2,IL6,OAS1
PMID:24455433	(2013) Type I Interferon at the Interface of Antiviral Immunity and Immune Regulation: The Curious Case of HIV-1.	7	79	1.19	0.00029	9606.ENSP00000270139,9606.ENSP00000296795,9606.ENSP00000343957,9606.ENSP00000370034,9606.ENSP00000380697,9606.ENSP00000431885,9606.ENSP00000471896	IFNAR1,TLR3,IFNAR2,TLR7,IRF7,TYK2,IRF3
PMID:24455767	(2013) Spontaneous activation of RNA-sensing pathways in autoimmune disease.	5	24	1.56	0.00029	9606.ENSP00000296795,9606.ENSP00000370034,9606.ENSP00000380697,9606.ENSP00000385675,9606.ENSP00000471896	TLR3,TLR7,IRF7,IL6,IRF3
PMID:22235281	(2012) Genomic HIV RNA induces innate immune responses through RIG-I-dependent sensing of secondary-structured RNA.	5	24	1.56	0.00029	9606.ENSP00000296795,9606.ENSP00000370034,9606.ENSP00000380697,9606.ENSP00000385675,9606.ENSP00000471896	TLR3,TLR7,IRF7,IL6,IRF3
PMID:22241999	(2012) Antibody inhibition of a viral type 1 interferon decoy receptor cures a viral disease by restoring interferon signaling in the liver.	5	24	1.56	0.00029	9606.ENSP00000270139,9606.ENSP00000296795,9606.ENSP00000370034,9606.ENSP00000380697,9606.ENSP00000471896	IFNAR1,TLR3,TLR7,IRF7,IRF3
PMID:22614743	(2012) The interferon signature and STAT1 expression in rheumatoid arthritis synovial fluid macrophages are induced by tumor necrosis factor Alfa and counter-regulated by the synovial fluid microenvironment.	5	24	1.56	0.00029	9606.ENSP00000270139,9606.ENSP00000343957,9606.ENSP00000370034,9606.ENSP00000380697,9606.ENSP00000385675	IFNAR1,IFNAR2,TLR7,IRF7,IL6
PMID:21810247	(2011) Characterization of early host responses in adults with dengue disease.	5	24	1.56	0.00029	9606.ENSP00000296140,9606.ENSP00000296795,9606.ENSP00000370034,9606.ENSP00000380697,9606.ENSP00000471896	CCR1,TLR3,TLR7,IRF7,IRF3
PMID:20346735	(2010) Human plasmacytoid dendritic cell accumulation amplifies their type 1 interferon production.	5	24	1.56	0.00029	9606.ENSP00000270139,9606.ENSP00000343957,9606.ENSP00000370034,9606.ENSP00000385675,9606.ENSP00000471896	IFNAR1,IFNAR2,TLR7,IL6,IRF3
PMID:20478537	(2010) Protein kinase R contributes to immunity against specific viruses by regulating interferon mRNA integrity.	5	24	1.56	0.00029	9606.ENSP00000296795,9606.ENSP00000370034,9606.ENSP00000380697,9606.ENSP00000385675,9606.ENSP00000471896	TLR3,TLR7,IRF7,IL6,IRF3
PMID:19917677	(2009) Neonatal innate TLR-mediated responses are distinct from those of adults.	5	24	1.56	0.00029	9606.ENSP00000296795,9606.ENSP00000370034,9606.ENSP00000380697,9606.ENSP00000385675,9606.ENSP00000471896	TLR3,TLR7,IRF7,IL6,IRF3
PMID:19088911	(2008) Toll-like receptors and viruses: induction of innate antiviral immune responses.	6	48	1.34	0.00029	9606.ENSP00000248244,9606.ENSP00000296795,9606.ENSP00000370034,9606.ENSP00000380697,9606.ENSP00000385675,9606.ENSP00000471896	TICAM1,TLR3,TLR7,IRF7,IL6,IRF3
PMID:19766085	(2009) Innate cells and T helper 2 cell immunity in airway inflammation.	7	80	1.19	0.0003	9606.ENSP00000160262,9606.ENSP00000264832,9606.ENSP00000296795,9606.ENSP00000350256,9606.ENSP00000370034,9606.ENSP00000385675,9606.ENSP00000441600	ICAM3,ICAM1,TLR3,CCR9,TLR7,IL6,CCR3
PMID:16827942	(2006) Lung epithelium as a sentinel and effector system in pneumonia--molecular mechanisms of pathogen recognition and signal transduction.	7	80	1.19	0.0003	9606.ENSP00000264832,9606.ENSP00000270139,9606.ENSP00000296795,9606.ENSP00000370034,9606.ENSP00000380697,9606.ENSP00000385675,9606.ENSP00000471896	ICAM1,IFNAR1,TLR3,TLR7,IRF7,IL6,IRF3
PMID:32960813	(2021) Herpes simplex encephalitis in a patient with a distinctive form of inherited IFNAR1 deficiency.	4	9	1.89	0.00032	9606.ENSP00000270139,9606.ENSP00000296795,9606.ENSP00000343957,9606.ENSP00000431885	IFNAR1,TLR3,IFNAR2,TYK2
PMID:32004628	(2020) Anti-influenza A virus mechanism of three representative compounds from Flos Trollii via TLRs signaling pathways.	4	9	1.89	0.00032	9606.ENSP00000296795,9606.ENSP00000370034,9606.ENSP00000385675,9606.ENSP00000471896	TLR3,TLR7,IL6,IRF3
PMID:30032138	(2019) Human Cervical Epithelial Cells Release Antiviral Factors and Inhibit HIV Replication in Macrophages.	5	25	1.55	0.00032	9606.ENSP00000296795,9606.ENSP00000342278,9606.ENSP00000380697,9606.ENSP00000388001,9606.ENSP00000471896	TLR3,OAS2,IRF7,OAS1,IRF3
PMID:30967139	(2019) The role of microglia in viral encephalitis: a review.	6	49	1.33	0.00032	9606.ENSP00000248244,9606.ENSP00000270139,9606.ENSP00000296795,9606.ENSP00000380697,9606.ENSP00000385675,9606.ENSP00000471896	TICAM1,IFNAR1,TLR3,IRF7,IL6,IRF3
PMID:29599646	(2018) lncRNAs Regulate Innate Immune Responses and Their Roles in Macrophage Polarization.	6	49	1.33	0.00032	9606.ENSP00000296795,9606.ENSP00000327251,9606.ENSP00000342278,9606.ENSP00000370034,9606.ENSP00000380697,9606.ENSP00000385675	TLR3,NOS2,OAS2,TLR7,IRF7,IL6
PMID:29780380	(2018) Mitochondrial Damage-Associated Molecular Patterns: From Inflammatory Signaling to Human Diseases.	6	49	1.33	0.00032	9606.ENSP00000270139,9606.ENSP00000370034,9606.ENSP00000380697,9606.ENSP00000385675,9606.ENSP00000471493,9606.ENSP00000471896	IFNAR1,TLR7,IRF7,IL6,FPR1,IRF3
PMID:30225265	(2018) RAGE and TLRs as Key Targets for Antiatherosclerotic Therapy.	6	49	1.33	0.00032	9606.ENSP00000252486,9606.ENSP00000296795,9606.ENSP00000370034,9606.ENSP00000380697,9606.ENSP00000385675,9606.ENSP00000471896	APOE,TLR3,TLR7,IRF7,IL6,IRF3
PMID:30450338	(2018) Innate Immune Response of Primary Human Keratinocytes to West Nile Virus Infection and Its Modulation by Mosquito Saliva.	5	25	1.55	0.00032	9606.ENSP00000296795,9606.ENSP00000370034,9606.ENSP00000380697,9606.ENSP00000385675,9606.ENSP00000388001	TLR3,TLR7,IRF7,IL6,OAS1
PMID:30564245	(2018) How Dengue Virus Circumvents Innate Immunity.	5	25	1.55	0.00032	9606.ENSP00000270139,9606.ENSP00000296795,9606.ENSP00000370034,9606.ENSP00000431885,9606.ENSP00000471896	IFNAR1,TLR3,TLR7,TYK2,IRF3
PMID:28127671	(2017) Molecular and cellular insights into Zika virus-related neuropathies.	4	9	1.89	0.00032	9606.ENSP00000270139,9606.ENSP00000296795,9606.ENSP00000380697,9606.ENSP00000471896	IFNAR1,TLR3,IRF7,IRF3
PMID:28281905	(2017) Implications of Toll-like receptors in Ebola infection.	4	9	1.89	0.00032	9606.ENSP00000248244,9606.ENSP00000296795,9606.ENSP00000370034,9606.ENSP00000380697	TICAM1,TLR3,TLR7,IRF7
PMID:29099073	(2017) Helicase Domain of West Nile Virus NS3 Protein Plays a Role in Inhibition of Type I Interferon Signalling.	4	9	1.89	0.00032	9606.ENSP00000270139,9606.ENSP00000343957,9606.ENSP00000380697,9606.ENSP00000471896	IFNAR1,IFNAR2,IRF7,IRF3
PMID:26761027	(2016) Rhinoviruses and Respiratory Enteroviruses: Not as Simple as ABC.	5	25	1.55	0.00032	9606.ENSP00000264832,9606.ENSP00000296795,9606.ENSP00000370034,9606.ENSP00000380697,9606.ENSP00000385675	ICAM1,TLR3,TLR7,IRF7,IL6
PMID:26849062	(2016) Constitutively Active MAVS Inhibits HIV-1 Replication via Type I Interferon Secretion and Induction of HIV-1 Restriction Factors.	6	49	1.33	0.00032	9606.ENSP00000296795,9606.ENSP00000342278,9606.ENSP00000370034,9606.ENSP00000380697,9606.ENSP00000385675,9606.ENSP00000471896	TLR3,OAS2,TLR7,IRF7,IL6,IRF3
PMID:27287230	(2016) Comprehensive promoter level expression quantitative trait loci analysis of the human frontal lobe.	5	25	1.55	0.00032	9606.ENSP00000252486,9606.ENSP00000262419,9606.ENSP00000326324,9606.ENSP00000340820,9606.ENSP00000381333	APOE,KANSL1,LRRC37A,MAPT,CRHR1
PMID:25466633	(2015) Type I IFN family members: similarity, differences and interaction.	6	49	1.33	0.00032	9606.ENSP00000270139,9606.ENSP00000296795,9606.ENSP00000343957,9606.ENSP00000370034,9606.ENSP00000431885,9606.ENSP00000471896	IFNAR1,TLR3,IFNAR2,TLR7,TYK2,IRF3
PMID:25800355	(2015) PRRs are watching you: Localization of innate sensing and signaling regulators.	5	25	1.55	0.00032	9606.ENSP00000296795,9606.ENSP00000370034,9606.ENSP00000380697,9606.ENSP00000471896,9606.ENSP00000483552	TLR3,TLR7,IRF7,IRF3,FURIN
PMID:25883614	(2015) Fatigue sensation following peripheral viral infection is triggered by neuroinflammation: who will answer these questions?	4	9	1.89	0.00032	9606.ENSP00000248244,9606.ENSP00000296795,9606.ENSP00000385675,9606.ENSP00000471896	TICAM1,TLR3,IL6,IRF3
PMID:25952672	(2015) Transcriptional profiling provides insights into metronomic cyclophosphamide-activated, innate immune-dependent regression of brain tumor xenografts.	9	166	0.98	0.00032	9606.ENSP00000248244,9606.ENSP00000270139,9606.ENSP00000296140,9606.ENSP00000296795,9606.ENSP00000370034,9606.ENSP00000380697,9606.ENSP00000385675,9606.ENSP00000388001,9606.ENSP00000471896	TICAM1,IFNAR1,CCR1,TLR3,TLR7,IRF7,IL6,OAS1,IRF3
PMID:26512676	(2015) Interferon (IFN) and Cellular Immune Response Evoked in RNA-Pattern Sensing During Infection with Hepatitis C Virus (HCV).	5	25	1.55	0.00032	9606.ENSP00000248244,9606.ENSP00000270139,9606.ENSP00000296795,9606.ENSP00000370034,9606.ENSP00000471896	TICAM1,IFNAR1,TLR3,TLR7,IRF3
PMID:24905288	(2014) TLR3 mediated innate immune response in mice brain following infection with Chikungunya virus.	4	9	1.89	0.00032	9606.ENSP00000228928,9606.ENSP00000248244,9606.ENSP00000296795,9606.ENSP00000385675	OAS3,TICAM1,TLR3,IL6
PMID:25004970	(2014) Crystal structures of an ICAM-5 ectodomain fragment show electrostatic-based homophilic adhesions.	4	9	1.89	0.00032	9606.ENSP00000160262,9606.ENSP00000221980,9606.ENSP00000264832,9606.ENSP00000342114	ICAM3,ICAM5,ICAM1,ICAM4
PMID:25032811	(2014) FRET based quantification and screening technology platform for the interactions of leukocyte function-associated antigen-1 (LFA-1) with intercellular adhesion molecule-1 (ICAM-1).	4	9	1.89	0.00032	9606.ENSP00000160262,9606.ENSP00000221980,9606.ENSP00000264832,9606.ENSP00000342114	ICAM3,ICAM5,ICAM1,ICAM4
PMID:23913580	(2013) Novel approaches and challenges to treatment of central nervous system viral infections.	5	25	1.55	0.00032	9606.ENSP00000296795,9606.ENSP00000343957,9606.ENSP00000370034,9606.ENSP00000385675,9606.ENSP00000388001	TLR3,IFNAR2,TLR7,IL6,OAS1
PMID:24145511	(2013) Overexpression of TLR7 promotes cell-intrinsic expansion and autoantibody production by transitional T1 B cells.	5	25	1.55	0.00032	9606.ENSP00000296795,9606.ENSP00000370034,9606.ENSP00000380697,9606.ENSP00000431254,9606.ENSP00000478289	TLR3,TLR7,IRF7,IGLL5,IGHV4-38-2
PMID:22226862	(2012) Intrinsic adjuvanting of a novel single-cycle flavivirus vaccine in the absence of type I interferon receptor signaling.	5	25	1.55	0.00032	9606.ENSP00000270139,9606.ENSP00000296795,9606.ENSP00000343957,9606.ENSP00000370034,9606.ENSP00000385675	IFNAR1,TLR3,IFNAR2,TLR7,IL6
PMID:22531325	(2012) Interferon-inducible effector mechanisms in cell-autonomous immunity.	7	81	1.18	0.00032	9606.ENSP00000228928,9606.ENSP00000270139,9606.ENSP00000327251,9606.ENSP00000342278,9606.ENSP00000343957,9606.ENSP00000388001,9606.ENSP00000431885	OAS3,IFNAR1,NOS2,OAS2,IFNAR2,OAS1,TYK2
PMID:22661952	(2012) Toll-like receptors in liver fibrosis: cellular crosstalk and mechanisms.	7	81	1.18	0.00032	9606.ENSP00000264832,9606.ENSP00000296140,9606.ENSP00000296795,9606.ENSP00000370034,9606.ENSP00000380697,9606.ENSP00000385675,9606.ENSP00000471896	ICAM1,CCR1,TLR3,TLR7,IRF7,IL6,IRF3
PMID:21622162	(2011) Deciphering the function of nucleic acid sensing TLRs one regulatory step at a time.	5	25	1.55	0.00032	9606.ENSP00000248244,9606.ENSP00000296795,9606.ENSP00000370034,9606.ENSP00000380697,9606.ENSP00000471896	TICAM1,TLR3,TLR7,IRF7,IRF3
PMID:21829730	(2011) Activation of Toll-like receptor 3 impairs the dengue virus serotype 2 replication through induction of IFN-Beta in cultured hepatoma cells.	5	25	1.55	0.00032	9606.ENSP00000296795,9606.ENSP00000370034,9606.ENSP00000385675,9606.ENSP00000388001,9606.ENSP00000471896	TLR3,TLR7,IL6,OAS1,IRF3
PMID:20936107	(2010) Toll-like receptor 3 in liver diseases.	5	25	1.55	0.00032	9606.ENSP00000248244,9606.ENSP00000296795,9606.ENSP00000370034,9606.ENSP00000385675,9606.ENSP00000471896	TICAM1,TLR3,TLR7,IL6,IRF3
PMID:20957750	(2010) TLR3-mediated IFN-beta gene induction is negatively regulated by the TLR adaptor MyD88 adaptor-like.	4	9	1.89	0.00032	9606.ENSP00000296795,9606.ENSP00000380697,9606.ENSP00000385675,9606.ENSP00000471896	TLR3,IRF7,IL6,IRF3
PMID:21029932	(2010) The infectious march: the complex interaction between microbes and the immune system in asthma.	5	25	1.55	0.00032	9606.ENSP00000264832,9606.ENSP00000296795,9606.ENSP00000380697,9606.ENSP00000385675,9606.ENSP00000471896	ICAM1,TLR3,IRF7,IL6,IRF3
PMID:21079688	(2010) HTLV-1 evades type I interferon antiviral signaling by inducing the suppressor of cytokine signaling 1 (SOCS1).	6	49	1.33	0.00032	9606.ENSP00000270139,9606.ENSP00000296795,9606.ENSP00000380697,9606.ENSP00000385675,9606.ENSP00000431885,9606.ENSP00000471896	IFNAR1,TLR3,IRF7,IL6,TYK2,IRF3
PMID:21994609	(2010) Virus infection recognition and early innate responses to non-enveloped viral vectors.	6	49	1.33	0.00032	9606.ENSP00000248244,9606.ENSP00000296795,9606.ENSP00000370034,9606.ENSP00000380697,9606.ENSP00000385675,9606.ENSP00000471896	TICAM1,TLR3,TLR7,IRF7,IL6,IRF3
PMID:19587008	(2009) Murine B cell response to TLR7 ligands depends on an IFN-beta feedback loop.	5	25	1.55	0.00032	9606.ENSP00000270139,9606.ENSP00000343957,9606.ENSP00000370034,9606.ENSP00000385675,9606.ENSP00000471896	IFNAR1,IFNAR2,TLR7,IL6,IRF3
PMID:20161373	(2009) Endosomal Toll-like receptors in autoimmunity: mechanisms for clinical diversity.	5	25	1.55	0.00032	9606.ENSP00000296795,9606.ENSP00000370034,9606.ENSP00000380697,9606.ENSP00000385675,9606.ENSP00000471896	TLR3,TLR7,IRF7,IL6,IRF3
PMID:19165922	(2008) Evolutionary toggling of the MAPT 17q21.31 inversion region.	4	9	1.89	0.00032	9606.ENSP00000262419,9606.ENSP00000326324,9606.ENSP00000340820,9606.ENSP00000381333	KANSL1,LRRC37A,MAPT,CRHR1
PMID:17513736	(2007) Murine dendritic cell type I IFN production induced by human IgG-RNA immune complexes is IFN regulatory factor (IRF)5 and IRF7 dependent and is required for IL-6 production.	4	9	1.89	0.00032	9606.ENSP00000343957,9606.ENSP00000370034,9606.ENSP00000380697,9606.ENSP00000385675	IFNAR2,TLR7,IRF7,IL6
PMID:27870591	(2017) Human transcriptome response to immunization with live-attenuated Venezuelan equine encephalitis virus vaccine (TC-83): Analysis of whole blood.	7	82	1.18	0.00033	9606.ENSP00000296140,9606.ENSP00000296795,9606.ENSP00000370034,9606.ENSP00000380697,9606.ENSP00000385675,9606.ENSP00000388001,9606.ENSP00000471896	CCR1,TLR3,TLR7,IRF7,IL6,OAS1,IRF3
PMID:26600217	(2015) Immunopathogenesis of Hepatitis C Virus Infection.	7	82	1.18	0.00033	9606.ENSP00000248244,9606.ENSP00000270139,9606.ENSP00000296795,9606.ENSP00000370034,9606.ENSP00000378856,9606.ENSP00000380697,9606.ENSP00000471896	TICAM1,IFNAR1,TLR3,TLR7,LGALS9,IRF7,IRF3
PMID:26918147	(2015) Regulation of IL-10 and IL-12 production and function in macrophages and dendritic cells.	7	82	1.18	0.00033	9606.ENSP00000270139,9606.ENSP00000296795,9606.ENSP00000343957,9606.ENSP00000370034,9606.ENSP00000385675,9606.ENSP00000431885,9606.ENSP00000471896	IFNAR1,TLR3,IFNAR2,TLR7,IL6,TYK2,IRF3
PMID:31156637	(2019) Human Dendritic Cell Subsets, Ontogeny, and Impact on HIV Infection.	8	122	1.06	0.00034	9606.ENSP00000264832,9606.ENSP00000296795,9606.ENSP00000310405,9606.ENSP00000350256,9606.ENSP00000370034,9606.ENSP00000380697,9606.ENSP00000385675,9606.ENSP00000471896	ICAM1,TLR3,XCR1,CCR9,TLR7,IRF7,IL6,IRF3
PMID:29619598	(2018) PCR array profiling of antiviral genes in human embryonic kidney cells expressing human coronavirus OC43 structural and accessory proteins.	6	50	1.33	0.00034	9606.ENSP00000296795,9606.ENSP00000342278,9606.ENSP00000370034,9606.ENSP00000380697,9606.ENSP00000385675,9606.ENSP00000471896	TLR3,OAS2,TLR7,IRF7,IL6,IRF3
PMID:30131810	(2018) Blimp-1-Mediated Pathway Promotes Type I IFN Production in Plasmacytoid Dendritic Cells by Targeting to Interleukin-1 Receptor-Associated Kinase M.	6	50	1.33	0.00034	9606.ENSP00000256935,9606.ENSP00000270139,9606.ENSP00000296795,9606.ENSP00000370034,9606.ENSP00000380697,9606.ENSP00000385675	DOCK2,IFNAR1,TLR3,TLR7,IRF7,IL6
PMID:29255464	(2017) Antifungal Activity of Plasmacytoid Dendritic Cells and the Impact of Chronic HIV Infection.	6	50	1.33	0.00034	9606.ENSP00000270139,9606.ENSP00000296795,9606.ENSP00000343957,9606.ENSP00000370034,9606.ENSP00000380697,9606.ENSP00000385675	IFNAR1,TLR3,IFNAR2,TLR7,IRF7,IL6
PMID:27697837	(2016) NFATC3 promotes IRF7 transcriptional activity in plasmacy--toid dendritic cells.	6	50	1.33	0.00034	9606.ENSP00000296795,9606.ENSP00000343957,9606.ENSP00000370034,9606.ENSP00000380697,9606.ENSP00000385675,9606.ENSP00000471896	TLR3,IFNAR2,TLR7,IRF7,IL6,IRF3
PMID:27871304	(2016) Respiratory viral infections and host responses; insights from genomics.	6	50	1.33	0.00034	9606.ENSP00000264832,9606.ENSP00000270139,9606.ENSP00000296795,9606.ENSP00000370034,9606.ENSP00000385675,9606.ENSP00000471896	ICAM1,IFNAR1,TLR3,TLR7,IL6,IRF3
PMID:26114122	(2015) Secretory Products of Trichinella spiralis Muscle Larvae and Immunomodulation: Implication for Autoimmune Diseases, Allergies, and Malignancies.	6	50	1.33	0.00034	9606.ENSP00000160262,9606.ENSP00000264832,9606.ENSP00000296795,9606.ENSP00000350256,9606.ENSP00000370034,9606.ENSP00000385675	ICAM3,ICAM1,TLR3,CCR9,TLR7,IL6
PMID:26528289	(2015) Immunity to Pathogens Taught by Specialized Human Dendritic Cell Subsets.	6	50	1.33	0.00034	9606.ENSP00000296795,9606.ENSP00000310405,9606.ENSP00000370034,9606.ENSP00000380697,9606.ENSP00000385675,9606.ENSP00000471896	TLR3,XCR1,TLR7,IRF7,IL6,IRF3
PMID:25309544	(2014) Adipose-tissue and intestinal inflammation - visceral obesity and creeping fat.	6	50	1.33	0.00034	9606.ENSP00000296140,9606.ENSP00000327251,9606.ENSP00000350256,9606.ENSP00000385675,9606.ENSP00000395704,9606.ENSP00000441600	CCR1,NOS2,CCR9,IL6,CXCR6,CCR3
PMID:21334037	(2011) Innate immune sensing of DNA viruses.	6	50	1.33	0.00034	9606.ENSP00000248244,9606.ENSP00000296795,9606.ENSP00000370034,9606.ENSP00000380697,9606.ENSP00000385675,9606.ENSP00000471896	TICAM1,TLR3,TLR7,IRF7,IL6,IRF3
PMID:21625535	(2011) Mitochondrial ubiquitin ligase MARCH5 promotes TLR7 signaling by attenuating TANK action.	6	50	1.33	0.00034	9606.ENSP00000264832,9606.ENSP00000296795,9606.ENSP00000370034,9606.ENSP00000380697,9606.ENSP00000385675,9606.ENSP00000471896	ICAM1,TLR3,TLR7,IRF7,IL6,IRF3
PMID:30979057	(2019) Dendritic Cells and Cancer: From Biology to Therapeutic Intervention.	7	83	1.17	0.00035	9606.ENSP00000296140,9606.ENSP00000296795,9606.ENSP00000310405,9606.ENSP00000370034,9606.ENSP00000380697,9606.ENSP00000471493,9606.ENSP00000471896	CCR1,TLR3,XCR1,TLR7,IRF7,FPR1,IRF3
PMID:18648529	(2008) Type I interferon: potential therapeutic target for psoriasis?	7	83	1.17	0.00035	9606.ENSP00000228928,9606.ENSP00000264832,9606.ENSP00000270139,9606.ENSP00000342278,9606.ENSP00000380697,9606.ENSP00000385675,9606.ENSP00000388001	OAS3,ICAM1,IFNAR1,OAS2,IRF7,IL6,OAS1
PMID:31915070	(2020) Innate signaling within the central nervous system recruits protective neutrophils.	5	26	1.53	0.00036	9606.ENSP00000270139,9606.ENSP00000296795,9606.ENSP00000380697,9606.ENSP00000385675,9606.ENSP00000388001	IFNAR1,TLR3,IRF7,IL6,OAS1
PMID:31686982	(2019) Cell-Type-Specific Transcription of Innate Immune Regulators in response to HMPV Infection.	5	26	1.53	0.00036	9606.ENSP00000270139,9606.ENSP00000296795,9606.ENSP00000380697,9606.ENSP00000385675,9606.ENSP00000471896	IFNAR1,TLR3,IRF7,IL6,IRF3
PMID:29925406	(2018) Comparative liver transcriptome analysis in ducklings infected with duck hepatitis A virus 3 (DHAV-3) at 12 and 48 hours post-infection through RNA-seq.	5	26	1.53	0.00036	9606.ENSP00000296795,9606.ENSP00000370034,9606.ENSP00000380697,9606.ENSP00000385675,9606.ENSP00000395704	TLR3,TLR7,IRF7,IL6,CXCR6
PMID:30089112	(2018) MiR-221 negatively regulates innate anti-viral response.	5	26	1.53	0.00036	9606.ENSP00000296795,9606.ENSP00000370034,9606.ENSP00000380697,9606.ENSP00000385675,9606.ENSP00000471896	TLR3,TLR7,IRF7,IL6,IRF3
PMID:30341284	(2018) Activation of the interferon type I response rather than autophagy contributes to myogenesis inhibition in congenital DM1 myoblasts.	5	26	1.53	0.00036	9606.ENSP00000228928,9606.ENSP00000296795,9606.ENSP00000342278,9606.ENSP00000380697,9606.ENSP00000388001	OAS3,TLR3,OAS2,IRF7,OAS1
PMID:29403485	(2017) Lab-Attenuated Rabies Virus Causes Abortive Infection and Induces Cytokine Expression in Astrocytes by Activating Mitochondrial Antiviral-Signaling Protein Signaling Pathway.	5	26	1.53	0.00036	9606.ENSP00000296795,9606.ENSP00000370034,9606.ENSP00000380697,9606.ENSP00000385675,9606.ENSP00000471896	TLR3,TLR7,IRF7,IL6,IRF3
PMID:24465593	(2014) The vertebrate RCAN gene family: novel insights into evolution, structure and regulation.	5	26	1.53	0.00036	9606.ENSP00000326261,9606.ENSP00000363500,9606.ENSP00000363516,9606.ENSP00000363520,9606.ENSP00000382800	SRRM1,CLIC4,RCAN3,NIPAL3,RUNX3
PMID:25159465	(2014) Identification of novel gene signatures in patients with atopic dermatitis complicated by eczema herpeticum.	5	26	1.53	0.00036	9606.ENSP00000296795,9606.ENSP00000370034,9606.ENSP00000380697,9606.ENSP00000431885,9606.ENSP00000471896	TLR3,TLR7,IRF7,TYK2,IRF3
PMID:25400636	(2014) Interferon lambda: opportunities, risks, and uncertainties in the fight against HCV.	5	26	1.53	0.00036	9606.ENSP00000270139,9606.ENSP00000296795,9606.ENSP00000380697,9606.ENSP00000431885,9606.ENSP00000471896	IFNAR1,TLR3,IRF7,TYK2,IRF3
PMID:24106491	(2013) IFNAlfa Inducible Models of Murine SLE.	5	26	1.53	0.00036	9606.ENSP00000270139,9606.ENSP00000296795,9606.ENSP00000370034,9606.ENSP00000380697,9606.ENSP00000385675	IFNAR1,TLR3,TLR7,IRF7,IL6
PMID:20953722	(2011) Age-associated impaired plasmacytoid dendritic cell functions lead to decreased CD4 and CD8 T cell immunity.	5	26	1.53	0.00036	9606.ENSP00000270139,9606.ENSP00000343957,9606.ENSP00000370034,9606.ENSP00000380697,9606.ENSP00000385675	IFNAR1,IFNAR2,TLR7,IRF7,IL6
PMID:19819030	(2010) Herpes simplex type I (HSV-1) infection of the nervous system: is an immune response a good thing?	5	26	1.53	0.00036	9606.ENSP00000270139,9606.ENSP00000296795,9606.ENSP00000370034,9606.ENSP00000380697,9606.ENSP00000471896	IFNAR1,TLR3,TLR7,IRF7,IRF3
PMID:20661430	(2010) Rabies virus infection induces type I interferon production in an IPS-1 dependent manner while dendritic cell activation relies on IFNAR signaling.	5	26	1.53	0.00036	9606.ENSP00000270139,9606.ENSP00000296795,9606.ENSP00000370034,9606.ENSP00000385675,9606.ENSP00000471896	IFNAR1,TLR3,TLR7,IL6,IRF3
PMID:19656404	(2009) The toll-Like receptor adaptor TRIF contributes to otitis media pathogenesis and recovery.	5	26	1.53	0.00036	9606.ENSP00000248244,9606.ENSP00000296795,9606.ENSP00000380697,9606.ENSP00000436812,9606.ENSP00000471896	TICAM1,TLR3,IRF7,MUC5B,IRF3
PMID:30857242	(2019) Global Transcriptomic Profiling of Pulmonary Gene Expression in an Experimental Murine Model of Rickettsia conorii Infection.	7	84	1.17	0.00037	9606.ENSP00000248244,9606.ENSP00000270139,9606.ENSP00000296795,9606.ENSP00000370034,9606.ENSP00000380697,9606.ENSP00000385675,9606.ENSP00000471896	TICAM1,IFNAR1,TLR3,TLR7,IRF7,IL6,IRF3
PMID:31198981	(2019) RIP1RIP3-regulated necroptosis as a target for multifaceted disease therapy (Review).	6	51	1.32	0.00037	9606.ENSP00000248244,9606.ENSP00000252486,9606.ENSP00000270139,9606.ENSP00000296795,9606.ENSP00000370034,9606.ENSP00000385675	TICAM1,APOE,IFNAR1,TLR3,TLR7,IL6
PMID:31921100	(2019) Interferon-Independent Innate Responses to Cytomegalovirus.	6	51	1.32	0.00037	9606.ENSP00000270139,9606.ENSP00000296795,9606.ENSP00000343957,9606.ENSP00000380697,9606.ENSP00000385675,9606.ENSP00000471896	IFNAR1,TLR3,IFNAR2,IRF7,IL6,IRF3
PMID:30174659	(2018) Induction and Suppression of Innate Antiviral Responses by Hepatitis A Virus.	6	51	1.32	0.00037	9606.ENSP00000248244,9606.ENSP00000296795,9606.ENSP00000370034,9606.ENSP00000380697,9606.ENSP00000385675,9606.ENSP00000471896	TICAM1,TLR3,TLR7,IRF7,IL6,IRF3
PMID:30327482	(2018) Detection of host pathways universally inhibited after Plasmodium yoelii infection for immune intervention.	7	84	1.17	0.00037	9606.ENSP00000264832,9606.ENSP00000270139,9606.ENSP00000296140,9606.ENSP00000296795,9606.ENSP00000380697,9606.ENSP00000385675,9606.ENSP00000471896	ICAM1,IFNAR1,CCR1,TLR3,IRF7,IL6,IRF3
PMID:28592649	(2017) Oas1b-dependent Immune Transcriptional Profiles of West Nile Virus Infection in the Collaborative Cross.	6	51	1.32	0.00037	9606.ENSP00000228928,9606.ENSP00000342278,9606.ENSP00000370034,9606.ENSP00000380697,9606.ENSP00000388001,9606.ENSP00000471896	OAS3,OAS2,TLR7,IRF7,OAS1,IRF3
PMID:28676848	(2017) Neuroinflammation and Infection: Molecular Mechanisms Associated with Dysfunction of Neurovascular Unit.	6	51	1.32	0.00037	9606.ENSP00000296795,9606.ENSP00000340820,9606.ENSP00000370034,9606.ENSP00000380697,9606.ENSP00000385675,9606.ENSP00000471896	TLR3,MAPT,TLR7,IRF7,IL6,IRF3
PMID:29312229	(2017) The in Vitro Inhibitory Effect of Ectromelia Virus Infection on Innate and Adaptive Immune Properties of GM-CSF-Derived Bone Marrow Cells Is Mouse Strain-Independent.	7	84	1.17	0.00037	9606.ENSP00000264832,9606.ENSP00000296140,9606.ENSP00000350256,9606.ENSP00000370034,9606.ENSP00000380697,9606.ENSP00000385675,9606.ENSP00000441600	ICAM1,CCR1,CCR9,TLR7,IRF7,IL6,CCR3
PMID:27917262	(2016) Toll-like receptors in pathophysiology of liver diseases.	6	51	1.32	0.00037	9606.ENSP00000264832,9606.ENSP00000296795,9606.ENSP00000370034,9606.ENSP00000380697,9606.ENSP00000385675,9606.ENSP00000471896	ICAM1,TLR3,TLR7,IRF7,IL6,IRF3
PMID:23796410	(2013) Understanding and altering cell tropism of vesicular stomatitis virus.	6	51	1.32	0.00037	9606.ENSP00000270139,9606.ENSP00000296795,9606.ENSP00000327251,9606.ENSP00000370034,9606.ENSP00000385675,9606.ENSP00000471896	IFNAR1,TLR3,NOS2,TLR7,IL6,IRF3
PMID:21419501	(2011) Toll-like receptor signaling in neural plasticity and disease.	6	51	1.32	0.00037	9606.ENSP00000248244,9606.ENSP00000252486,9606.ENSP00000296795,9606.ENSP00000370034,9606.ENSP00000385675,9606.ENSP00000471896	TICAM1,APOE,TLR3,TLR7,IL6,IRF3
PMID:22440910	(2011) Type I interferons: diversity of sources, production pathways and effects on immune responses.	6	51	1.32	0.00037	9606.ENSP00000270139,9606.ENSP00000296795,9606.ENSP00000370034,9606.ENSP00000380697,9606.ENSP00000385675,9606.ENSP00000471896	IFNAR1,TLR3,TLR7,IRF7,IL6,IRF3
PMID:20195780	(2010) Abstracts of the 16th Annual Society on NeuroImmune Pharmacology (SNIP) Conference. April 13-17, 2010. Manhattan Beach, California, USA.	9	171	0.97	0.00037	9606.ENSP00000160262,9606.ENSP00000248244,9606.ENSP00000252486,9606.ENSP00000264832,9606.ENSP00000296795,9606.ENSP00000327251,9606.ENSP00000380697,9606.ENSP00000385675,9606.ENSP00000471896	ICAM3,TICAM1,APOE,ICAM1,TLR3,NOS2,IRF7,IL6,IRF3
PMID:20619180	(2010) Innate immunology of bovine respiratory disease.	7	84	1.17	0.00037	9606.ENSP00000296140,9606.ENSP00000296795,9606.ENSP00000370034,9606.ENSP00000385675,9606.ENSP00000388001,9606.ENSP00000436812,9606.ENSP00000471896	CCR1,TLR3,TLR7,IL6,OAS1,MUC5B,IRF3
PMID:20847744	(2010) Central roles of NLRs and inflammasomes in viral infection.	6	51	1.32	0.00037	9606.ENSP00000270139,9606.ENSP00000296795,9606.ENSP00000342278,9606.ENSP00000370034,9606.ENSP00000385675,9606.ENSP00000471896	IFNAR1,TLR3,OAS2,TLR7,IL6,IRF3
PMID:18625434	(2008) Hepatitis C and innate immunity: recent advances.	6	51	1.32	0.00037	9606.ENSP00000264832,9606.ENSP00000296795,9606.ENSP00000370034,9606.ENSP00000380697,9606.ENSP00000385675,9606.ENSP00000471896	ICAM1,TLR3,TLR7,IRF7,IL6,IRF3
PMID:30374352	(2018) Complementary Mechanisms Potentially Involved in the Pathology of Zika Virus.	6	52	1.31	0.0004	9606.ENSP00000248244,9606.ENSP00000270139,9606.ENSP00000296795,9606.ENSP00000342278,9606.ENSP00000380697,9606.ENSP00000483552	TICAM1,IFNAR1,TLR3,OAS2,IRF7,FURIN
PMID:30546359	(2018) Proteasomal Protein Degradation: Adaptation of Cellular Proteolysis With Impact on Virus-and Cytokine-Mediated Damage of Heart Tissue During Myocarditis.	6	52	1.31	0.0004	9606.ENSP00000270139,9606.ENSP00000296795,9606.ENSP00000370034,9606.ENSP00000380697,9606.ENSP00000385675,9606.ENSP00000471896	IFNAR1,TLR3,TLR7,IRF7,IL6,IRF3
PMID:24056173	(2013) Paramyxovirus activation and inhibition of innate immune responses.	6	52	1.31	0.0004	9606.ENSP00000296795,9606.ENSP00000370034,9606.ENSP00000380697,9606.ENSP00000385675,9606.ENSP00000431885,9606.ENSP00000471896	TLR3,TLR7,IRF7,IL6,TYK2,IRF3
PMID:23112959	(2012) The role of innate immune signals in immunity to Brucella abortus.	6	52	1.31	0.0004	9606.ENSP00000270139,9606.ENSP00000296795,9606.ENSP00000370034,9606.ENSP00000380697,9606.ENSP00000385675,9606.ENSP00000471896	IFNAR1,TLR3,TLR7,IRF7,IL6,IRF3
PMID:20619360	(2011) Impact of aging on dendritic cell functions in humans.	6	52	1.31	0.0004	9606.ENSP00000264832,9606.ENSP00000296795,9606.ENSP00000370034,9606.ENSP00000380697,9606.ENSP00000385675,9606.ENSP00000471896	ICAM1,TLR3,TLR7,IRF7,IL6,IRF3
PMID:17967192	(2007) Functional genomic delineation of TLR-induced transcriptional networks.	6	52	1.31	0.0004	9606.ENSP00000248244,9606.ENSP00000296795,9606.ENSP00000342278,9606.ENSP00000370034,9606.ENSP00000380697,9606.ENSP00000471896	TICAM1,TLR3,OAS2,TLR7,IRF7,IRF3
PMID:29717111	(2018) Low doses of LPS exacerbate the inflammatory response and trigger death on TLR3-primed human monocytes.	5	27	1.51	0.00041	9606.ENSP00000296795,9606.ENSP00000370034,9606.ENSP00000380697,9606.ENSP00000385675,9606.ENSP00000471896	TLR3,TLR7,IRF7,IL6,IRF3
PMID:30037133	(2018) Complexes of Oligoribonucleotides with d-Mannitol Modulate the Innate Immune Response to Influenza A Virus H1N1 (AFM147) In Vivo.	5	27	1.51	0.00041	9606.ENSP00000228928,9606.ENSP00000296795,9606.ENSP00000342278,9606.ENSP00000370034,9606.ENSP00000385675	OAS3,TLR3,OAS2,TLR7,IL6
PMID:30174439	(2018) Molecular mechanism of activated T cells in breast cancer.	5	27	1.51	0.00041	9606.ENSP00000327251,9606.ENSP00000342278,9606.ENSP00000380697,9606.ENSP00000385675,9606.ENSP00000388001	NOS2,OAS2,IRF7,IL6,OAS1
PMID:30619284	(2018) TLR3 Activation of Hepatic Stellate Cell Line Suppresses HBV Replication in HepG2 Cells.	4	10	1.85	0.00041	9606.ENSP00000296795,9606.ENSP00000380697,9606.ENSP00000388001,9606.ENSP00000471896	TLR3,IRF7,OAS1,IRF3
PMID:28404864	(2017) Longitudinal peripheral blood transcriptional analysis of a patient with severe Ebola virus disease.	9	174	0.96	0.00041	9606.ENSP00000228928,9606.ENSP00000296140,9606.ENSP00000342278,9606.ENSP00000363500,9606.ENSP00000380697,9606.ENSP00000385675,9606.ENSP00000388001,9606.ENSP00000395704,9606.ENSP00000441600	OAS3,CCR1,OAS2,CLIC4,IRF7,IL6,OAS1,CXCR6,CCR3
PMID:29084836	(2017) Innate Immune Activation by cGMP-AMP Nanoparticles Leads to Potent and Long-Acting Antiretroviral Response against HIV-1.	5	27	1.51	0.00041	9606.ENSP00000270139,9606.ENSP00000296795,9606.ENSP00000370034,9606.ENSP00000385675,9606.ENSP00000471896	IFNAR1,TLR3,TLR7,IL6,IRF3
PMID:29124321	(2017) Vaccine responses in newborns.	5	27	1.51	0.00041	9606.ENSP00000296795,9606.ENSP00000370034,9606.ENSP00000380697,9606.ENSP00000385675,9606.ENSP00000471896	TLR3,TLR7,IRF7,IL6,IRF3
PMID:26683360	(2016) Emodin potentiates the antiproliferative effect of interferon AlfaBeta by activation of JAKSTAT pathway signaling through inhibition of the 26S proteasome.	5	27	1.51	0.00041	9606.ENSP00000270139,9606.ENSP00000343957,9606.ENSP00000385675,9606.ENSP00000388001,9606.ENSP00000431885	IFNAR1,IFNAR2,IL6,OAS1,TYK2
PMID:26882897	(2016) Physiological evidence for diversification of IFNAlfa- and IFNBeta-mediated response programs in different autoimmune diseases.	5	27	1.51	0.00041	9606.ENSP00000270139,9606.ENSP00000342278,9606.ENSP00000343957,9606.ENSP00000380697,9606.ENSP00000385675	IFNAR1,OAS2,IFNAR2,IRF7,IL6
PMID:26956584	(2016) Toll-Like Receptor 3TRIF-Dependent IL-12p70 Secretion Mediated by Streptococcus pneumoniae RNA and Its Priming by Influenza A Virus Coinfection in Human Dendritic Cells.	5	27	1.51	0.00041	9606.ENSP00000248244,9606.ENSP00000270139,9606.ENSP00000296795,9606.ENSP00000370034,9606.ENSP00000385675	TICAM1,IFNAR1,TLR3,TLR7,IL6
PMID:26969675	(2016) Reconstruction of gene regulatory modules from RNA silencing of IFN-Alfa modulators: experimental set-up and inference method.	5	27	1.51	0.00041	9606.ENSP00000270139,9606.ENSP00000343957,9606.ENSP00000380697,9606.ENSP00000431885,9606.ENSP00000471896	IFNAR1,IFNAR2,IRF7,TYK2,IRF3
PMID:27270140	(2016) Horizontal gene transfer events reshape the global landscape of arm race between viruses and homo sapiens.	5	27	1.51	0.00041	9606.ENSP00000296140,9606.ENSP00000310405,9606.ENSP00000350256,9606.ENSP00000395704,9606.ENSP00000441600	CCR1,XCR1,CCR9,CXCR6,CCR3
PMID:27576490	(2016) Tick-borne encephalitis virus induces chemokine RANTES expression via activation of IRF-3 pathway.	5	27	1.51	0.00041	9606.ENSP00000296140,9606.ENSP00000296795,9606.ENSP00000380697,9606.ENSP00000385675,9606.ENSP00000471896	CCR1,TLR3,IRF7,IL6,IRF3
PMID:25252121	(2015) Mechanisms of tumor necrosis factor Alfa antagonist-induced lupus in a murine model.	5	27	1.51	0.00041	9606.ENSP00000256935,9606.ENSP00000270139,9606.ENSP00000350256,9606.ENSP00000370034,9606.ENSP00000380697	DOCK2,IFNAR1,CCR9,TLR7,IRF7
PMID:25803620	(2015) Differential responses of normal human melanocytes to intra- and extracellular dsRNA.	4	10	1.85	0.00041	9606.ENSP00000296795,9606.ENSP00000380697,9606.ENSP00000385675,9606.ENSP00000471896	TLR3,IRF7,IL6,IRF3
PMID:26131354	(2015) Peli1 negatively regulates type I interferon induction and antiviral immunity in the CNS.	5	27	1.51	0.00041	9606.ENSP00000270139,9606.ENSP00000296795,9606.ENSP00000370034,9606.ENSP00000385675,9606.ENSP00000471896	IFNAR1,TLR3,TLR7,IL6,IRF3
PMID:26573543	(2015) Genetics of Lupus Nephritis: Clinical Implications.	7	86	1.16	0.00041	9606.ENSP00000270139,9606.ENSP00000296795,9606.ENSP00000370034,9606.ENSP00000380697,9606.ENSP00000385675,9606.ENSP00000431885,9606.ENSP00000471896	IFNAR1,TLR3,TLR7,IRF7,IL6,TYK2,IRF3
PMID:26682989	(2015) Integrated, Multi-cohort Analysis Identifies Conserved Transcriptional Signatures across Multiple Respiratory Viruses.	5	27	1.51	0.00041	9606.ENSP00000228928,9606.ENSP00000342278,9606.ENSP00000380697,9606.ENSP00000388001,9606.ENSP00000431885	OAS3,OAS2,IRF7,OAS1,TYK2
PMID:24810370	(2014) Changes in the expression of the Toll-like receptor system in the aging rat kidneys.	5	27	1.51	0.00041	9606.ENSP00000264832,9606.ENSP00000296795,9606.ENSP00000370034,9606.ENSP00000385675,9606.ENSP00000471896	ICAM1,TLR3,TLR7,IL6,IRF3
PMID:24849800	(2014) Differential migration and activation profile of monocytes after trophoblast interaction.	5	27	1.51	0.00041	9606.ENSP00000296140,9606.ENSP00000296795,9606.ENSP00000370034,9606.ENSP00000412927,9606.ENSP00000441600	CCR1,TLR3,TLR7,HLA-G,CCR3
PMID:25421818	(2014) HIV-2 interaction with cell coreceptors: amino acids within the V1V2 region of viral envelope are determinant for CCR8, CCR5 and CXCR4 usage.	5	27	1.51	0.00041	9606.ENSP00000296140,9606.ENSP00000310405,9606.ENSP00000350256,9606.ENSP00000395704,9606.ENSP00000441600	CCR1,XCR1,CCR9,CXCR6,CCR3
PMID:25558392	(2014) Regulation of the target protein (transgene) expression in the adenovirus vector using agonists of toll-like receptors.	5	27	1.51	0.00041	9606.ENSP00000296795,9606.ENSP00000370034,9606.ENSP00000380697,9606.ENSP00000385675,9606.ENSP00000471896	TLR3,TLR7,IRF7,IL6,IRF3
PMID:23209324	(2013) TLR3, TRIF, and caspase 8 determine double-stranded RNA-induced epithelial cell death and survival in vivo.	5	27	1.51	0.00041	9606.ENSP00000270139,9606.ENSP00000296795,9606.ENSP00000370034,9606.ENSP00000385675,9606.ENSP00000471896	IFNAR1,TLR3,TLR7,IL6,IRF3
PMID:23449591	(2013) Interferon-Epsilon protects the female reproductive tract from viral and bacterial infection.	4	10	1.85	0.00041	9606.ENSP00000270139,9606.ENSP00000380697,9606.ENSP00000385675,9606.ENSP00000471896	IFNAR1,IRF7,IL6,IRF3
PMID:23489833	(2013) Spinal toll-like receptor signaling and nociceptive processing: regulatory balance between TIRAP and TRIF cascades mediated by TNF and IFNBeta.	5	27	1.51	0.00041	9606.ENSP00000270139,9606.ENSP00000296795,9606.ENSP00000370034,9606.ENSP00000385675,9606.ENSP00000471896	IFNAR1,TLR3,TLR7,IL6,IRF3
PMID:23612313	(2013) Microbe-dependent CD11b+ IgA+ plasma cells mediate robust early-phase intestinal IgA responses in mice.	5	27	1.51	0.00041	9606.ENSP00000264832,9606.ENSP00000350256,9606.ENSP00000377492,9606.ENSP00000385675,9606.ENSP00000441600	ICAM1,CCR9,HMMR,IL6,CCR3
PMID:24058798	(2013) STAT2: A shape-shifting anti-viral super STAT.	5	27	1.51	0.00041	9606.ENSP00000270139,9606.ENSP00000296795,9606.ENSP00000370034,9606.ENSP00000385675,9606.ENSP00000431885	IFNAR1,TLR3,TLR7,IL6,TYK2
PMID:22590509	(2012) Triggering of the dsRNA sensors TLR3, MDA5, and RIG-I induces CD55 expression in synovial fibroblasts.	5	27	1.51	0.00041	9606.ENSP00000296795,9606.ENSP00000370034,9606.ENSP00000380697,9606.ENSP00000385675,9606.ENSP00000471896	TLR3,TLR7,IRF7,IL6,IRF3
PMID:22619481	(2012) Mast cell-mediated inhibition of abdominal neutrophil inflammation by a PEGylated TLR7 ligand.	4	10	1.85	0.00041	9606.ENSP00000248244,9606.ENSP00000296795,9606.ENSP00000370034,9606.ENSP00000385675	TICAM1,TLR3,TLR7,IL6
PMID:22934262	(2012) Trial Watch: Experimental Toll-like receptor agonists for cancer therapy.	5	27	1.51	0.00041	9606.ENSP00000248244,9606.ENSP00000296795,9606.ENSP00000370034,9606.ENSP00000380697,9606.ENSP00000385675	TICAM1,TLR3,TLR7,IRF7,IL6
PMID:22974166	(2012) Respiratory viral infections in children with asthma: do they matter and can we prevent them?	4	10	1.85	0.00041	9606.ENSP00000264832,9606.ENSP00000296795,9606.ENSP00000380697,9606.ENSP00000471896	ICAM1,TLR3,IRF7,IRF3
PMID:23063848	(2012) Analysis of interferon-beta mRNA stability control after poly(I:C) stimulation using RNA metabolic labeling by ethynyluridine.	4	10	1.85	0.00041	9606.ENSP00000296795,9606.ENSP00000380697,9606.ENSP00000385675,9606.ENSP00000471896	TLR3,IRF7,IL6,IRF3
PMID:21749706	(2011) Differential modulation of cytokine, chemokine and Toll like receptor expression in chickens infected with classical and variant infectious bursal disease virus.	4	10	1.85	0.00041	9606.ENSP00000296795,9606.ENSP00000370034,9606.ENSP00000385675,9606.ENSP00000471896	TLR3,TLR7,IL6,IRF3
PMID:21966468	(2011) A toll-like receptor 2 pathway regulates the Ppargc1ab metabolic co-activators in mice with Staphylococcal aureus sepsis.	5	27	1.51	0.00041	9606.ENSP00000248244,9606.ENSP00000296795,9606.ENSP00000380697,9606.ENSP00000385675,9606.ENSP00000471896	TICAM1,TLR3,IRF7,IL6,IRF3
PMID:19896686	(2010) IFN-alpha expression and antiviral effects are subtype and cell type specific in the cardiac response to viral infection.	4	10	1.85	0.00041	9606.ENSP00000270139,9606.ENSP00000380697,9606.ENSP00000385675,9606.ENSP00000471896	IFNAR1,IRF7,IL6,IRF3
PMID:20070850	(2010) Genome-wide association study confirms SNPs in SNCA and the MAPT region as common risk factors for Parkinson disease.	5	27	1.51	0.00041	9606.ENSP00000252486,9606.ENSP00000327251,9606.ENSP00000332488,9606.ENSP00000340820,9606.ENSP00000389913	APOE,NOS2,SPPL2C,MAPT,PLEKHM1
PMID:20482552	(2010) Evasion of innate and adaptive immune responses by influenza A virus.	5	27	1.51	0.00041	9606.ENSP00000270139,9606.ENSP00000296795,9606.ENSP00000370034,9606.ENSP00000380697,9606.ENSP00000385675	IFNAR1,TLR3,TLR7,IRF7,IL6
PMID:21994696	(2010) Interferon-Lambda in HCV Infection and Therapy.	5	27	1.51	0.00041	9606.ENSP00000296795,9606.ENSP00000380697,9606.ENSP00000385675,9606.ENSP00000431885,9606.ENSP00000471896	TLR3,IRF7,IL6,TYK2,IRF3
PMID:19124725	(2009) TLR4 ligands induce IFN-alpha production by mouse conventional dendritic cells and human monocytes after IFN-beta priming.	5	27	1.51	0.00041	9606.ENSP00000296795,9606.ENSP00000370034,9606.ENSP00000380697,9606.ENSP00000385675,9606.ENSP00000471896	TLR3,TLR7,IRF7,IL6,IRF3
PMID:19158675	(2009) AIM2 recognizes cytosolic dsDNA and forms a caspase-1-activating inflammasome with ASC.	5	27	1.51	0.00041	9606.ENSP00000296795,9606.ENSP00000370034,9606.ENSP00000385675,9606.ENSP00000471896,9606.ENSP00000483494	TLR3,TLR7,IL6,IRF3,R3HCC1L
PMID:18550668	(2008) Human parvovirus B19 NS1 protein modulates inflammatory signaling by activation of STAT3PIAS3 in human endothelial cells.	4	10	1.85	0.00041	9606.ENSP00000270139,9606.ENSP00000385675,9606.ENSP00000388001,9606.ENSP00000431885	IFNAR1,IL6,OAS1,TYK2
PMID:16955398	(2006) Chemokine receptor expression profiles in nasopharyngeal carcinoma and their association with metastasis and radiotherapy.	4	10	1.85	0.00041	9606.ENSP00000296140,9606.ENSP00000310405,9606.ENSP00000350256,9606.ENSP00000395704	CCR1,XCR1,CCR9,CXCR6
PMID:17054926	(2006) Toll-like receptor stimulation in cardiomyoctes decreases contractility and initiates an NF-kappaB dependent inflammatory response.	4	10	1.85	0.00041	9606.ENSP00000264832,9606.ENSP00000296795,9606.ENSP00000370034,9606.ENSP00000385675	ICAM1,TLR3,TLR7,IL6
PMID:15690355	(2005) Investigations of the genomic region that contains the clf1 mutation, a causal gene in multifactorial cleft lip and palate in mice.	4	10	1.85	0.00041	9606.ENSP00000225512,9606.ENSP00000340820,9606.ENSP00000381293,9606.ENSP00000381333	WNT3,MAPT,NSF,CRHR1
PMID:16037790	(2005) Pleiotropic mechanisms of virus survival and persistence.	5	27	1.51	0.00041	9606.ENSP00000296795,9606.ENSP00000343957,9606.ENSP00000370034,9606.ENSP00000380697,9606.ENSP00000471896	TLR3,IFNAR2,TLR7,IRF7,IRF3
PMID:15449898	(2004) [Toll-like receptors that sense viral infection].	4	10	1.85	0.00041	9606.ENSP00000248244,9606.ENSP00000296795,9606.ENSP00000370034,9606.ENSP00000471896	TICAM1,TLR3,TLR7,IRF3
PMID:29215570	(2017) Host Cell Restriction Factors that Limit Influenza A Infection.	6	53	1.3	0.00042	9606.ENSP00000228928,9606.ENSP00000270139,9606.ENSP00000296795,9606.ENSP00000342278,9606.ENSP00000370034,9606.ENSP00000388001	OAS3,IFNAR1,TLR3,OAS2,TLR7,OAS1
PMID:27828962	(2016) Blood Transcriptional Profiling Reveals Immunological Signatures of Distinct States of Infection of Humans with Leishmania infantum.	6	53	1.3	0.00042	9606.ENSP00000270139,9606.ENSP00000296140,9606.ENSP00000380697,9606.ENSP00000385675,9606.ENSP00000441600,9606.ENSP00000471493	IFNAR1,CCR1,IRF7,IL6,CCR3,FPR1
PMID:22701487	(2012) Autoantigen TRIM21Ro52 as a Possible Target for Treatment of Systemic Lupus Erythematosus.	6	53	1.3	0.00042	9606.ENSP00000264832,9606.ENSP00000296795,9606.ENSP00000370034,9606.ENSP00000380697,9606.ENSP00000385675,9606.ENSP00000471896	ICAM1,TLR3,TLR7,IRF7,IL6,IRF3
PMID:21145760	(2010) Continuous expression of the transcription factor e2-2 maintains the cell fate of mature plasmacytoid dendritic cells.	6	53	1.3	0.00042	9606.ENSP00000296795,9606.ENSP00000310405,9606.ENSP00000350256,9606.ENSP00000370034,9606.ENSP00000380697,9606.ENSP00000478289	TLR3,XCR1,CCR9,TLR7,IRF7,IGHV4-38-2
PMID:28685291	(....) Filovirus Strategies to Escape Antiviral Responses.	6	53	1.3	0.00042	9606.ENSP00000270139,9606.ENSP00000370034,9606.ENSP00000380697,9606.ENSP00000385675,9606.ENSP00000431885,9606.ENSP00000471896	IFNAR1,TLR7,IRF7,IL6,TYK2,IRF3
PMID:32209603	(2020) Consensus guidelines for the definition, detection and interpretation of immunogenic cell death.	7	87	1.15	0.00043	9606.ENSP00000270139,9606.ENSP00000296754,9606.ENSP00000296795,9606.ENSP00000385675,9606.ENSP00000400376,9606.ENSP00000471493,9606.ENSP00000471896	IFNAR1,ERAP1,TLR3,IL6,ERAP2,FPR1,IRF3
PMID:27412602	(2017) Update on Pathogenesis of Sjogren's Syndrome.	7	87	1.15	0.00043	9606.ENSP00000296795,9606.ENSP00000370034,9606.ENSP00000380697,9606.ENSP00000385675,9606.ENSP00000436812,9606.ENSP00000471896,9606.ENSP00000478289	TLR3,TLR7,IRF7,IL6,MUC5B,IRF3,IGHV4-38-2
PMID:30075154	(2019) Lessons learned from the study of human inborn errors of innate immunity.	8	130	1.04	0.00046	9606.ENSP00000270139,9606.ENSP00000296795,9606.ENSP00000343957,9606.ENSP00000370034,9606.ENSP00000380697,9606.ENSP00000385675,9606.ENSP00000431885,9606.ENSP00000471896	IFNAR1,TLR3,IFNAR2,TLR7,IRF7,IL6,TYK2,IRF3
PMID:30778300	(2019) Regulatory Role of GRK2 in the TLR Signaling-Mediated iNOS Induction Pathway in Microglial Cells.	5	28	1.5	0.00046	9606.ENSP00000270139,9606.ENSP00000296795,9606.ENSP00000380697,9606.ENSP00000385675,9606.ENSP00000471896	IFNAR1,TLR3,IRF7,IL6,IRF3
PMID:31101814	(2019) Functional rare and low frequency variants in BLK and BANK1 contribute to human lupus.	5	28	1.5	0.00046	9606.ENSP00000228928,9606.ENSP00000342278,9606.ENSP00000370034,9606.ENSP00000380697,9606.ENSP00000431885	OAS3,OAS2,TLR7,IRF7,TYK2
PMID:31581720	(2019) Differential Immune Responses to Hemorrhagic Fever-Causing Arenaviruses.	5	28	1.5	0.00046	9606.ENSP00000370034,9606.ENSP00000380697,9606.ENSP00000385675,9606.ENSP00000388001,9606.ENSP00000471896	TLR7,IRF7,IL6,OAS1,IRF3
PMID:29556226	(2018) Host Immune Response to Influenza A Virus Infection.	6	54	1.29	0.00046	9606.ENSP00000270139,9606.ENSP00000296795,9606.ENSP00000370034,9606.ENSP00000385675,9606.ENSP00000436812,9606.ENSP00000471896	IFNAR1,TLR3,TLR7,IL6,MUC5B,IRF3
PMID:29593736	(2018) Type I Interferon-Independent Dendritic Cell Priming and Antitumor T Cell Activation Induced by a Mycoplasma fermentans Lipopeptide.	5	28	1.5	0.00046	9606.ENSP00000248244,9606.ENSP00000270139,9606.ENSP00000296795,9606.ENSP00000370034,9606.ENSP00000385675	TICAM1,IFNAR1,TLR3,TLR7,IL6
PMID:30213077	(2018) The Cancer Prevention, Anti-Inflammatory and Anti-Oxidation of Bioactive Phytochemicals Targeting the TLR4 Signaling Pathway.	6	54	1.29	0.00046	9606.ENSP00000248244,9606.ENSP00000296795,9606.ENSP00000370034,9606.ENSP00000380697,9606.ENSP00000385675,9606.ENSP00000471896	TICAM1,TLR3,TLR7,IRF7,IL6,IRF3
PMID:28512240	(2017) STING Activation Reverses Lymphoma-Mediated Resistance to Antibody Immunotherapy.	5	28	1.5	0.00046	9606.ENSP00000270139,9606.ENSP00000296795,9606.ENSP00000370034,9606.ENSP00000385675,9606.ENSP00000471896	IFNAR1,TLR3,TLR7,IL6,IRF3
PMID:29238324	(2017) Immunopathogenesis and Virus-Host Interactions of Enterovirus 71 in Patients with Hand, Foot and Mouth Disease.	5	28	1.5	0.00046	9606.ENSP00000270139,9606.ENSP00000296795,9606.ENSP00000380697,9606.ENSP00000385675,9606.ENSP00000471896	IFNAR1,TLR3,IRF7,IL6,IRF3
PMID:26810609	(2016) Interferon regulatory factor 7 regulates airway epithelial cell responses to human rhinovirus infection.	6	54	1.29	0.00046	9606.ENSP00000264832,9606.ENSP00000296795,9606.ENSP00000370034,9606.ENSP00000380697,9606.ENSP00000385675,9606.ENSP00000471896	ICAM1,TLR3,TLR7,IRF7,IL6,IRF3
PMID:26823206	(2016) The RNA-binding protein Mex3B is a coreceptor of Toll-like receptor 3 in innate antiviral response.	5	28	1.5	0.00046	9606.ENSP00000248244,9606.ENSP00000296795,9606.ENSP00000370034,9606.ENSP00000385675,9606.ENSP00000471896	TICAM1,TLR3,TLR7,IL6,IRF3
PMID:26944200	(2016) The Vaccine Adjuvant Chitosan Promotes Cellular Immunity via DNA Sensor cGAS-STING-Dependent Induction of Type I Interferons.	5	28	1.5	0.00046	9606.ENSP00000270139,9606.ENSP00000296795,9606.ENSP00000343957,9606.ENSP00000385675,9606.ENSP00000471896	IFNAR1,TLR3,IFNAR2,IL6,IRF3
PMID:25998059	(2015) Human inversions and their functional consequences.	5	28	1.5	0.00046	9606.ENSP00000262419,9606.ENSP00000326324,9606.ENSP00000340820,9606.ENSP00000381333,9606.ENSP00000389913	KANSL1,LRRC37A,MAPT,CRHR1,PLEKHM1
PMID:26046528	(2015) An Ultrasensitive Mechanism Regulates Influenza Virus-Induced Inflammation.	5	28	1.5	0.00046	9606.ENSP00000228928,9606.ENSP00000342278,9606.ENSP00000380697,9606.ENSP00000385675,9606.ENSP00000471896	OAS3,OAS2,IRF7,IL6,IRF3
PMID:24486326	(2014) Discordant biological and toxicological species responses to TLR3 activation.	5	28	1.5	0.00046	9606.ENSP00000270139,9606.ENSP00000380697,9606.ENSP00000385675,9606.ENSP00000431885,9606.ENSP00000471896	IFNAR1,IRF7,IL6,TYK2,IRF3
PMID:24574232	(2014) Association of Interferon- and transforming growth factor Beta-regulated genes and macrophage activation with systemic sclerosis-related progressive lung fibrosis.	5	28	1.5	0.00046	9606.ENSP00000296140,9606.ENSP00000342278,9606.ENSP00000343957,9606.ENSP00000370034,9606.ENSP00000388001	CCR1,OAS2,IFNAR2,TLR7,OAS1
PMID:23582326	(2013) Nr4a1-dependent Ly6C(low) monocytes monitor endothelial cells and orchestrate their disposal.	5	28	1.5	0.00046	9606.ENSP00000160262,9606.ENSP00000252486,9606.ENSP00000264832,9606.ENSP00000370034,9606.ENSP00000385675	ICAM3,APOE,ICAM1,TLR7,IL6
PMID:24043884	(2013) The roles of IRF-3 and IRF-7 in innate antiviral immunity against dengue virus.	5	28	1.5	0.00046	9606.ENSP00000270139,9606.ENSP00000342278,9606.ENSP00000380697,9606.ENSP00000385675,9606.ENSP00000471896	IFNAR1,OAS2,IRF7,IL6,IRF3
PMID:24188121	(2013) Human immune responses to Plasmodium falciparum infection: molecular evidence for a suboptimal THAlfaBeta and TH17 bias over ideal and effective traditional TH1 immune response.	7	88	1.15	0.00046	9606.ENSP00000228928,9606.ENSP00000264832,9606.ENSP00000296140,9606.ENSP00000370034,9606.ENSP00000380697,9606.ENSP00000385675,9606.ENSP00000441600	OAS3,ICAM1,CCR1,TLR7,IRF7,IL6,CCR3
PMID:22363624	(2012) Controlling the outcome of the Toll-like receptor signaling pathways.	5	28	1.5	0.00046	9606.ENSP00000248244,9606.ENSP00000296795,9606.ENSP00000370034,9606.ENSP00000380697,9606.ENSP00000471896	TICAM1,TLR3,TLR7,IRF7,IRF3
PMID:22474436	(2012) HIV Infection and TLR Signalling in the Liver.	5	28	1.5	0.00046	9606.ENSP00000248244,9606.ENSP00000264832,9606.ENSP00000296795,9606.ENSP00000370034,9606.ENSP00000385675	TICAM1,ICAM1,TLR3,TLR7,IL6
PMID:22590680	(2012) Interplay between interferon-mediated innate immunity and porcine reproductive and respiratory syndrome virus.	6	54	1.29	0.00046	9606.ENSP00000296795,9606.ENSP00000370034,9606.ENSP00000380697,9606.ENSP00000388001,9606.ENSP00000431885,9606.ENSP00000471896	TLR3,TLR7,IRF7,OAS1,TYK2,IRF3
PMID:22635047	(2012) Toll-like receptor 3 plays a central role in cardiac dysfunction during polymicrobial sepsis.	5	28	1.5	0.00046	9606.ENSP00000264832,9606.ENSP00000296795,9606.ENSP00000370034,9606.ENSP00000385675,9606.ENSP00000471896	ICAM1,TLR3,TLR7,IL6,IRF3
PMID:22716473	(2012) The immune gene repertoire of an important viral reservoir, the Australian black flying fox.	6	54	1.29	0.00046	9606.ENSP00000228928,9606.ENSP00000270139,9606.ENSP00000296795,9606.ENSP00000343957,9606.ENSP00000388001,9606.ENSP00000412927	OAS3,IFNAR1,TLR3,IFNAR2,OAS1,HLA-G
PMID:22819539	(2012) TRIF licenses caspase-11-dependent NLRP3 inflammasome activation by gram-negative bacteria.	5	28	1.5	0.00046	9606.ENSP00000270139,9606.ENSP00000296795,9606.ENSP00000380697,9606.ENSP00000385675,9606.ENSP00000471896	IFNAR1,TLR3,IRF7,IL6,IRF3
PMID:23204853	(2012) Genomics in cardiovascular diseases: analysis of the importance of the toll-like receptor signaling pathway.	5	28	1.5	0.00046	9606.ENSP00000252486,9606.ENSP00000264832,9606.ENSP00000296795,9606.ENSP00000370034,9606.ENSP00000385675	APOE,ICAM1,TLR3,TLR7,IL6
PMID:23253140	(2012) Mouse macrophage innate immune response to Chikungunya virus infection.	5	28	1.5	0.00046	9606.ENSP00000264832,9606.ENSP00000270139,9606.ENSP00000296795,9606.ENSP00000385675,9606.ENSP00000471896	ICAM1,IFNAR1,TLR3,IL6,IRF3
PMID:21147034	(2011) Inflammasomes as mediators of immunity against influenza virus.	5	28	1.5	0.00046	9606.ENSP00000296795,9606.ENSP00000370034,9606.ENSP00000380697,9606.ENSP00000385675,9606.ENSP00000471896	TLR3,TLR7,IRF7,IL6,IRF3
PMID:21960997	(2011) The potential interplay of adipokines with toll-like receptors in the development of hepatocellular carcinoma.	6	54	1.29	0.00046	9606.ENSP00000248244,9606.ENSP00000264832,9606.ENSP00000296795,9606.ENSP00000370034,9606.ENSP00000385675,9606.ENSP00000471896	TICAM1,ICAM1,TLR3,TLR7,IL6,IRF3
PMID:22046140	(2011) Role of exonic variation in chemokine receptor genes on AIDS: CCRL2 F167Y association with pneumocystis pneumonia.	5	28	1.5	0.00046	9606.ENSP00000296140,9606.ENSP00000310405,9606.ENSP00000350256,9606.ENSP00000395704,9606.ENSP00000441600	CCR1,XCR1,CCR9,CXCR6,CCR3
PMID:22440562	(2011) Innate immunity modulation in virus entry.	5	28	1.5	0.00046	9606.ENSP00000270139,9606.ENSP00000296795,9606.ENSP00000370034,9606.ENSP00000380697,9606.ENSP00000471896	IFNAR1,TLR3,TLR7,IRF7,IRF3
PMID:20560798	(2010) Targeting the TLR9-MyD88 pathway in the regulation of adaptive immune responses.	5	28	1.5	0.00046	9606.ENSP00000296795,9606.ENSP00000370034,9606.ENSP00000380697,9606.ENSP00000385675,9606.ENSP00000471896	TLR3,TLR7,IRF7,IL6,IRF3
PMID:19637197	(2009) TLR8-mediated activation of human monocytes inhibits TL1A expression.	5	28	1.5	0.00046	9606.ENSP00000296795,9606.ENSP00000350256,9606.ENSP00000370034,9606.ENSP00000380697,9606.ENSP00000385675	TLR3,CCR9,TLR7,IRF7,IL6
PMID:19664281	(2009) Combined genome-wide expression profiling and targeted RNA interference in primary mouse macrophages reveals perturbation of transcriptional networks associated with interferon signalling.	7	88	1.15	0.00046	9606.ENSP00000228928,9606.ENSP00000270139,9606.ENSP00000296795,9606.ENSP00000342278,9606.ENSP00000370034,9606.ENSP00000380697,9606.ENSP00000471896	OAS3,IFNAR1,TLR3,OAS2,TLR7,IRF7,IRF3
PMID:15767370	(2005) Interleukin-1 receptor-associated kinase-1 plays an essential role for Toll-like receptor (TLR)7- and TLR9-mediated interferon-{alpha} induction.	5	28	1.5	0.00046	9606.ENSP00000296795,9606.ENSP00000370034,9606.ENSP00000380697,9606.ENSP00000385675,9606.ENSP00000471896	TLR3,TLR7,IRF7,IL6,IRF3
PMID:14517278	(2003) LPS-TLR4 signaling to IRF-37 and NF-kappaB involves the toll adapters TRAM and TRIF.	5	28	1.5	0.00046	9606.ENSP00000248244,9606.ENSP00000296795,9606.ENSP00000370034,9606.ENSP00000380697,9606.ENSP00000471896	TICAM1,TLR3,TLR7,IRF7,IRF3
PMID:28643204	(....) Host Factors in Coronavirus Replication.	7	88	1.15	0.00046	9606.ENSP00000200453,9606.ENSP00000296795,9606.ENSP00000380697,9606.ENSP00000381588,9606.ENSP00000385675,9606.ENSP00000471896,9606.ENSP00000483552	PPP1R15A,TLR3,IRF7,TMPRSS2,IL6,IRF3,FURIN
PMID:28382038	(2017) The Impact of the InterferonTNF-Related Apoptosis-Inducing Ligand Signaling Axis on Disease Progression in Respiratory Viral Infection and Beyond.	7	89	1.14	0.00048	9606.ENSP00000270139,9606.ENSP00000296795,9606.ENSP00000343957,9606.ENSP00000370034,9606.ENSP00000380697,9606.ENSP00000431885,9606.ENSP00000471896	IFNAR1,TLR3,IFNAR2,TLR7,IRF7,TYK2,IRF3
PMID:26106387	(2015) Pathogenesis of Systemic Sclerosis.	10	233	0.88	0.00048	9606.ENSP00000264832,9606.ENSP00000270139,9606.ENSP00000296140,9606.ENSP00000296795,9606.ENSP00000343957,9606.ENSP00000364163,9606.ENSP00000370034,9606.ENSP00000380697,9606.ENSP00000385675,9606.ENSP00000412927	ICAM1,IFNAR1,CCR1,TLR3,IFNAR2,NOTCH4,TLR7,IRF7,IL6,HLA-G
PMID:32117216	(2020) Respiratory Barrier as a Safeguard and Regulator of Defense Against Influenza A Virus and Streptococcus pneumoniae.	6	55	1.28	0.00049	9606.ENSP00000264832,9606.ENSP00000270139,9606.ENSP00000296795,9606.ENSP00000363068,9606.ENSP00000370034,9606.ENSP00000385675	ICAM1,IFNAR1,TLR3,PCDH15,TLR7,IL6
PMID:31507609	(2019) MEK12 Inhibitors Unlock the Constrained Interferon Response in Macrophages Through IRF1 Signaling.	6	55	1.28	0.00049	9606.ENSP00000270139,9606.ENSP00000296795,9606.ENSP00000370034,9606.ENSP00000380697,9606.ENSP00000385675,9606.ENSP00000471896	IFNAR1,TLR3,TLR7,IRF7,IL6,IRF3
PMID:31574965	(2019) Host Single Nucleotide Polymorphisms Modulating Influenza A Virus Disease in Humans.	6	55	1.28	0.00049	9606.ENSP00000296795,9606.ENSP00000380697,9606.ENSP00000381588,9606.ENSP00000385675,9606.ENSP00000431885,9606.ENSP00000471896	TLR3,IRF7,TMPRSS2,IL6,TYK2,IRF3
PMID:31627415	(2019) Yellow Fever: Integrating Current Knowledge with Technological Innovations to Identify Strategies for Controlling a Re-Emerging Virus.	6	55	1.28	0.00049	9606.ENSP00000270139,9606.ENSP00000296795,9606.ENSP00000370034,9606.ENSP00000385675,9606.ENSP00000471896,9606.ENSP00000483552	IFNAR1,TLR3,TLR7,IL6,IRF3,FURIN
PMID:28185916	(2017) DNA vaccines for prostate cancer.	6	55	1.28	0.00049	9606.ENSP00000296795,9606.ENSP00000343957,9606.ENSP00000370034,9606.ENSP00000380697,9606.ENSP00000381958,9606.ENSP00000471896	TLR3,IFNAR2,TLR7,IRF7,KSR1,IRF3
PMID:26299984	(2016) The critical role of toll-like receptors--From microbial recognition to autoimmunity: A comprehensive review.	6	55	1.28	0.00049	9606.ENSP00000248244,9606.ENSP00000296795,9606.ENSP00000370034,9606.ENSP00000380697,9606.ENSP00000385675,9606.ENSP00000471896	TICAM1,TLR3,TLR7,IRF7,IL6,IRF3
PMID:27253772	(2016) Pharmacogenetics and interstitial lung disease.	6	55	1.28	0.00049	9606.ENSP00000262960,9606.ENSP00000296795,9606.ENSP00000332488,9606.ENSP00000340820,9606.ENSP00000381333,9606.ENSP00000436812	DPP9,TLR3,SPPL2C,MAPT,CRHR1,MUC5B
PMID:25838429	(2015) Nonclassical patrolling monocyte function in the vasculature.	6	55	1.28	0.00049	9606.ENSP00000252486,9606.ENSP00000264832,9606.ENSP00000296140,9606.ENSP00000370034,9606.ENSP00000385675,9606.ENSP00000412927	APOE,ICAM1,CCR1,TLR7,IL6,HLA-G
PMID:26279628	(2015) Pattern Recognition Receptors in Cancer Progression and Metastasis.	6	55	1.28	0.00049	9606.ENSP00000264832,9606.ENSP00000296795,9606.ENSP00000370034,9606.ENSP00000385675,9606.ENSP00000412927,9606.ENSP00000471896	ICAM1,TLR3,TLR7,IL6,HLA-G,IRF3
PMID:26300886	(2015) Prognostic and Predictive Value of DAMPs and DAMP-Associated Processes in Cancer.	6	55	1.28	0.00049	9606.ENSP00000248244,9606.ENSP00000270139,9606.ENSP00000296795,9606.ENSP00000370034,9606.ENSP00000385675,9606.ENSP00000471493	TICAM1,IFNAR1,TLR3,TLR7,IL6,FPR1
PMID:26617604	(2015) Tolerogenic Dendritic Cells for Regulatory T Cell Induction in Man.	6	55	1.28	0.00049	9606.ENSP00000296795,9606.ENSP00000350256,9606.ENSP00000370034,9606.ENSP00000385675,9606.ENSP00000412927,9606.ENSP00000431885	TLR3,CCR9,TLR7,IL6,HLA-G,TYK2
PMID:24316048	(2014) Toll-like receptors in antiviral innate immunity.	6	55	1.28	0.00049	9606.ENSP00000248244,9606.ENSP00000296795,9606.ENSP00000370034,9606.ENSP00000380697,9606.ENSP00000385675,9606.ENSP00000471896	TICAM1,TLR3,TLR7,IRF7,IL6,IRF3
PMID:20467462	(2010) Immunobiology of herpes simplex virus and cytomegalovirus infections of the fetus and newborn.	6	55	1.28	0.00049	9606.ENSP00000296795,9606.ENSP00000370034,9606.ENSP00000385675,9606.ENSP00000412927,9606.ENSP00000431885,9606.ENSP00000441600	TLR3,TLR7,IL6,HLA-G,TYK2,CCR3
PMID:33746951	(2021) Perspectives on the Genetic Associations of Ankylosing Spondylitis.	4	11	1.81	0.0005	9606.ENSP00000296754,9606.ENSP00000382800,9606.ENSP00000400376,9606.ENSP00000431885	ERAP1,RUNX3,ERAP2,TYK2
PMID:32079277	(2020) Mutual Regulation of RNA Silencing and the IFN Response as an Antiviral Defense System in Mammalian Cells.	5	29	1.48	0.0005	9606.ENSP00000270139,9606.ENSP00000296795,9606.ENSP00000343957,9606.ENSP00000380697,9606.ENSP00000471896	IFNAR1,TLR3,IFNAR2,IRF7,IRF3
PMID:32220789	(2020) Extracellular superoxide dismutase, a molecular transducer of health benefits of exercise.	4	11	1.81	0.0005	9606.ENSP00000252486,9606.ENSP00000264832,9606.ENSP00000327251,9606.ENSP00000483552	APOE,ICAM1,NOS2,FURIN
PMID:32531971	(2020) Evaluation of Innate Immune Mediators Related to Respiratory Viruses in the Lung of Stable COPD Patients.	4	11	1.81	0.0005	9606.ENSP00000248244,9606.ENSP00000296795,9606.ENSP00000380697,9606.ENSP00000471896	TICAM1,TLR3,IRF7,IRF3
PMID:30620335	(2019) Immune genes are hotspots of shared positive selection across birds and mammals.	4	11	1.81	0.0005	9606.ENSP00000248244,9606.ENSP00000296795,9606.ENSP00000370034,9606.ENSP00000380697	TICAM1,TLR3,TLR7,IRF7
PMID:31024544	(2019) NF-KB Signaling in Macrophages: Dynamics, Crosstalk, and Signal Integration.	5	29	1.48	0.0005	9606.ENSP00000270139,9606.ENSP00000296795,9606.ENSP00000370034,9606.ENSP00000385675,9606.ENSP00000471896	IFNAR1,TLR3,TLR7,IL6,IRF3
PMID:29890457	(2018) Exploiting vita-PAMPs in vaccines.	5	29	1.48	0.0005	9606.ENSP00000248244,9606.ENSP00000270139,9606.ENSP00000370034,9606.ENSP00000385675,9606.ENSP00000471896	TICAM1,IFNAR1,TLR7,IL6,IRF3
PMID:30032048	(2018) Immunomodulatory effect of 1, 25 dihydroxy vitamin D3 on the expression of RNA sensing pattern recognition receptor genes and cytokine response in dengue virus infected U937-DC-SIGN cells and THP-1 macrophages.	4	11	1.81	0.0005	9606.ENSP00000228928,9606.ENSP00000296795,9606.ENSP00000342278,9606.ENSP00000388001	OAS3,TLR3,OAS2,OAS1
PMID:30201809	(2018) Cutting Edge: Intracellular IFN-Beta and Distinct Type I IFN Expression Patterns in Circulating Systemic Lupus Erythematosus B Cells.	5	29	1.48	0.0005	9606.ENSP00000270139,9606.ENSP00000296795,9606.ENSP00000343957,9606.ENSP00000370034,9606.ENSP00000380697	IFNAR1,TLR3,IFNAR2,TLR7,IRF7
PMID:30241345	(2018) The Interplay between Human Cytomegalovirus and Pathogen Recognition Receptor Signaling.	5	29	1.48	0.0005	9606.ENSP00000296795,9606.ENSP00000370034,9606.ENSP00000380697,9606.ENSP00000385675,9606.ENSP00000471896	TLR3,TLR7,IRF7,IL6,IRF3
PMID:30505658	(2018) High-throughput screening for small molecule inhibitors of the type-I interferon signaling pathway.	4	11	1.81	0.0005	9606.ENSP00000270139,9606.ENSP00000380697,9606.ENSP00000431885,9606.ENSP00000471896	IFNAR1,IRF7,TYK2,IRF3
PMID:27577074	(2017) IKB-Kinase-epsilon (IKKEpsilon) over-expression promotes the growth of prostate cancer through the CEBP-Beta dependent activation of IL-6 gene expression.	4	11	1.81	0.0005	9606.ENSP00000296795,9606.ENSP00000380697,9606.ENSP00000385675,9606.ENSP00000471896	TLR3,IRF7,IL6,IRF3
PMID:28165509	(2017) Structural basis of the specificity of USP18 toward ISG15.	5	29	1.48	0.0005	9606.ENSP00000270139,9606.ENSP00000343957,9606.ENSP00000431885,9606.ENSP00000471896,9606.ENSP00000483552	IFNAR1,IFNAR2,TYK2,IRF3,FURIN
PMID:28245863	(2017) Epstein-Barr virus lytic infection promotes activation of Toll-like receptor 8 innate immune response in systemic sclerosis monocytes.	5	29	1.48	0.0005	9606.ENSP00000228928,9606.ENSP00000296795,9606.ENSP00000370034,9606.ENSP00000380697,9606.ENSP00000385675	OAS3,TLR3,TLR7,IRF7,IL6
PMID:29065558	(2017) The Interactive Roles of Lipopolysaccharides and dsRNAViruses on Respiratory Epithelial Cells and Dendritic Cells in Allergic Respiratory Disorders: The Hygiene Hypothesis.	5	29	1.48	0.0005	9606.ENSP00000264832,9606.ENSP00000296795,9606.ENSP00000370034,9606.ENSP00000380697,9606.ENSP00000471896	ICAM1,TLR3,TLR7,IRF7,IRF3
PMID:27144520	(2016) Exogenous carbon monoxide inhibits neutrophil infiltration in LPS-induced sepsis by interfering with FPR1 via p38 MAPK but not GRK2.	5	29	1.48	0.0005	9606.ENSP00000296140,9606.ENSP00000350256,9606.ENSP00000395704,9606.ENSP00000441600,9606.ENSP00000471493	CCR1,CCR9,CXCR6,CCR3,FPR1
PMID:27212660	(2016) Zika Virus Targets Human STAT2 to Inhibit Type I Interferon Signaling.	4	11	1.81	0.0005	9606.ENSP00000270139,9606.ENSP00000343957,9606.ENSP00000388001,9606.ENSP00000431885	IFNAR1,IFNAR2,OAS1,TYK2
PMID:27449021	(2016) Avian Tembusu virus infection effectively triggers host innate immune response through MDA5 and TLR3-dependent signaling pathways.	5	29	1.48	0.0005	9606.ENSP00000270139,9606.ENSP00000296795,9606.ENSP00000370034,9606.ENSP00000388001,9606.ENSP00000471896	IFNAR1,TLR3,TLR7,OAS1,IRF3
PMID:27496733	(2016) ARC Syndrome-Linked Vps33B Protein Is Required for Inflammatory Endosomal Maturation and Signal Termination.	5	29	1.48	0.0005	9606.ENSP00000248244,9606.ENSP00000296795,9606.ENSP00000370034,9606.ENSP00000385675,9606.ENSP00000471896	TICAM1,TLR3,TLR7,IL6,IRF3
PMID:27699152	(2016) Immunologic factors may play a role in herpes simplex virus 1 reactivation in the brain and retina after influenza vaccination.	4	11	1.81	0.0005	9606.ENSP00000296795,9606.ENSP00000370034,9606.ENSP00000380697,9606.ENSP00000471896	TLR3,TLR7,IRF7,IRF3
PMID:26315890	(2015) Promotion of Inflammatory Arthritis by Interferon Regulatory Factor 5 in a Mouse Model.	5	29	1.48	0.0005	9606.ENSP00000256935,9606.ENSP00000270139,9606.ENSP00000296795,9606.ENSP00000370034,9606.ENSP00000385675	DOCK2,IFNAR1,TLR3,TLR7,IL6
PMID:29083388	(2015) Nucleic Acid Sensors Involved in the Recognition of HBV in the Liver-Specific in vivo Transfection Mouse Models-Pattern Recognition Receptors and Sensors for HBV.	5	29	1.48	0.0005	9606.ENSP00000248244,9606.ENSP00000270139,9606.ENSP00000296795,9606.ENSP00000370034,9606.ENSP00000471896	TICAM1,IFNAR1,TLR3,TLR7,IRF3
PMID:24362933	(2014) Host-cell sensors for Plasmodium activate innate immunity against liver-stage infection.	5	29	1.48	0.0005	9606.ENSP00000270139,9606.ENSP00000296795,9606.ENSP00000343957,9606.ENSP00000370034,9606.ENSP00000471896	IFNAR1,TLR3,IFNAR2,TLR7,IRF3
PMID:22936065	(2013) Chemokine receptors in gastric MALT lymphoma: loss of CXCR4 and upregulation of CXCR7 is associated with progression to diffuse large B-cell lymphoma.	4	11	1.81	0.0005	9606.ENSP00000296140,9606.ENSP00000310405,9606.ENSP00000350256,9606.ENSP00000395704	CCR1,XCR1,CCR9,CXCR6
PMID:22960755	(2013) Multi-level regulation of cellular recognition of viral dsRNA.	5	29	1.48	0.0005	9606.ENSP00000228928,9606.ENSP00000342278,9606.ENSP00000370034,9606.ENSP00000388001,9606.ENSP00000471896	OAS3,OAS2,TLR7,OAS1,IRF3
PMID:23396947	(2013) A novel IRAK1-IKKepsilon signaling axis limits the activation of TAK1-IKKbeta downstream of TLR3.	4	11	1.81	0.0005	9606.ENSP00000296795,9606.ENSP00000380697,9606.ENSP00000385675,9606.ENSP00000471896	TLR3,IRF7,IL6,IRF3
PMID:23704945	(2013) The influenza virus protein PB1-F2 interacts with IKKBeta and modulates NF-KB signalling.	5	29	1.48	0.0005	9606.ENSP00000248244,9606.ENSP00000296795,9606.ENSP00000370034,9606.ENSP00000385675,9606.ENSP00000471896	TICAM1,TLR3,TLR7,IL6,IRF3
PMID:23880853	(2013) Toll-like receptors in atherosclerosis.	5	29	1.48	0.0005	9606.ENSP00000252486,9606.ENSP00000296795,9606.ENSP00000370034,9606.ENSP00000385675,9606.ENSP00000471896	APOE,TLR3,TLR7,IL6,IRF3
PMID:24520479	(2013) The role of toll like receptors in pregnancy.	5	29	1.48	0.0005	9606.ENSP00000296795,9606.ENSP00000370034,9606.ENSP00000380697,9606.ENSP00000385675,9606.ENSP00000471896	TLR3,TLR7,IRF7,IL6,IRF3
PMID:22086298	(2012) Toll-like receptors in systemic lupus erythematosus: potential targets for therapeutic intervention.	5	29	1.48	0.0005	9606.ENSP00000248244,9606.ENSP00000296795,9606.ENSP00000370034,9606.ENSP00000380697,9606.ENSP00000471896	TICAM1,TLR3,TLR7,IRF7,IRF3
PMID:22344685	(2012) Viral and inflammatory triggers of neurodegenerative diseases.	4	11	1.81	0.0005	9606.ENSP00000252486,9606.ENSP00000296795,9606.ENSP00000370034,9606.ENSP00000385675	APOE,TLR3,TLR7,IL6
PMID:22933628	(2012) Monocytes from Irf5-- mice have an intrinsic defect in their response to pristane-induced lupus.	5	29	1.48	0.0005	9606.ENSP00000256935,9606.ENSP00000270139,9606.ENSP00000296140,9606.ENSP00000370034,9606.ENSP00000385675	DOCK2,IFNAR1,CCR1,TLR7,IL6
PMID:23071790	(2012) Pathways involved in the synergistic activation of macrophages by lipoteichoic acid and hemoglobin.	5	29	1.48	0.0005	9606.ENSP00000296795,9606.ENSP00000370034,9606.ENSP00000380697,9606.ENSP00000385675,9606.ENSP00000471896	TLR3,TLR7,IRF7,IL6,IRF3
PMID:21360504	(2011) Association of a functional IRF7 variant with systemic lupus erythematosus.	4	11	1.81	0.0005	9606.ENSP00000370034,9606.ENSP00000380697,9606.ENSP00000431885,9606.ENSP00000471896	TLR7,IRF7,TYK2,IRF3
PMID:21931625	(2011) Different toll-like receptor stimuli have a profound impact on cytokines required to break tolerance and induce autoimmunity.	5	29	1.48	0.0005	9606.ENSP00000296795,9606.ENSP00000370034,9606.ENSP00000380697,9606.ENSP00000385675,9606.ENSP00000471896	TLR3,TLR7,IRF7,IL6,IRF3
PMID:22174754	(2011) Involvement of activation of PKR in HBx-siRNA-mediated innate immune effects on HBV inhibition.	5	29	1.48	0.0005	9606.ENSP00000296795,9606.ENSP00000343957,9606.ENSP00000370034,9606.ENSP00000385675,9606.ENSP00000471896	TLR3,IFNAR2,TLR7,IL6,IRF3
PMID:20107183	(2010) Stimulator of IFN gene is critical for induction of IFN-beta during Chlamydia muridarum infection.	5	29	1.48	0.0005	9606.ENSP00000296795,9606.ENSP00000370034,9606.ENSP00000380697,9606.ENSP00000385675,9606.ENSP00000471896	TLR3,TLR7,IRF7,IL6,IRF3
PMID:19751406	(2009) Dual functions of Rift Valley fever virus NSs protein: inhibition of host mRNA transcription and post-transcriptional downregulation of protein kinase PKR.	4	11	1.81	0.0005	9606.ENSP00000200453,9606.ENSP00000296795,9606.ENSP00000370034,9606.ENSP00000471896	PPP1R15A,TLR3,TLR7,IRF3
PMID:18591413	(2008) Differential recognition of double-stranded RNA by RIG-I-like receptors in antiviral immunity.	4	11	1.81	0.0005	9606.ENSP00000296795,9606.ENSP00000370034,9606.ENSP00000380697,9606.ENSP00000471896	TLR3,TLR7,IRF7,IRF3
PMID:16712719	(2006) HIV-1 associated dementia: symptoms and causes.	5	29	1.48	0.0005	9606.ENSP00000296140,9606.ENSP00000327251,9606.ENSP00000385675,9606.ENSP00000395704,9606.ENSP00000441600	CCR1,NOS2,IL6,CXCR6,CCR3
PMID:30987709	(2019) The dual role of innate immunity during influenza.	6	56	1.28	0.00051	9606.ENSP00000270139,9606.ENSP00000296795,9606.ENSP00000370034,9606.ENSP00000380697,9606.ENSP00000385675,9606.ENSP00000471896	IFNAR1,TLR3,TLR7,IRF7,IL6,IRF3
PMID:31480568	(2019) Toll-Like Receptors and Relevant Emerging Therapeutics with Reference to Delivery Methods.	6	56	1.28	0.00051	9606.ENSP00000248244,9606.ENSP00000296795,9606.ENSP00000370034,9606.ENSP00000380697,9606.ENSP00000385675,9606.ENSP00000471896	TICAM1,TLR3,TLR7,IRF7,IL6,IRF3
PMID:30283459	(2018) Genome-Wide Inhibition of Pro-atherogenic Gene Expression by Multi-STAT Targeting Compounds as a Novel Treatment Strategy of CVDs.	6	56	1.28	0.00051	9606.ENSP00000256935,9606.ENSP00000264832,9606.ENSP00000327251,9606.ENSP00000342278,9606.ENSP00000385675,9606.ENSP00000388001	DOCK2,ICAM1,NOS2,OAS2,IL6,OAS1
PMID:30405642	(2018) Human Metapneumovirus: Mechanisms and Molecular Targets Used by the Virus to Avoid the Immune System.	6	56	1.28	0.00051	9606.ENSP00000270139,9606.ENSP00000296795,9606.ENSP00000370034,9606.ENSP00000380697,9606.ENSP00000385675,9606.ENSP00000471896	IFNAR1,TLR3,TLR7,IRF7,IL6,IRF3
PMID:29157267	(2017) Transcriptomic analysis reveals the key immune-related signalling pathways of Sebastiscus marmoratus in response to infection with the parasitic ciliate Cryptocaryon irritans.	6	56	1.28	0.00051	9606.ENSP00000296795,9606.ENSP00000310405,9606.ENSP00000380697,9606.ENSP00000385675,9606.ENSP00000441600,9606.ENSP00000471896	TLR3,XCR1,IRF7,IL6,CCR3,IRF3
PMID:27455396	(2016) Discriminating self from non-self in nucleic acid sensing.	6	56	1.28	0.00051	9606.ENSP00000270139,9606.ENSP00000296795,9606.ENSP00000370034,9606.ENSP00000380697,9606.ENSP00000388001,9606.ENSP00000471896	IFNAR1,TLR3,TLR7,IRF7,OAS1,IRF3
PMID:25521078	(2014) Cellular oxidative stress response controls the antiviral and apoptotic programs in dengue virus-infected dendritic cells.	6	56	1.28	0.00051	9606.ENSP00000296795,9606.ENSP00000342278,9606.ENSP00000370034,9606.ENSP00000380697,9606.ENSP00000385675,9606.ENSP00000471896	TLR3,OAS2,TLR7,IRF7,IL6,IRF3
PMID:20456414	(2010) Nucleic acid sensing receptors in systemic lupus erythematosus: development of novel DNA- andor RNA-like analogues for treating lupus.	6	56	1.28	0.00051	9606.ENSP00000270139,9606.ENSP00000296795,9606.ENSP00000370034,9606.ENSP00000380697,9606.ENSP00000385675,9606.ENSP00000471896	IFNAR1,TLR3,TLR7,IRF7,IL6,IRF3
PMID:20655963	(2010) Modulation of host cell responses and evasion strategies for porcine reproductive and respiratory syndrome virus.	6	56	1.28	0.00051	9606.ENSP00000270139,9606.ENSP00000296795,9606.ENSP00000343957,9606.ENSP00000370034,9606.ENSP00000431885,9606.ENSP00000471896	IFNAR1,TLR3,IFNAR2,TLR7,TYK2,IRF3
PMID:21994626	(2010) Inhibition of the type I interferon antiviral response during arenavirus infection.	6	56	1.28	0.00051	9606.ENSP00000270139,9606.ENSP00000296795,9606.ENSP00000370034,9606.ENSP00000380697,9606.ENSP00000431885,9606.ENSP00000471896	IFNAR1,TLR3,TLR7,IRF7,TYK2,IRF3
PMID:31122248	(2019) Exome-wide search and functional annotation of genes associated in patients with severe tick-borne encephalitis in a Russian population.	7	91	1.13	0.00052	9606.ENSP00000160262,9606.ENSP00000228928,9606.ENSP00000264832,9606.ENSP00000270139,9606.ENSP00000296795,9606.ENSP00000342278,9606.ENSP00000431885	ICAM3,OAS3,ICAM1,IFNAR1,TLR3,OAS2,TYK2
PMID:30042762	(2018) Advancements in Host-Based Interventions for Influenza Treatment.	7	91	1.13	0.00052	9606.ENSP00000270139,9606.ENSP00000296795,9606.ENSP00000370034,9606.ENSP00000381588,9606.ENSP00000385675,9606.ENSP00000471896,9606.ENSP00000483552	IFNAR1,TLR3,TLR7,TMPRSS2,IL6,IRF3,FURIN
PMID:22933833	(2012) Innate immune cells in liver inflammation.	8	134	1.02	0.00054	9606.ENSP00000264832,9606.ENSP00000296140,9606.ENSP00000350256,9606.ENSP00000370034,9606.ENSP00000378856,9606.ENSP00000385675,9606.ENSP00000441600,9606.ENSP00000471493	ICAM1,CCR1,CCR9,TLR7,LGALS9,IL6,CCR3,FPR1
PMID:30621022	(2019) Interferon Beta-Mediated Protective Functions of Microglia in Central Nervous System Autoimmunity.	6	57	1.27	0.00055	9606.ENSP00000248244,9606.ENSP00000270139,9606.ENSP00000296140,9606.ENSP00000296795,9606.ENSP00000380697,9606.ENSP00000385675	TICAM1,IFNAR1,CCR1,TLR3,IRF7,IL6
PMID:30854216	(2019) A novel germline mutation of the SFTPA1 gene in familial interstitial pneumonia.	5	30	1.47	0.00055	9606.ENSP00000262960,9606.ENSP00000296795,9606.ENSP00000332488,9606.ENSP00000340820,9606.ENSP00000436812	DPP9,TLR3,SPPL2C,MAPT,MUC5B
PMID:31015278	(2019) Mutating chikungunya virus non-structural protein produces potent live-attenuated vaccine candidate.	6	57	1.27	0.00055	9606.ENSP00000228928,9606.ENSP00000296795,9606.ENSP00000342278,9606.ENSP00000380697,9606.ENSP00000385675,9606.ENSP00000388001	OAS3,TLR3,OAS2,IRF7,IL6,OAS1
PMID:31293591	(2019) Type1 Interferons Potential Initiating Factors Linking Skin Wounds With Psoriasis Pathogenesis.	5	30	1.47	0.00055	9606.ENSP00000270139,9606.ENSP00000296795,9606.ENSP00000370034,9606.ENSP00000385675,9606.ENSP00000471896	IFNAR1,TLR3,TLR7,IL6,IRF3
PMID:31554802	(2019) Low expression of RNA sensors impacts Zika virus infection in the lower female reproductive tract.	5	30	1.47	0.00055	9606.ENSP00000270139,9606.ENSP00000296795,9606.ENSP00000370034,9606.ENSP00000380697,9606.ENSP00000478289	IFNAR1,TLR3,TLR7,IRF7,IGHV4-38-2
PMID:31708927	(2019) Leukocyte-Released Mediators in Response to Both Bacterial and Fungal Infections Trigger IFN Pathways, Independent of IL-1 and TNF-alpha, in Endothelial Cells.	5	30	1.47	0.00055	9606.ENSP00000264832,9606.ENSP00000270139,9606.ENSP00000296795,9606.ENSP00000343957,9606.ENSP00000385675	ICAM1,IFNAR1,TLR3,IFNAR2,IL6
PMID:29456540	(2018) Kallikrein-Kinin System Suppresses Type I Interferon Responses: A Novel Pathway of Interferon Regulation.	5	30	1.47	0.00055	9606.ENSP00000270139,9606.ENSP00000343957,9606.ENSP00000370034,9606.ENSP00000380697,9606.ENSP00000385675	IFNAR1,IFNAR2,TLR7,IRF7,IL6
PMID:28237795	(2017) Iterative Modeling Reveals Evidence of Sequential Transcriptional Control Mechanisms.	5	30	1.47	0.00055	9606.ENSP00000270139,9606.ENSP00000296795,9606.ENSP00000370034,9606.ENSP00000385675,9606.ENSP00000471896	IFNAR1,TLR3,TLR7,IL6,IRF3
PMID:28273394	(2017) Inhibition of type I interferon induction and signalling by mosquito-borne flaviviruses.	5	30	1.47	0.00055	9606.ENSP00000296795,9606.ENSP00000343957,9606.ENSP00000370034,9606.ENSP00000431885,9606.ENSP00000471896	TLR3,IFNAR2,TLR7,TYK2,IRF3
PMID:28576494	(2017) Antagonism of type I interferon by flaviviruses.	5	30	1.47	0.00055	9606.ENSP00000270139,9606.ENSP00000296795,9606.ENSP00000370034,9606.ENSP00000431885,9606.ENSP00000471896	IFNAR1,TLR3,TLR7,TYK2,IRF3
PMID:28807053	(2017) Regulation of inflammation in Japanese encephalitis.	5	30	1.47	0.00055	9606.ENSP00000296140,9606.ENSP00000296795,9606.ENSP00000370034,9606.ENSP00000380697,9606.ENSP00000471896	CCR1,TLR3,TLR7,IRF7,IRF3
PMID:27454079	(2016) TLR9 re-expression in cancer cells extends the S-phase and stabilizes p16(INK4a) protein expression.	5	30	1.47	0.00055	9606.ENSP00000296795,9606.ENSP00000343957,9606.ENSP00000370034,9606.ENSP00000380697,9606.ENSP00000471896	TLR3,IFNAR2,TLR7,IRF7,IRF3
PMID:27791205	(2016) Intracellular STING inactivation sensitizes breast cancer cells to genotoxic agents.	6	57	1.27	0.00055	9606.ENSP00000270139,9606.ENSP00000342278,9606.ENSP00000343957,9606.ENSP00000385675,9606.ENSP00000388001,9606.ENSP00000471896	IFNAR1,OAS2,IFNAR2,IL6,OAS1,IRF3
PMID:27822228	(2016) Preconditioning of Human Mesenchymal Stem Cells to Enhance Their Regulation of the Immune Response.	6	57	1.27	0.00055	9606.ENSP00000264832,9606.ENSP00000296795,9606.ENSP00000342114,9606.ENSP00000378856,9606.ENSP00000385675,9606.ENSP00000412927	ICAM1,TLR3,ICAM4,LGALS9,IL6,HLA-G
PMID:27916941	(2016) Autoimmune Regulator Expression in DC2.4 Cells Regulates the NF-KB Signaling and Cytokine Expression of the Toll-Like Receptor 3 Pathway.	5	30	1.47	0.00055	9606.ENSP00000248244,9606.ENSP00000296795,9606.ENSP00000370034,9606.ENSP00000380697,9606.ENSP00000471896	TICAM1,TLR3,TLR7,IRF7,IRF3
PMID:25714713	(2015) Transmittedfounder hepatitis C viruses induce cell-type- and genotype-specific differences in innate signaling within the liver.	5	30	1.47	0.00055	9606.ENSP00000296795,9606.ENSP00000370034,9606.ENSP00000380697,9606.ENSP00000385675,9606.ENSP00000471896	TLR3,TLR7,IRF7,IL6,IRF3
PMID:26664892	(2015) Four Pathways Involving Innate Immunity in the Pathogenesis of Preeclampsia.	5	30	1.47	0.00055	9606.ENSP00000252486,9606.ENSP00000296795,9606.ENSP00000370034,9606.ENSP00000385675,9606.ENSP00000412927	APOE,TLR3,TLR7,IL6,HLA-G
PMID:24837550	(2014) An update on feline infectious peritonitis: virology and immunopathogenesis.	5	30	1.47	0.00055	9606.ENSP00000264832,9606.ENSP00000296754,9606.ENSP00000385675,9606.ENSP00000400376,9606.ENSP00000483552	ICAM1,ERAP1,IL6,ERAP2,FURIN
PMID:25073790	(2014) Mechanisms of action of therapeutic amyloidogenic hexapeptides in amelioration of inflammatory brain disease.	5	30	1.47	0.00055	9606.ENSP00000252486,9606.ENSP00000270139,9606.ENSP00000385675,9606.ENSP00000388001,9606.ENSP00000471896	APOE,IFNAR1,IL6,OAS1,IRF3
PMID:25440058	(2014) Reducing macrophage proteoglycan sulfation increases atherosclerosis and obesity through enhanced type I interferon signaling.	5	30	1.47	0.00055	9606.ENSP00000252486,9606.ENSP00000270139,9606.ENSP00000343957,9606.ENSP00000380697,9606.ENSP00000385675	APOE,IFNAR1,IFNAR2,IRF7,IL6
PMID:23237964	(2013) The broad-spectrum antiviral functions of IFIT and IFITM proteins.	6	57	1.27	0.00055	9606.ENSP00000270139,9606.ENSP00000296795,9606.ENSP00000343957,9606.ENSP00000370034,9606.ENSP00000385675,9606.ENSP00000471896	IFNAR1,TLR3,IFNAR2,TLR7,IL6,IRF3
PMID:23476150	(2013) The battle between infection and host immune responses of dengue virus and its implication in dengue disease pathogenesis.	6	57	1.27	0.00055	9606.ENSP00000160262,9606.ENSP00000264832,9606.ENSP00000296795,9606.ENSP00000370034,9606.ENSP00000385675,9606.ENSP00000483552	ICAM3,ICAM1,TLR3,TLR7,IL6,FURIN
PMID:22337809	(2012) Selective TRIF-dependent signaling by a synthetic toll-like receptor 4 agonist.	5	30	1.47	0.00055	9606.ENSP00000270139,9606.ENSP00000296795,9606.ENSP00000370034,9606.ENSP00000380697,9606.ENSP00000471896	IFNAR1,TLR3,TLR7,IRF7,IRF3
PMID:22620286	(2012) SITC 26th annual meeting--summary.	6	57	1.27	0.00055	9606.ENSP00000270139,9606.ENSP00000296795,9606.ENSP00000310405,9606.ENSP00000370034,9606.ENSP00000441600,9606.ENSP00000471896	IFNAR1,TLR3,XCR1,TLR7,CCR3,IRF3
PMID:22737174	(2012) The effects of TLR activation on T-cell development and differentiation.	8	135	1.02	0.00055	9606.ENSP00000248244,9606.ENSP00000296795,9606.ENSP00000350256,9606.ENSP00000370034,9606.ENSP00000378856,9606.ENSP00000380697,9606.ENSP00000385675,9606.ENSP00000471896	TICAM1,TLR3,CCR9,TLR7,LGALS9,IRF7,IL6,IRF3
PMID:22851707	(2012) Endothelial cells and fibroblasts amplify the arthritogenic type I IFN response in murine Lyme disease and are major sources of chemokines in Borrelia burgdorferi-infected joint tissue.	5	30	1.47	0.00055	9606.ENSP00000264832,9606.ENSP00000270139,9606.ENSP00000346298,9606.ENSP00000370034,9606.ENSP00000471896	ICAM1,IFNAR1,SLC6A20,TLR7,IRF3
PMID:22440908	(2011) Toll-like receptors: key players in antiviral immunity.	5	30	1.47	0.00055	9606.ENSP00000296795,9606.ENSP00000370034,9606.ENSP00000380697,9606.ENSP00000385675,9606.ENSP00000471896	TLR3,TLR7,IRF7,IL6,IRF3
PMID:20482555	(2010) Induction of type I interferons by bacteria.	5	30	1.47	0.00055	9606.ENSP00000270139,9606.ENSP00000296795,9606.ENSP00000370034,9606.ENSP00000380697,9606.ENSP00000471896	IFNAR1,TLR3,TLR7,IRF7,IRF3
PMID:20890285	(2010) IFI16 is an innate immune sensor for intracellular DNA.	5	30	1.47	0.00055	9606.ENSP00000296795,9606.ENSP00000370034,9606.ENSP00000380697,9606.ENSP00000385675,9606.ENSP00000471896	TLR3,TLR7,IRF7,IL6,IRF3
PMID:21178482	(2010) Antagonistic crosstalk between type I and II interferons and increased host susceptibility to bacterial infections.	5	30	1.47	0.00055	9606.ENSP00000270139,9606.ENSP00000296795,9606.ENSP00000370034,9606.ENSP00000385675,9606.ENSP00000431885	IFNAR1,TLR3,TLR7,IL6,TYK2
PMID:27713280	(2010) Lambda Interferons: New Cytokines with Old Functions.	5	30	1.47	0.00055	9606.ENSP00000270139,9606.ENSP00000343957,9606.ENSP00000380697,9606.ENSP00000431885,9606.ENSP00000471896	IFNAR1,IFNAR2,IRF7,TYK2,IRF3
PMID:19505311	(2009) Toll-like receptors, chemokine receptors and death receptor ligands responses in SARS coronavirus infected human monocyte derived dendritic cells.	5	30	1.47	0.00055	9606.ENSP00000296140,9606.ENSP00000296795,9606.ENSP00000370034,9606.ENSP00000385675,9606.ENSP00000441600	CCR1,TLR3,TLR7,IL6,CCR3
PMID:21994583	(2009) HCV innate immune responses.	6	57	1.27	0.00055	9606.ENSP00000270139,9606.ENSP00000296795,9606.ENSP00000370034,9606.ENSP00000380697,9606.ENSP00000431885,9606.ENSP00000471896	IFNAR1,TLR3,TLR7,IRF7,TYK2,IRF3
PMID:18815618	(2008) Viral infection: a potent barrier to transplantation tolerance.	5	30	1.47	0.00055	9606.ENSP00000296795,9606.ENSP00000370034,9606.ENSP00000380697,9606.ENSP00000385675,9606.ENSP00000471896	TLR3,TLR7,IRF7,IL6,IRF3
PMID:25811458	(2015) Dual RNA sequencing reveals the expression of unique transcriptomic signatures in lipopolysaccharide-induced BV-2 microglial cells.	6	58	1.26	0.00059	9606.ENSP00000228928,9606.ENSP00000327251,9606.ENSP00000342278,9606.ENSP00000362151,9606.ENSP00000380697,9606.ENSP00000385675	OAS3,NOS2,OAS2,FOXP4,IRF7,IL6
PMID:26305060	(2015) Immunogenetics of juvenile idiopathic arthritis: A comprehensive review.	6	58	1.26	0.00059	9606.ENSP00000296754,9606.ENSP00000296795,9606.ENSP00000370034,9606.ENSP00000382800,9606.ENSP00000385675,9606.ENSP00000400376	ERAP1,TLR3,TLR7,RUNX3,IL6,ERAP2
PMID:25022196	(2014) Tyrosine phosphorylation in Toll-like receptor signaling.	6	58	1.26	0.00059	9606.ENSP00000248244,9606.ENSP00000296795,9606.ENSP00000370034,9606.ENSP00000380697,9606.ENSP00000385675,9606.ENSP00000471896	TICAM1,TLR3,TLR7,IRF7,IL6,IRF3
PMID:25513775	(2014) Modulation of host adaptive immunity by hRSV proteins.	6	58	1.26	0.00059	9606.ENSP00000296795,9606.ENSP00000370034,9606.ENSP00000380697,9606.ENSP00000385675,9606.ENSP00000471896,9606.ENSP00000483552	TLR3,TLR7,IRF7,IL6,IRF3,FURIN
PMID:24169630	(2013) Role of innate immunity against human papillomavirus (HPV) infections and effect of adjuvants in promoting specific immune response.	6	58	1.26	0.00059	9606.ENSP00000160262,9606.ENSP00000264832,9606.ENSP00000296795,9606.ENSP00000370034,9606.ENSP00000385675,9606.ENSP00000431885	ICAM3,ICAM1,TLR3,TLR7,IL6,TYK2
PMID:18989317	(2008) Viral evasion and subversion of pattern-recognition receptor signalling.	6	58	1.26	0.00059	9606.ENSP00000270139,9606.ENSP00000296795,9606.ENSP00000370034,9606.ENSP00000380697,9606.ENSP00000385675,9606.ENSP00000471896	IFNAR1,TLR3,TLR7,IRF7,IL6,IRF3
PMID:31289204	(2019) Correction of bleeding in experimental severe hemophilia A by systemic delivery of factor VIII-encoding mRNA.	4	12	1.77	0.0006	9606.ENSP00000296795,9606.ENSP00000370034,9606.ENSP00000385675,9606.ENSP00000483552	TLR3,TLR7,IL6,FURIN
PMID:29668683	(2018) Establishment of a mouse model for the complete mosquito-mediated transmission cycle of Zika virus.	4	12	1.77	0.0006	9606.ENSP00000270139,9606.ENSP00000380697,9606.ENSP00000385675,9606.ENSP00000471896	IFNAR1,IRF7,IL6,IRF3
PMID:28586827	(2017) Genome-wide Pleiotropy Between Parkinson Disease and Autoimmune Diseases.	4	12	1.77	0.0006	9606.ENSP00000225512,9606.ENSP00000262419,9606.ENSP00000340820,9606.ENSP00000381333	WNT3,KANSL1,MAPT,CRHR1
PMID:26771524	(2016) Expression and Polymorphism of Toll-Like Receptor 4 and Effect on NF-KB Mediated Inflammation in Colon Cancer Patients.	4	12	1.77	0.0006	9606.ENSP00000248244,9606.ENSP00000296795,9606.ENSP00000385675,9606.ENSP00000471896	TICAM1,TLR3,IL6,IRF3
PMID:27303926	(2016) Molecular and genetic inflammation networks in major human diseases.	8	137	1.01	0.0006	9606.ENSP00000252486,9606.ENSP00000340820,9606.ENSP00000342278,9606.ENSP00000370034,9606.ENSP00000380697,9606.ENSP00000385675,9606.ENSP00000388001,9606.ENSP00000471896	APOE,MAPT,OAS2,TLR7,IRF7,IL6,OAS1,IRF3
PMID:26028619	(2015) Taking the 'I' out of IPF.	4	12	1.77	0.0006	9606.ENSP00000262960,9606.ENSP00000296795,9606.ENSP00000332488,9606.ENSP00000436812	DPP9,TLR3,SPPL2C,MUC5B
PMID:26663987	(2015) Altered Innate Immune Responses in Neutrophils from Patients with Well- and Suboptimally Controlled Asthma.	4	12	1.77	0.0006	9606.ENSP00000264832,9606.ENSP00000296795,9606.ENSP00000370034,9606.ENSP00000471493	ICAM1,TLR3,TLR7,FPR1
PMID:23580528	(2013) Blockade of chronic type I interferon signaling to control persistent LCMV infection.	4	12	1.77	0.0006	9606.ENSP00000270139,9606.ENSP00000343957,9606.ENSP00000380697,9606.ENSP00000471896	IFNAR1,IFNAR2,IRF7,IRF3
PMID:23710447	(2013) Expression pattern of genes of RLR-mediated antiviral pathway in different-breed chicken response to Marek's disease virus infection.	4	12	1.77	0.0006	9606.ENSP00000296795,9606.ENSP00000370034,9606.ENSP00000385675,9606.ENSP00000471896	TLR3,TLR7,IL6,IRF3
PMID:22423968	(2012) DAIZBP1DLM-1 complexes with RIP3 to mediate virus-induced programmed necrosis that is targeted by murine cytomegalovirus vIRA.	4	12	1.77	0.0006	9606.ENSP00000248244,9606.ENSP00000270139,9606.ENSP00000296795,9606.ENSP00000471896	TICAM1,IFNAR1,TLR3,IRF3
PMID:21199806	(2011) Higher miRNA tolerance in immortal Li-Fraumeni fibroblasts with abrogated interferon signaling pathway.	4	12	1.77	0.0006	9606.ENSP00000296795,9606.ENSP00000380697,9606.ENSP00000388001,9606.ENSP00000471896	TLR3,IRF7,OAS1,IRF3
PMID:21835795	(2011) Myxoma virus induces type I interferon production in murine plasmacytoid dendritic cells via a TLR9MyD88-, IRF5IRF7-, and IFNAR-dependent pathway.	4	12	1.77	0.0006	9606.ENSP00000270139,9606.ENSP00000296795,9606.ENSP00000380697,9606.ENSP00000471896	IFNAR1,TLR3,IRF7,IRF3
PMID:21943110	(2011) Toll-like receptor activation by helminths or helminth products to alleviate inflammatory bowel disease.	4	12	1.77	0.0006	9606.ENSP00000248244,9606.ENSP00000296795,9606.ENSP00000380697,9606.ENSP00000471896	TICAM1,TLR3,IRF7,IRF3
PMID:21085181	(2010) 2'-O methylation of the viral mRNA cap evades host restriction by IFIT family members.	4	12	1.77	0.0006	9606.ENSP00000270139,9606.ENSP00000296795,9606.ENSP00000380697,9606.ENSP00000471896	IFNAR1,TLR3,IRF7,IRF3
PMID:18021446	(2007) Differential expression of viral PAMP receptors mRNA in peripheral blood of patients with chronic hepatitis C infection.	4	12	1.77	0.0006	9606.ENSP00000296795,9606.ENSP00000370034,9606.ENSP00000380697,9606.ENSP00000471896	TLR3,TLR7,IRF7,IRF3
PMID:16911361	(2006) Synthetic double-stranded RNA induces multiple genes related to inflammation through Toll-like receptor 3 depending on NF-kappaB andor IRF-3 in airway epithelial cells.	4	12	1.77	0.0006	9606.ENSP00000264832,9606.ENSP00000296795,9606.ENSP00000385675,9606.ENSP00000471896	ICAM1,TLR3,IL6,IRF3
PMID:16014923	(2005) Gene expression and antiviral activity of alphabeta interferons and interleukin-29 in virus-infected human myeloid dendritic cells.	4	12	1.77	0.0006	9606.ENSP00000296795,9606.ENSP00000370034,9606.ENSP00000380697,9606.ENSP00000471896	TLR3,TLR7,IRF7,IRF3
PMID:15329828	(2004) A digenic cause of cleft lip in A-strain mice and definition of candidate genes for the two loci.	4	12	1.77	0.0006	9606.ENSP00000225512,9606.ENSP00000340820,9606.ENSP00000381293,9606.ENSP00000381333	WNT3,MAPT,NSF,CRHR1
PMID:29427062	(2018) Identification of new type I interferon-stimulated genes and investigation of their involvement in IFN-Beta activation.	5	31	1.45	0.00061	9606.ENSP00000270139,9606.ENSP00000343957,9606.ENSP00000380697,9606.ENSP00000382800,9606.ENSP00000471896	IFNAR1,IFNAR2,IRF7,RUNX3,IRF3
PMID:30158925	(2018) Characterization of the Myeloid Cell Populations' Resident in the Porcine Palatine Tonsil.	5	31	1.45	0.00061	9606.ENSP00000296795,9606.ENSP00000310405,9606.ENSP00000370034,9606.ENSP00000380697,9606.ENSP00000385675	TLR3,XCR1,TLR7,IRF7,IL6
PMID:30558110	(2018) Suppression of Type I Interferon Signaling by Flavivirus NS5.	5	31	1.45	0.00061	9606.ENSP00000270139,9606.ENSP00000296795,9606.ENSP00000343957,9606.ENSP00000431885,9606.ENSP00000471896	IFNAR1,TLR3,IFNAR2,TYK2,IRF3
PMID:30723476	(2018) Amplified Host Defense by Toll-Like Receptor-Mediated Downregulation of the Glucocorticoid-Induced Leucine Zipper (GILZ) in Macrophages.	5	31	1.45	0.00061	9606.ENSP00000248244,9606.ENSP00000296795,9606.ENSP00000327251,9606.ENSP00000373713,9606.ENSP00000385675	TICAM1,TLR3,NOS2,SACM1L,IL6
PMID:29033947	(2017) Interferon-Lambdas: Front-Line Guardians of Immunity and Homeostasis in the Respiratory Tract.	5	31	1.45	0.00061	9606.ENSP00000270139,9606.ENSP00000296795,9606.ENSP00000343957,9606.ENSP00000370034,9606.ENSP00000385675	IFNAR1,TLR3,IFNAR2,TLR7,IL6
PMID:29057806	(2017) Emodin Inhibition of Influenza A Virus Replication and Influenza Viral Pneumonia via the Nrf2, TLR4, p38JNK and NF-kappaB Pathways.	5	31	1.45	0.00061	9606.ENSP00000264832,9606.ENSP00000296795,9606.ENSP00000370034,9606.ENSP00000385675,9606.ENSP00000471896	ICAM1,TLR3,TLR7,IL6,IRF3
PMID:27110808	(2016) De Novo Transcriptome Analysis Shows That SAV-3 Infection Upregulates Pattern Recognition Receptors of the Endosomal Toll-Like and RIG-I-Like Receptor Signaling Pathways in MacrophageDendritic Like TO-Cells.	5	31	1.45	0.00061	9606.ENSP00000270139,9606.ENSP00000296795,9606.ENSP00000370034,9606.ENSP00000380697,9606.ENSP00000471896	IFNAR1,TLR3,TLR7,IRF7,IRF3
PMID:27211859	(2016) Simultaneous Pathway Activity Inference and Gene Expression Analysis Using RNA Sequencing.	5	31	1.45	0.00061	9606.ENSP00000270139,9606.ENSP00000296795,9606.ENSP00000370034,9606.ENSP00000385675,9606.ENSP00000471896	IFNAR1,TLR3,TLR7,IL6,IRF3
PMID:25535101	(2015) Therapeutic vaccination and immunomodulation in the treatment of chronic hepatitis B: preclinical studies in the woodchuck.	5	31	1.45	0.00061	9606.ENSP00000270139,9606.ENSP00000296795,9606.ENSP00000343957,9606.ENSP00000370034,9606.ENSP00000385675	IFNAR1,TLR3,IFNAR2,TLR7,IL6
PMID:26120511	(2015) Of Mice and Men: Protective and Pathogenic Immune Responses to West Nile virus Infection.	5	31	1.45	0.00061	9606.ENSP00000296795,9606.ENSP00000370034,9606.ENSP00000380697,9606.ENSP00000388001,9606.ENSP00000471896	TLR3,TLR7,IRF7,OAS1,IRF3
PMID:24698108	(2014) The Lymphotoxin Network: orchestrating a type I interferon response to optimize adaptive immunity.	5	31	1.45	0.00061	9606.ENSP00000270139,9606.ENSP00000343957,9606.ENSP00000380697,9606.ENSP00000388001,9606.ENSP00000471896	IFNAR1,IFNAR2,IRF7,OAS1,IRF3
PMID:24915458	(2014) Peste des petits ruminants virus infection of small ruminants: a comprehensive review.	5	31	1.45	0.00061	9606.ENSP00000270139,9606.ENSP00000296795,9606.ENSP00000385675,9606.ENSP00000431885,9606.ENSP00000483552	IFNAR1,TLR3,IL6,TYK2,FURIN
PMID:25083332	(2014) Trial Watch: Toll-like receptor agonists in oncological indications.	5	31	1.45	0.00061	9606.ENSP00000248244,9606.ENSP00000264832,9606.ENSP00000296795,9606.ENSP00000370034,9606.ENSP00000380697	TICAM1,ICAM1,TLR3,TLR7,IRF7
PMID:25580251	(2014) MyD88: a central player in innate immune signaling.	5	31	1.45	0.00061	9606.ENSP00000296795,9606.ENSP00000370034,9606.ENSP00000380697,9606.ENSP00000385675,9606.ENSP00000471896	TLR3,TLR7,IRF7,IL6,IRF3
PMID:23303668	(2013) Chlamydia pneumoniae impairs the innate immune response in infected epithelial cells by targeting TRAF3.	5	31	1.45	0.00061	9606.ENSP00000270139,9606.ENSP00000296795,9606.ENSP00000370034,9606.ENSP00000380697,9606.ENSP00000471896	IFNAR1,TLR3,TLR7,IRF7,IRF3
PMID:23535648	(2013) Identification and molecular characterization of a new ovarian cancer susceptibility locus at 17q21.31.	5	31	1.45	0.00061	9606.ENSP00000262419,9606.ENSP00000340820,9606.ENSP00000381333,9606.ENSP00000389913,9606.ENSP00000403323	KANSL1,MAPT,CRHR1,PLEKHM1,ARHGAP27
PMID:24284878	(2013) Differential virulence and pathogenesis of West Nile viruses.	5	31	1.45	0.00061	9606.ENSP00000264832,9606.ENSP00000270139,9606.ENSP00000296795,9606.ENSP00000385675,9606.ENSP00000431885	ICAM1,IFNAR1,TLR3,IL6,TYK2
PMID:24324826	(2013) Transcriptional heterogeneity of IgM+ cells in rainbow trout (Oncorhynchus mykiss) tissues.	5	31	1.45	0.00061	9606.ENSP00000296795,9606.ENSP00000350256,9606.ENSP00000370034,9606.ENSP00000441600,9606.ENSP00000478289	TLR3,CCR9,TLR7,CCR3,IGHV4-38-2
PMID:24416652	(2013) STAT2 phosphorylation and signaling.	5	31	1.45	0.00061	9606.ENSP00000270139,9606.ENSP00000343957,9606.ENSP00000380697,9606.ENSP00000385675,9606.ENSP00000431885	IFNAR1,IFNAR2,IRF7,IL6,TYK2
PMID:22249201	(2012) Expression profiles of human interferon-alpha and interferon-lambda subtypes are ligand- and cell-dependent.	5	31	1.45	0.00061	9606.ENSP00000270139,9606.ENSP00000296795,9606.ENSP00000343957,9606.ENSP00000370034,9606.ENSP00000380697	IFNAR1,TLR3,IFNAR2,TLR7,IRF7
PMID:22355771	(2012) An orally available, small-molecule interferon inhibits viral replication.	5	31	1.45	0.00061	9606.ENSP00000270139,9606.ENSP00000296795,9606.ENSP00000343957,9606.ENSP00000388001,9606.ENSP00000431885	IFNAR1,TLR3,IFNAR2,OAS1,TYK2
PMID:22570612	(2012) Age-dependent TLR3 expression of the intestinal epithelium contributes to rotavirus susceptibility.	5	31	1.45	0.00061	9606.ENSP00000248244,9606.ENSP00000296795,9606.ENSP00000327251,9606.ENSP00000370034,9606.ENSP00000471896	TICAM1,TLR3,NOS2,TLR7,IRF3
PMID:22934250	(2012) Cross-priming for antitumor CTL induced by soluble Ag + polyI:C depends on the TICAM-1 pathway in mouse CD11c(+)CD8Alfa(+) dendritic cells.	5	31	1.45	0.00061	9606.ENSP00000248244,9606.ENSP00000270139,9606.ENSP00000296795,9606.ENSP00000370034,9606.ENSP00000471896	TICAM1,IFNAR1,TLR3,TLR7,IRF3
PMID:23046138	(2012) Structural and dynamic determinants of type I interferon receptor assembly and their functional interpretation.	5	31	1.45	0.00061	9606.ENSP00000270139,9606.ENSP00000342278,9606.ENSP00000343957,9606.ENSP00000385675,9606.ENSP00000431885	IFNAR1,OAS2,IFNAR2,IL6,TYK2
PMID:23251221	(2012) Interferon regulatory factor 5 in the pathogenesis of systemic lupus erythematosus.	5	31	1.45	0.00061	9606.ENSP00000296795,9606.ENSP00000370034,9606.ENSP00000380697,9606.ENSP00000385675,9606.ENSP00000471896	TLR3,TLR7,IRF7,IL6,IRF3
PMID:22084408	(2011) Type I interferon negatively controls plasmacytoid dendritic cell numbers in vivo.	5	31	1.45	0.00061	9606.ENSP00000270139,9606.ENSP00000296795,9606.ENSP00000370034,9606.ENSP00000380697,9606.ENSP00000385675	IFNAR1,TLR3,TLR7,IRF7,IL6
PMID:22162633	(2011) Activation of type I interferon pathway in systemic lupus erythematosus: association with distinct clinical phenotypes.	5	31	1.45	0.00061	9606.ENSP00000270139,9606.ENSP00000296795,9606.ENSP00000370034,9606.ENSP00000380697,9606.ENSP00000385675	IFNAR1,TLR3,TLR7,IRF7,IL6
PMID:20398931	(2010) Cellular chemotaxis induced by wear particles from joint replacements.	5	31	1.45	0.00061	9606.ENSP00000264832,9606.ENSP00000296140,9606.ENSP00000350256,9606.ENSP00000385675,9606.ENSP00000441600	ICAM1,CCR1,CCR9,IL6,CCR3
PMID:20806060	(2010) Influence of perineurial cells and Toll-like receptors 2 and 9 on Herpes simplex type 1 entry to the central nervous system in rat encephalitis.	5	31	1.45	0.00061	9606.ENSP00000296795,9606.ENSP00000370034,9606.ENSP00000380697,9606.ENSP00000385675,9606.ENSP00000471896	TLR3,TLR7,IRF7,IL6,IRF3
PMID:21029960	(2010) Vaccine adjuvants: putting innate immunity to work.	5	31	1.45	0.00061	9606.ENSP00000296795,9606.ENSP00000370034,9606.ENSP00000380697,9606.ENSP00000385675,9606.ENSP00000471896	TLR3,TLR7,IRF7,IL6,IRF3
PMID:19699150	(2009) Induction of autoimmunity by pristane and other naturally occurring hydrocarbons.	5	31	1.45	0.00061	9606.ENSP00000270139,9606.ENSP00000296795,9606.ENSP00000370034,9606.ENSP00000380697,9606.ENSP00000385675	IFNAR1,TLR3,TLR7,IRF7,IL6
PMID:18986530	(2008) Cyclic changes in gene expression induced by Peg-interferon alfa-2b plus ribavirin in peripheral blood monocytes (PBMC) of hepatitis C patients during the first 10 weeks of treatment.	5	31	1.45	0.00061	9606.ENSP00000270139,9606.ENSP00000342278,9606.ENSP00000343957,9606.ENSP00000370034,9606.ENSP00000388001	IFNAR1,OAS2,IFNAR2,TLR7,OAS1
PMID:31293597	(2019) Granzyme A Stimulates pDCs to Promote Adaptive Immunity via Induction of Type I IFN.	6	59	1.25	0.00062	9606.ENSP00000296795,9606.ENSP00000310405,9606.ENSP00000370034,9606.ENSP00000380697,9606.ENSP00000385675,9606.ENSP00000388001	TLR3,XCR1,TLR7,IRF7,IL6,OAS1
PMID:26732809	(2016) Innate Immunity: Orchestrating Inflammation and Resolution of Otitis Media.	6	59	1.25	0.00062	9606.ENSP00000296795,9606.ENSP00000370034,9606.ENSP00000380697,9606.ENSP00000385675,9606.ENSP00000436812,9606.ENSP00000471896	TLR3,TLR7,IRF7,IL6,MUC5B,IRF3
PMID:23638192	(2013) Transcriptional profiling of the circulating immune response to lassa virus in an aerosol model of exposure.	7	95	1.11	0.00062	9606.ENSP00000296795,9606.ENSP00000370034,9606.ENSP00000380697,9606.ENSP00000385675,9606.ENSP00000388001,9606.ENSP00000471493,9606.ENSP00000471896	TLR3,TLR7,IRF7,IL6,OAS1,FPR1,IRF3
PMID:22483866	(2012) The conserved Cockayne syndrome B-piggyBac fusion protein (CSB-PGBD3) affects DNA repair and induces both interferon-like and innate antiviral responses in CSB-null cells.	6	59	1.25	0.00062	9606.ENSP00000228928,9606.ENSP00000342278,9606.ENSP00000343957,9606.ENSP00000370034,9606.ENSP00000388001,9606.ENSP00000431885	OAS3,OAS2,IFNAR2,TLR7,OAS1,TYK2
PMID:30977203	(2019) Concepts of GPCR-controlled navigation in the immune system.	6	60	1.25	0.00067	9606.ENSP00000264832,9606.ENSP00000296140,9606.ENSP00000310405,9606.ENSP00000350256,9606.ENSP00000395704,9606.ENSP00000471493	ICAM1,CCR1,XCR1,CCR9,CXCR6,FPR1
PMID:29732405	(2018) Broad and diverse mechanisms used by deubiquitinase family members in regulating the type I interferon signaling pathway during antiviral responses.	6	60	1.25	0.00067	9606.ENSP00000248244,9606.ENSP00000296795,9606.ENSP00000370034,9606.ENSP00000380697,9606.ENSP00000385675,9606.ENSP00000471896	TICAM1,TLR3,TLR7,IRF7,IL6,IRF3
PMID:28798748	(2017) Role of Type I and II Interferons in Colorectal Cancer and Melanoma.	6	60	1.25	0.00067	9606.ENSP00000270139,9606.ENSP00000296795,9606.ENSP00000370034,9606.ENSP00000385675,9606.ENSP00000431885,9606.ENSP00000471896	IFNAR1,TLR3,TLR7,IL6,TYK2,IRF3
PMID:27630164	(2016) Transcriptional Repression of IFN Regulatory Factor 7 by MYC Is Critical for Type I IFN Production in Human Plasmacytoid Dendritic Cells.	6	60	1.25	0.00067	9606.ENSP00000342278,9606.ENSP00000370034,9606.ENSP00000380697,9606.ENSP00000385675,9606.ENSP00000388001,9606.ENSP00000471896	OAS2,TLR7,IRF7,IL6,OAS1,IRF3
PMID:24157572	(2013) Age-dependent dysregulation of innate immunity.	6	60	1.25	0.00067	9606.ENSP00000264832,9606.ENSP00000270139,9606.ENSP00000296795,9606.ENSP00000370034,9606.ENSP00000380697,9606.ENSP00000385675	ICAM1,IFNAR1,TLR3,TLR7,IRF7,IL6
PMID:19697136	(2010) Gene expression profiles of HIV-1-infected glia and brain: toward better understanding of the role of astrocytes in HIV-1-associated neurocognitive disorders.	6	60	1.25	0.00067	9606.ENSP00000264832,9606.ENSP00000296795,9606.ENSP00000380697,9606.ENSP00000385675,9606.ENSP00000388001,9606.ENSP00000471493	ICAM1,TLR3,IRF7,IL6,OAS1,FPR1
PMID:20699190	(2010) Viral hijacking of the host ubiquitin system to evade interferon responses.	6	60	1.25	0.00067	9606.ENSP00000270139,9606.ENSP00000296795,9606.ENSP00000370034,9606.ENSP00000380697,9606.ENSP00000431885,9606.ENSP00000471896	IFNAR1,TLR3,TLR7,IRF7,TYK2,IRF3
PMID:32194572	(2020) IDO and Kynurenine Metabolites in Peripheral and CNS Disorders.	5	32	1.44	0.00068	9606.ENSP00000252486,9606.ENSP00000385675,9606.ENSP00000395704,9606.ENSP00000412927,9606.ENSP00000441600	APOE,IL6,CXCR6,HLA-G,CCR3
PMID:32206744	(2020) Checkpoint inhibitor blockade and epigenetic reprogrammability in CD8+ T-cell activation and exhaustion.	7	97	1.1	0.00068	9606.ENSP00000270139,9606.ENSP00000296795,9606.ENSP00000343957,9606.ENSP00000370034,9606.ENSP00000380697,9606.ENSP00000385675,9606.ENSP00000388001	IFNAR1,TLR3,IFNAR2,TLR7,IRF7,IL6,OAS1
PMID:31266943	(2019) A molecular switch from STAT2-IRF9 to ISGF3 underlies interferon-induced gene transcription.	5	32	1.44	0.00068	9606.ENSP00000270139,9606.ENSP00000380697,9606.ENSP00000385675,9606.ENSP00000431885,9606.ENSP00000471896	IFNAR1,IRF7,IL6,TYK2,IRF3
PMID:31332169	(2019) Microbiota-derived acetate protects against respiratory syncytial virus infection through a GPR43-type 1 interferon response.	5	32	1.44	0.00068	9606.ENSP00000270139,9606.ENSP00000343957,9606.ENSP00000385675,9606.ENSP00000388001,9606.ENSP00000471896	IFNAR1,IFNAR2,IL6,OAS1,IRF3
PMID:31334440	(2019) Deficient IL-6Stat3 Signaling, High TLR7, and Type I Interferons in Early Human Alcoholic Liver Disease: A Triad for Liver Damage and Fibrosis.	5	32	1.44	0.00068	9606.ENSP00000296795,9606.ENSP00000370034,9606.ENSP00000385675,9606.ENSP00000388001,9606.ENSP00000471896	TLR3,TLR7,IL6,OAS1,IRF3
PMID:31451663	(2019) The uric acid crystal receptor Clec12A potentiates type I interferon responses.	5	32	1.44	0.00068	9606.ENSP00000270139,9606.ENSP00000296795,9606.ENSP00000370034,9606.ENSP00000380697,9606.ENSP00000471896	IFNAR1,TLR3,TLR7,IRF7,IRF3
PMID:31619669	(2019) IL-36 promotes anti-viral immunity by boosting sensitivity to IFN-AlfaBeta in IRF1 dependent and independent manners.	5	32	1.44	0.00068	9606.ENSP00000270139,9606.ENSP00000342278,9606.ENSP00000343957,9606.ENSP00000388001,9606.ENSP00000471896	IFNAR1,OAS2,IFNAR2,OAS1,IRF3
PMID:31892731	(2019) Innate immune responses through Toll-like receptor 3 require human-antigen-R-mediated Atp6v0d2 mRNA stabilization.	5	32	1.44	0.00068	9606.ENSP00000248244,9606.ENSP00000296795,9606.ENSP00000370034,9606.ENSP00000380697,9606.ENSP00000471896	TICAM1,TLR3,TLR7,IRF7,IRF3
PMID:29403489	(2018) Mycobacterial Phenolic Glycolipids Selectively Disable TRIF-Dependent TLR4 Signaling in Macrophages.	5	32	1.44	0.00068	9606.ENSP00000248244,9606.ENSP00000296795,9606.ENSP00000370034,9606.ENSP00000385675,9606.ENSP00000471896	TICAM1,TLR3,TLR7,IL6,IRF3
PMID:29610140	(2018) Mycobacterium tuberculosis Transfer RNA Induces IL-12p70 via Synergistic Activation of Pattern Recognition Receptors within a Cell Network.	5	32	1.44	0.00068	9606.ENSP00000270139,9606.ENSP00000296795,9606.ENSP00000370034,9606.ENSP00000385675,9606.ENSP00000471896	IFNAR1,TLR3,TLR7,IL6,IRF3
PMID:29891701	(2018) SUMO2 and SUMO3 redundantly prevent a noncanonical type I interferon response.	5	32	1.44	0.00068	9606.ENSP00000270139,9606.ENSP00000296795,9606.ENSP00000370034,9606.ENSP00000380697,9606.ENSP00000471896	IFNAR1,TLR3,TLR7,IRF7,IRF3
PMID:30297662	(2018) Human Dendritic Cells: Ontogeny and Their Subsets in Health and Disease.	7	97	1.1	0.00068	9606.ENSP00000296140,9606.ENSP00000296754,9606.ENSP00000296795,9606.ENSP00000310405,9606.ENSP00000350256,9606.ENSP00000370034,9606.ENSP00000385675	CCR1,ERAP1,TLR3,XCR1,CCR9,TLR7,IL6
PMID:30799997	(2018) Regulation of TLR signaling pathways by microRNAs: implications in inflammatory diseases.	5	32	1.44	0.00068	9606.ENSP00000248244,9606.ENSP00000296795,9606.ENSP00000370034,9606.ENSP00000385675,9606.ENSP00000471896	TICAM1,TLR3,TLR7,IL6,IRF3
PMID:28062222	(2017) Absent in Melanoma 2 proteins in SLE.	5	32	1.44	0.00068	9606.ENSP00000270139,9606.ENSP00000343957,9606.ENSP00000380697,9606.ENSP00000431885,9606.ENSP00000471896	IFNAR1,IFNAR2,IRF7,TYK2,IRF3
PMID:28298903	(2017) Apoptosis, Toll-like, RIG-I-like and NOD-like Receptors Are Pathways Jointly Induced by Diverse Respiratory Bacterial and Viral Pathogens.	5	32	1.44	0.00068	9606.ENSP00000228928,9606.ENSP00000296795,9606.ENSP00000342278,9606.ENSP00000380697,9606.ENSP00000471896	OAS3,TLR3,OAS2,IRF7,IRF3
PMID:28386261	(2017) RNA Interference-Induced Innate Immunity, Off-Target Effect, or Immune Adjuvant?	5	32	1.44	0.00068	9606.ENSP00000296795,9606.ENSP00000370034,9606.ENSP00000380697,9606.ENSP00000385675,9606.ENSP00000388001	TLR3,TLR7,IRF7,IL6,OAS1
PMID:27164085	(2016) SARS Coronavirus Papain-Like Protease Inhibits the TLR7 Signaling Pathway through Removing Lys63-Linked Polyubiquitination of TRAF3 and TRAF6.	5	32	1.44	0.00068	9606.ENSP00000296795,9606.ENSP00000370034,9606.ENSP00000380697,9606.ENSP00000385675,9606.ENSP00000471896	TLR3,TLR7,IRF7,IL6,IRF3
PMID:27167363	(2016) Plant microRNAs as novel immunomodulatory agents.	5	32	1.44	0.00068	9606.ENSP00000248244,9606.ENSP00000296795,9606.ENSP00000370034,9606.ENSP00000385675,9606.ENSP00000471896	TICAM1,TLR3,TLR7,IL6,IRF3
PMID:27798161	(2016) TLR8 Couples SOCS-1 and Restrains TLR7-Mediated Antiviral Immunity, Exacerbating West Nile Virus Infection in Mice.	5	32	1.44	0.00068	9606.ENSP00000296795,9606.ENSP00000370034,9606.ENSP00000380697,9606.ENSP00000385675,9606.ENSP00000471896	TLR3,TLR7,IRF7,IL6,IRF3
PMID:28066437	(2016) Type III Interferons in Hepatitis C Virus Infection.	5	32	1.44	0.00068	9606.ENSP00000270139,9606.ENSP00000296795,9606.ENSP00000343957,9606.ENSP00000370034,9606.ENSP00000388001	IFNAR1,TLR3,IFNAR2,TLR7,OAS1
PMID:25005357	(2015) Type-I interferons induce lung protease responses following respiratory syncytial virus infection via RIG-I-like receptors.	5	32	1.44	0.00068	9606.ENSP00000248244,9606.ENSP00000270139,9606.ENSP00000296795,9606.ENSP00000343957,9606.ENSP00000471896	TICAM1,IFNAR1,TLR3,IFNAR2,IRF3
PMID:25677543	(2015) Pattern recognition receptors in the gut: analysis of their expression along the intestinal tract and the cryptvillus axis.	5	32	1.44	0.00068	9606.ENSP00000296795,9606.ENSP00000370034,9606.ENSP00000380697,9606.ENSP00000385675,9606.ENSP00000471896	TLR3,TLR7,IRF7,IL6,IRF3
PMID:26097482	(2015) Animal Models of Interferon Signature Positive Lupus.	5	32	1.44	0.00068	9606.ENSP00000270139,9606.ENSP00000296795,9606.ENSP00000370034,9606.ENSP00000380697,9606.ENSP00000471896	IFNAR1,TLR3,TLR7,IRF7,IRF3
[truncated: 8,827 more rows]

## Sheet: Local network cluster
Table 7
#term ID	term description	observed gene count	background gene count	strength	false discovery rate	matching proteins in your network (IDs)	matching proteins in your network (labels)
[truncated: 7 more rows]

## Sheet: UP keyword
Table 8
[truncated: 5 more rows]

## Sheet: Protein domain pfam
Table 9
[truncated: 11 more rows]

## Sheet: P domains and features interpr
Table 10
[truncated: 23 more rows]

[truncated: 2 more sheets: Network Stats, PPI enrichment table]
